# Supplementary material for: B cell–derived exosomal tRNA-Pro-TGG served as a non-invasive biomarker and mediator of inflammation in progressive IgA nephropathy
Source: Front Immunol. 2025 Nov 21;16:1679290. doi: 10.3389/fimmu.2025.1679290 (PMC12678319; doi:10.3389/fimmu.2025.1679290)
Supplement: Supplementary file 2 [file Table3.xlsx]

## Sheet: Sheet2
Type	Name	Strand	Chr	Stop	Start	IgAN prog 1	IgAN prog 2	IgAN prog 3	IgAN prog 4	IgAN prog 5	IgAN prog 6	IgAN prog 7	IgAN prog 8	IgAN prog 9	IgAN prog 10	IgAN non prog 1	IgAN non prog 2	IgAN non prog 3	IgAN non prog 4	IgAN non prog 5	IgAN non prog 6	IgAN non prog 7	IgAN non prog 8	IgAN non prog 9	IgAN non prog 10	healthy subject 1	healthy subject 2	healthy subject 3	healthy subject 4	healthy subject 5	healthy subject 6	healthy subject 7	healthy subject 8	healthy subject 9	healthy subject 10
Type	Name	Strand	Chr	Stop	Start	IgAN prog	IgAN prog	IgAN prog	IgAN prog	IgAN prog	IgAN prog	IgAN prog	IgAN prog	IgAN prog	IgAN prog	IgAN non prog	IgAN non prog	IgAN non prog	IgAN non prog	IgAN non prog	IgAN non prog	IgAN non prog	IgAN non prog	IgAN non prog	IgAN non prog	healthy subject	healthy subject	healthy subject	healthy subject	healthy subject	healthy subject	healthy subject	healthy subject	healthy subject	healthy subject
tRNA	tRNA34-GlyCCC	-	16	686806	686736	67071.9	6974.39	24292.8	12858.9	16198.9	13918	6965.6	20180.5	3584.98	4694.64	24159.9	12917.1	63958.3	9745.25	11553.7	62409.1	25153.1	30777.2	20139.8	8823.46	11598.7	30972.8	5097.85	11074.6	13425.8	7278.72	6843.65	9641.97	10427.5	12300.8
tRNA	tRNA27-GlyCCC	-	2	70476193	70476123	64393.4	6642.59	22934.8	12196.4	15920.9	13187.4	6917.26	19531.1	3514.66	4488.09	24299.4	12539.2	60855.6	9253.04	11215.3	60419.4	22948	28941.3	18943.4	8284.01	11230.7	31010.1	4946.24	10613.2	13183	7017.24	6712.91	9192.62	9796.89	11620.7
tRNA	tRNA18-GlyGCC	+	16	70822667	70822597	8414.75	906.407	2686.26	7984.07	3698.14	3104.86	1628.24	6663.47	799.836	1346.98	5323.08	13068.7	7864.32	14848.6	4101.35	33603	1438.17	15263.9	14005.9	2855.46	12887.5	7710.5	10155.1	17319.5	18398.4	11516.3	7344.64	13440.1	11666.8	14400.3
tRNA	tRNA4-GlyCCC	+	1	17188486	17188416	8213.7	853.671	2563.21	7632.5	3056.51	2810.41	1573.3	6562.39	755.889	1230.52	4990.18	12523.8	7541.31	13970.8	3914.58	32351.6	1285.45	14651.9	13408.2	2536.84	12090.9	7375.41	9964.98	16707.6	18037	11173.5	7317.18	13130.3	11147.2	13823.5
tRNA	tRNA133-GlyCCC	-	1	16872504	16872434	7895.08	834.993	2433.57	7776.42	2979.61	2760.97	1571.11	6474.49	680.08	1227.22	5113.23	12556.8	7603.93	14549.8	3982.7	32406.5	1199.75	14802.5	13131.4	2468.72	12301.9	7403.97	9759.53	16959.2	17759	11224.1	6964.5	13030.3	11129.6	13882.9
tRNA	tRNA68-GlyGCC	-	1	161493707	161493637	7728.08	838.289	2455.54	7443.52	3508.07	3110.35	1501.89	6258.05	893.223	1314.02	4898.99	12686.4	7440.23	14301.5	4084.87	31508.9	1268.97	14159.7	13368.7	2587.38	12137.1	7286.41	9559.57	16552.6	17594.2	11207.6	7093.05	12858.9	11002.1	13668.6
tRNA	tRNA19-GlyGCC	-	2	157257729	157257659	7603.93	867.953	2517.06	7635.79	3534.44	3096.07	1519.47	6537.12	892.124	1299.73	4919.87	12334.8	7557.79	14024.6	3922.27	31433.1	1286.55	14316.8	13231.3	2611.55	12143.7	7039.21	9633.18	16317.5	17633.7	11210.9	6961.21	12761.1	10952.7	13660.9
tRNA	tRNA5-GlyGCC	+	17	8029134	8029064	7789.61	912.999	2548.93	7367.72	3758.57	3174.07	1559.02	6628.31	944.861	1308.52	4941.84	12293.1	7556.69	13771.9	3929.96	31867.1	1323.9	14366.3	13155.5	2714.83	11987.6	7134.8	9560.67	16291.2	17165.7	10915.3	7071.07	12689.7	10862.6	13565.3
tRNA	tRNA19-GlyGCC	+	16	70823480	70823410	7668.75	882.236	2491.8	7350.14	3578.39	3046.63	1537.05	6626.11	905.308	1242.6	4834.17	12485.3	7479.78	13733.4	3798.12	30956.3	1265.67	14078.4	13043.5	2673.08	11934.9	7045.8	9506.84	16225.2	17444.8	11375.7	7073.27	12686.4	11004.3	13746.6
tRNA	tRNA25-GlyGCC	-	16	70812184	70812114	7464.4	843.783	2529.15	7346.84	3485	3096.07	1556.82	6196.53	876.743	1243.7	4801.21	12348	7353.43	13978.4	3891.51	31099.1	1270.07	14053.2	13170.9	2601.66	12176.6	7132.6	9587.04	16610.9	17358	11146.1	6989.77	12974.3	10831.8	13532.4
tRNA	tRNA128-GlyGCC	-	6	27870756	27870686	7588.55	840.487	2415.99	7211.7	3583.88	3058.71	1430.48	6316.28	945.959	1223.92	4742.98	12194.2	7233.68	13584	3715.72	30316.8	1252.49	13856.5	12784.2	2501.68	11834.9	7107.33	9272.82	16360.4	16813	10936.2	6621.72	12615	10594.5	13673
tRNA	tRNA24-GlyGCC	-	16	70813012	70812942	7322.67	836.092	2336.88	7045.8	3425.67	2921.38	1410.7	6178.95	872.348	1165.69	4641.9	11562.5	7056.79	13055.6	3732.2	29706	1248.1	13573	12309.6	2522.56	11229.6	6627.21	8965.19	15357.3	16491.1	10458.3	6732.68	11970.1	10178.1	13028.1
tRNA	tRNA59-GluCTC	+	1	249168518	249168447	3853.05	369.155	2777.45	3389.41	3720.11	1070.11	697.659	1217.33	404.312	458.148	3042.23	4160.68	2483.01	2096.27	2065.51	10701.1	551.535	8363.12	3064.21	956.946	3552.02	1701.85	3375.13	7696.22	5701.03	2198.45	4343.06	3099.36	5222	5089.06
tRNA	tRNA116-GluCTC	-	1	145399304	145399233	3428.97	360.365	2472.02	3133.42	3536.64	1001.99	639.429	1112.96	382.339	425.187	2854.36	3981.6	2298.43	1953.44	1975.42	9570.56	490.009	7625.9	2795.03	836.092	3405.89	1572.2	3140.01	7195.22	5318.69	2084.19	3760.77	2692.85	4747.38	4724.3
tRNA	tRNA80-GluCTC	-	1	161417089	161417018	3398.2	337.293	2476.41	3209.23	3523.45	943.762	640.528	1034.95	414.201	427.385	2734.6	3916.78	2225.92	1922.68	1983.11	9861.71	503.193	7319.37	2763.17	792.145	3296.03	1508.48	3060.91	7161.17	5267.05	2140.22	3871.73	2737.9	4716.61	4616.63
tRNA	tRNA71-GluCTC	-	1	161439260	161439189	3338.87	326.307	2417.09	3108.15	3464.12	1031.66	593.285	1109.66	402.115	404.312	2792.83	3938.75	2307.22	1954.54	1986.4	9525.51	524.068	7496.26	2867.54	828.401	3394.91	1499.69	3113.65	7120.51	5285.73	2027.06	3777.25	2735.7	4597.96	4534.23
tRNA	tRNA74-GluCTC	-	1	161431880	161431809	3489.39	370.254	2417.09	3102.66	3595.96	1011.88	609.765	1095.38	351.576	382.339	2711.53	3783.84	2296.23	1922.68	2010.58	9460.69	563.62	7391.89	2826.89	776.763	3304.82	1567.81	3004.88	6985.38	5342.86	2124.84	3786.03	2737.9	4619.93	4322.19
tRNA	tRNA77-GluCTC	+	6	28950047	28949976	3432.26	331.8	2418.18	3055.42	3720.11	970.13	683.376	1127.24	379.043	419.694	2674.18	3884.92	2272.06	1869.95	1966.63	9206.9	549.338	7221.59	2779.65	837.191	3299.32	1504.09	3053.22	6767.84	5256.06	2032.55	4149.7	2682.96	4517.75	4762.76
tRNA	tRNA77-GluCTC	-	1	161424469	161424398	3355.35	393.326	2388.52	3222.41	3559.71	988.808	644.922	1077.8	365.859	410.905	2818.1	3926.67	2156.7	1927.08	1905.1	9474.98	507.588	7241.37	2719.22	783.355	3357.55	1477.72	3118.04	7024.93	5181.35	1979.81	3768.46	2719.22	4638.61	4556.21
tRNA	tRNA87-GluCTC	-	6	126101464	126101393	3382.82	354.872	2406.1	2945.55	3550.92	978.92	593.285	1083.29	353.773	383.438	2578.59	3743.19	2205.04	1874.34	1917.19	9045.39	527.364	6971.09	2691.75	794.342	3355.35	1452.45	2997.19	6938.13	5154.98	1961.14	3701.44	2570.9	4454.03	4428.76
tRNA	tRNA37-GlyGCC	+	1	161420537	161420467	1841.38	302.136	786.651	2286.34	763.579	818.513	466.937	1239.31	500.996	213.143	1177.78	3800.32	1660.1	2719.22	1132.73	6944.73	271.373	2853.26	4415.58	524.068	3593.77	1510.68	2656.6	5311	5196.73	2654.4	1977.62	3151	1972.12	3888.21
tRNA	tRNA39-GlyGCC	+	1	161427968	161427898	1956.74	281.261	815.217	2154.5	710.843	881.138	412.003	1171.19	532.857	201.058	1140.42	3879.42	1665.59	2791.73	1141.52	6829.37	280.162	2822.5	4193.64	466.937	3554.21	1492	2641.22	5329.67	5209.92	2642.31	1996.29	3174.07	1818.31	3898.1
tRNA	tRNA35-GlyGCC	+	1	161413164	161413094	1924.88	241.709	805.329	2156.7	695.461	831.697	442.766	1300.83	551.535	174.689	1190.96	3937.65	1754.58	2815.9	1126.14	6956.81	251.597	2796.13	4235.39	494.404	3577.29	1554.63	2639.02	5148.39	5139.6	2684.06	1913.89	3042.23	1888.62	3759.67
tRNA	tRNA2-GlyGCC	-	21	18827177	18827107	1887.52	230.722	826.204	2165.49	731.718	829.5	390.03	1254.69	527.364	191.169	1114.06	3845.36	1702.95	2623.64	1155.81	6752.46	270.274	2780.75	4244.18	509.785	3417.98	1520.57	2687.36	5076.98	4836.37	2550.03	1857.86	2998.28	1826	3920.07
tRNA	tRNA41-GlyGCC	+	1	161435328	161435258	1854.56	264.781	821.809	2112.75	761.382	819.612	397.72	1221.73	516.377	212.044	1145.92	3703.63	1653.51	2686.26	1038.25	6670.06	276.866	2734.6	4170.57	453.753	3414.68	1568.91	2550.03	4916.57	5006.66	2518.16	1856.76	2994.99	1821.6	3705.83
tRNA	tRNA5-ValAAC	+	5	180596682	180596610	2308.32	197.762	1512.88	1628.24	2547.83	480.121	96.6834	1634.83	163.703	163.703	1275.56	3082.88	1747.99	1232.71	553.732	8240.06	521.871	2992.79	2896.11	526.265	1824.9	1586.49	2086.38	2834.58	2132.53	856.967	1354.67	1789.74	1173.39	3512.46
tRNA	tRNA2-ValCAC	+	5	180524142	180524070	2106.16	210.946	1470.03	1600.77	2639.02	487.812	115.361	1564.51	194.466	193.367	1236.01	3209.23	1687.57	1226.12	553.732	8153.27	522.969	2914.79	2855.46	471.332	1751.29	1590.88	2012.77	2819.2	2192.96	891.026	1252.49	1646.91	1131.64	3403.7
tRNA	tRNA9-ValCAC	+	6	26538354	26538282	2090.78	195.564	1366.75	1637.03	2565.41	472.43	107.67	1605.16	163.703	194.466	1176.68	3146.61	1616.15	1216.23	547.14	8017.03	507.588	2994.99	2877.43	422.99	1786.45	1407.4	2149.01	2855.46	2175.38	863.559	1272.27	1649.11	1262.38	3450.94
tRNA	tRNA6-ValCAC	+	5	180600722	180600650	1985.31	212.044	1390.92	1523.86	2970.82	473.529	125.249	1476.62	171.393	166.999	1154.71	3125.73	1616.15	1318.41	558.127	8046.7	509.785	2812.61	2782.94	441.667	1762.28	1373.34	2199.55	2938.96	2254.48	891.026	1301.93	1659	1155.81	3355.35
tRNA	tRNA12-ValAAC	-	5	180645342	180645270	2133.63	202.156	1527.16	1588.68	2479.71	441.667	103.275	1599.67	174.689	159.308	1170.09	3056.51	1574.4	1243.7	535.055	8169.75	522.969	2985.1	2782.94	465.838	1699.65	1542.54	2081.99	2865.35	2173.18	886.631	1203.05	1684.27	1141.52	3452.04
tRNA	tRNA4-ValAAC	+	5	180591226	180591154	2045.73	172.492	1416.19	1537.05	2547.83	460.345	94.4861	1567.81	153.815	176.887	1175.58	3109.25	1678.78	1171.19	558.127	8110.42	521.871	2952.14	2877.43	431.779	1717.23	1478.82	2000.69	2795.03	2103.96	849.276	1287.65	1689.76	1166.79	3357.55
tRNA	tRNA10-ValCAC	-	5	180649467	180649395	1991.9	214.242	1381.03	1546.93	2358.86	465.838	99.9794	1461.24	192.268	165.9	1163.5	3224.61	1640.32	1298.63	543.844	8193.92	459.246	2898.31	2599.47	473.529	1720.53	1449.15	2122.64	2874.13	2180.87	831.697	1243.7	1671.09	1158	3293.83
tRNA	tRNA2-ValAAC	+	3	169490090	169490018	2043.54	199.959	1365.65	1519.47	2526.95	463.641	108.769	1554.63	159.308	185.676	1195.36	3059.81	1613.95	1187.67	509.785	7934.63	495.503	2938.96	2724.71	419.694	1749.09	1490.9	2096.27	2777.45	2228.11	899.815	1252.49	1672.18	1097.58	3408.09
tRNA	tRNA139-ValAAC	-	6	27618779	27618707	2118.25	187.873	1412.9	1571.11	2395.11	421.891	76.9073	1414	152.716	166.999	1193.16	3186.16	1604.07	1216.23	535.055	7959.9	452.654	2863.15	2782.94	397.72	1775.46	1516.17	2151.21	2851.06	2166.59	892.124	1198.65	1642.52	1125.04	3269.66
tRNA	tRNA136-ValAAC	-	6	27648957	27648885	1997.39	183.479	1406.3	1594.18	2323.7	416.398	85.6967	1475.52	152.716	129.644	1189.87	3038.94	1505.19	1283.25	491.108	7981.88	438.371	2827.99	2633.52	449.358	1824.9	1465.63	2061.11	2824.69	2200.65	873.447	1221.73	1711.74	1147.02	3330.08
tRNA	tRNA18-ValCAC	-	5	180529325	180529253	2019.37	215.34	1373.34	1451.35	2543.43	431.779	94.4861	1483.21	154.913	165.9	1231.61	3047.73	1609.56	1230.52	555.93	7874.21	493.305	2863.15	2730.21	432.878	1717.23	1513.97	2060.02	2673.08	2012.77	892.124	1252.49	1615.05	1056.93	3375.13
tRNA	tRNA132-ValAAC	-	6	27721251	27721179	1910.6	198.86	1319.51	1396.42	2236.9	424.089	114.262	1356.86	186.775	142.828	1153.61	3031.24	1531.55	1150.31	551.535	7627	396.622	2714.83	2547.83	391.128	1687.57	1392.02	2011.67	2813.71	2168.78	814.118	1160.2	1522.76	1111.86	3292.73
tRNA	tRNA85-ValCAC	-	1	161369562	161369490	1945.75	175.788	1388.73	1499.69	2362.15	460.345	98.8808	1416.19	157.111	169.196	1131.64	2980.71	1548.03	1155.81	517.476	7580.86	465.838	2757.67	2695.05	388.931	1600.77	1338.19	2002.88	2576.39	2056.72	829.5	1162.4	1582.09	1038.25	3267.46
tRNA	tRNA98-ValCAC	-	1	149298627	149298555	1911.69	175.788	1297.54	1426.08	2358.86	424.089	117.558	1360.16	161.505	160.407	1188.77	2994.99	1524.96	1155.81	533.956	7509.45	462.542	2746.69	2630.23	416.398	1623.84	1432.67	1950.15	2726.91	2025.96	860.263	1090.98	1610.66	1092.08	3198.24
tRNA	tRNA90-ValCAC	-	1	149684161	149684088	1964.43	207.65	1304.13	1389.82	2430.27	385.635	79.1046	1410.7	172.492	149.42	1212.94	2862.05	1563.41	1082.2	496.601	7429.24	441.667	2760.97	2612.65	375.747	1546.93	1399.71	1943.56	2565.41	2066.61	799.836	1093.18	1584.29	1040.45	3120.24
tRNA	tRNA3-GluTTC	-	13	45492133	45492062	2197.35	376.846	806.428	1255.79	3587.17	1243.7	235.117	977.821	845.98	226.327	1443.66	2789.54	1250.29	969.032	615.258	6166.86	412.003	2430.27	1842.48	689.968	1579.89	1357.96	854.769	2052.33	1973.22	720.731	1256.88	1582.09	1773.26	2253.38
tRNA	tRNA13-ValCAC	-	19	4724719	4724647	1110.76	217.538	1446.96	2033.65	1268.97	422.99	226.327	657.008	221.932	85.6967	803.132	1591.98	1349.17	2465.43	557.028	6771.14	327.405	1880.93	2289.64	383.438	2016.07	1108.56	1649.11	3374.03	3137.82	1331.59	1150.31	1793.04	1351.37	2324.8
tRNA	tRNA152-ValCAC	-	6	27248121	27248049	2857.65	228.524	1264.58	1189.87	849.276	589.989	115.361	2310.51	195.564	143.926	1345.88	2502.78	1127.24	296.642	418.595	6973.29	513.081	2641.22	3513.56	677.883	1078.9	1812.81	435.075	624.048	699.856	547.14	910.802	2083.09	767.974	3792.63
tRNA	tRNA11-GluTTC	-	15	26327452	26327381	1956.74	327.405	725.126	1122.85	3303.72	1161.3	199.959	920.69	854.769	183.479	1243.7	2308.32	1073.41	753.691	531.759	5252.77	385.635	2075.4	1541.44	631.738	1305.23	1188.77	725.126	1669.99	1669.99	644.922	1110.76	1439.26	1511.78	2123.74
tRNA	tRNA2-LysCTT	+	15	79152976	79152904	408.707	373.55	326.307	190.071	1947.95	1199.75	58.2298	875.644	292.248	147.222	450.457	592.186	2086.38	199.959	250.498	1472.22	184.577	472.43	940.466	199.959	354.872	253.794	185.676	438.371	499.897	254.893	453.753	259.287	240.61	576.805
tRNA	tRNA13-LysCTT	-	14	58706685	58706613	415.299	347.181	317.517	186.775	1809.52	1228.32	64.8218	842.684	275.767	175.788	397.72	588.89	2023.76	191.169	243.906	1427.18	184.577	493.305	969.032	192.268	383.438	258.189	150.519	436.174	483.417	217.538	375.747	275.767	240.61	560.324
tRNA	tRNA5-AspGTC	+	12	98897352	98897281	302.136	281.261	682.277	243.906	3400.4	419.694	47.243	285.656	850.375	136.236	299.938	264.781	323.011	252.695	225.228	258.189	175.788	159.308	4737.49	86.7953	392.227	273.57	186.775	132.94	141.729	109.868	113.164	134.038	94.4861	148.321
tRNA	tRNA15-ValAAC	-	5	180615488	180615416	954.749	183.479	700.955	339.491	1620.55	309.826	90.0914	775.665	131.841	118.657	319.714	547.14	741.606	97.7821	177.985	934.973	270.274	709.744	1200.85	353.773	276.866	529.561	165.9	266.978	221.932	142.828	369.155	599.877	273.57	983.314
tRNA	tRNA10-LysCTT	+	16	3241573	3241501	353.773	283.458	220.834	152.716	1085.49	916.295	47.243	643.824	234.018	116.46	309.826	395.523	1309.62	161.505	169.196	1184.37	129.644	385.635	676.784	166.999	266.978	201.058	145.025	314.221	416.398	164.801	293.346	217.538	223.031	406.51
tRNA	tRNA62-LysTTT	-	1	204476230	204476158	896.519	114.262	316.418	307.629	386.734	380.142	53.8351	502.095	86.7953	60.4271	608.666	351.576	476.825	171.393	165.9	2934.56	104.374	706.448	520.772	106.571	240.61	413.102	94.4861	280.162	237.314	101.078	151.617	198.86	303.234	238.413
tRNA	tRNA14-LysTTT	-	11	59327880	59327808	792.145	132.94	271.373	241.709	406.51	419.694	30.7629	452.654	76.9073	53.8351	575.706	361.464	417.497	161.505	163.703	2963.13	99.9794	752.593	452.654	117.558	224.13	405.411	97.7821	250.498	208.748	81.302	128.545	204.354	262.583	240.61
tRNA	tRNA5-LysTTT	+	11	59323974	59323902	798.737	98.8808	217.538	261.485	321.912	336.195	40.651	430.681	70.3152	50.5391	553.732	277.965	437.273	130.742	139.532	2900.5	82.4006	706.448	432.878	92.2887	225.228	407.609	75.8086	212.044	217.538	78.0059	119.756	212.044	268.077	234.018
tRNA	tRNA76-LysTTT	+	6	28918878	28918806	693.264	118.657	218.636	232.919	291.149	332.899	36.2563	449.358	59.3285	43.947	514.18	315.32	413.102	127.446	132.94	2691.75	72.5126	603.173	426.286	110.966	202.156	348.28	76.9073	208.748	187.873	78.0059	112.065	197.762	242.807	237.314
tRNA	tRNA2-LysTTT	+	17	8022545	8022473	709.744	94.4861	226.327	206.551	283.458	321.912	54.9338	431.779	63.7232	57.1311	490.009	298.84	384.536	142.828	151.617	2570.9	83.4993	660.304	337.293	107.67	223.031	360.365	72.5126	203.255	202.156	94.4861	115.361	171.393	210.946	199.959
tRNA	tRNA54-LysTTT	+	1	204475727	204475655	741.606	91.19	210.946	186.775	310.925	316.418	41.7497	418.595	78.0059	37.355	477.924	297.741	377.944	132.94	132.94	2540.14	84.598	659.205	372.451	87.894	218.636	376.846	73.6112	205.452	195.564	85.6967	121.953	149.42	230.722	205.452
tRNA	tRNA5-GluTTC	-	13	41634945	41634874	313.122	69.2165	210.946	96.6834	1247	166.999	26.3682	330.701	575.706	29.6642	208.748	388.931	293.346	70.3152	81.302	1674.38	71.4139	403.214	418.595	88.9927	163.703	185.676	115.361	237.314	192.268	109.868	188.972	243.906	207.65	475.726
tRNA	tRNA20-GluTTC	-	2	131094772	131094701	261.485	86.7953	230.722	117.558	1305.23	150.519	19.7762	351.576	527.364	25.2695	203.255	366.958	299.938	64.8218	119.756	1528.26	69.2165	406.51	420.793	75.8086	159.308	217.538	143.926	202.156	207.65	112.065	181.281	216.439	218.636	479.022
tRNA	tRNA4-AspGTC	+	12	96429870	96429799	147.222	168.097	235.117	73.6112	3178.47	192.268	58.2298	210.946	253.794	75.8086	83.4993	136.236	219.735	99.9794	79.1046	213.143	102.177	146.124	848.177	124.15	137.334	112.065	94.4861	106.571	124.15	70.3152	128.545	97.7821	91.19	129.644
tRNA	tRNA48-AspGTC	+	6	27471594	27471523	180.183	173.591	223.031	71.4139	3049.92	179.084	42.8483	182.38	229.623	64.8218	93.3874	107.67	196.663	109.868	91.19	165.9	97.7821	143.926	817.414	98.8808	146.124	87.894	88.9927	90.0914	113.164	70.3152	107.67	75.8086	70.3152	103.275
tRNA	tRNA45-AspGTC	+	6	27447524	27447453	124.15	149.42	227.426	67.0192	2925.77	181.281	51.6377	191.169	192.268	53.8351	93.3874	121.953	196.663	98.8808	82.4006	166.999	94.4861	140.63	880.039	143.926	166.999	88.9927	68.1179	116.46	90.0914	71.4139	95.5847	76.9073	71.4139	98.8808
tRNA	tRNA69-AspGTC	-	1	161440276	161440205	130.742	132.94	156.012	54.9338	2630.23	152.716	34.0589	203.255	153.815	52.7364	69.2165	105.473	151.617	64.8218	71.4139	158.209	51.6377	136.236	396.622	70.3152	102.177	60.4271	57.1311	63.7232	80.2033	67.0192	71.4139	52.7364	64.8218	92.2887
tRNA	tRNA38-AspGTC	-	17	8125627	8125556	135.137	131.841	148.321	56.0324	2642.31	135.137	31.8616	154.913	142.828	34.0589	85.6967	97.7821	159.308	71.4139	60.4271	164.801	75.8086	104.374	393.326	86.7953	125.249	70.3152	76.9073	68.1179	70.3152	64.8218	71.4139	70.3152	69.2165	83.4993
tRNA	tRNA12-AspGTC	-	12	125411962	125411891	138.433	134.038	168.097	50.5391	2637.92	127.446	27.4669	170.295	137.334	46.1444	70.3152	108.769	164.801	61.5258	72.5126	160.407	64.8218	106.571	387.832	63.7232	102.177	90.0914	68.1179	74.7099	68.1179	56.0324	67.0192	62.6245	72.5126	107.67
tRNA	tRNA10-AspGTC	-	12	125424264	125424193	117.558	134.038	166.999	43.947	2575.29	135.137	30.7629	139.532	143.926	39.5523	70.3152	75.8086	150.519	71.4139	75.8086	181.281	72.5126	120.854	407.609	87.894	120.854	97.7821	58.2298	69.2165	88.9927	63.7232	88.9927	56.0324	64.8218	83.4993
tRNA	tRNA81-AspGTC	-	1	161410686	161410615	134.038	138.433	165.9	43.947	2612.65	142.828	34.0589	177.985	137.334	43.947	65.9205	106.571	151.617	48.3417	76.9073	171.393	63.7232	81.302	383.438	79.1046	118.657	61.5258	53.8351	64.8218	69.2165	57.1311	75.8086	81.302	73.6112	94.4861
tRNA	tRNA72-AspGTC	-	1	161432895	161432824	116.46	125.249	154.913	37.355	2634.62	138.433	29.6642	171.393	147.222	37.355	85.6967	107.67	172.492	69.2165	57.1311	154.913	45.0457	95.5847	384.536	67.0192	110.966	81.302	49.4404	73.6112	81.302	52.7364	95.5847	65.9205	51.6377	88.9927
tRNA	tRNA78-AspGTC	-	1	161418104	161418033	135.137	139.532	173.591	49.4404	2588.48	131.841	39.5523	173.591	139.532	54.9338	65.9205	91.19	145.025	75.8086	83.4993	142.828	49.4404	119.756	351.576	81.302	137.334	52.7364	56.0324	70.3152	84.598	69.2165	71.4139	62.6245	58.2298	68.1179
tRNA	tRNA75-AspGTC	-	1	161425485	161425414	127.446	137.334	171.393	48.3417	2529.15	145.025	29.6642	150.519	140.63	52.7364	72.5126	87.894	172.492	74.7099	75.8086	142.828	63.7232	101.078	405.411	72.5126	109.868	65.9205	53.8351	67.0192	82.4006	60.4271	78.0059	71.4139	61.5258	90.0914
tRNA	tRNA4-LysCTT	-	18	43669343	43669271	99.9794	175.788	106.571	43.947	702.053	454.852	17.5788	324.109	159.308	51.6377	142.828	128.545	894.322	41.7497	84.598	453.753	70.3152	137.334	338.392	57.1311	93.3874	75.8086	19.7762	96.6834	103.275	65.9205	81.302	53.8351	56.0324	153.815
tRNA	tRNA91-PseudoCCC	-	1	149680280	149680210	131.841	19.7762	60.4271	134.038	69.2165	63.7232	40.651	119.756	58.2298	32.9603	74.7099	150.519	95.5847	176.887	58.2298	420.793	38.4536	223.031	263.682	46.1444	146.124	96.6834	152.716	254.893	328.504	176.887	198.86	249.399	161.505	252.695
tRNA	tRNA8-SeCTCA	-	19	45981945	45981860	105.473	58.2298	138.433	37.355	950.354	199.959	37.355	156.012	37.355	37.355	114.262	130.742	213.143	64.8218	82.4006	515.279	31.8616	191.169	207.65	48.3417	82.4006	101.078	61.5258	78.0059	48.3417	92.2887	83.4993	87.894	56.0324	190.071
tRNA	tRNA144-AspGTC	-	6	27551307	27551236	62.6245	79.1046	117.558	32.9603	2377.53	72.5126	27.4669	130.742	99.9794	24.1709	38.4536	45.0457	88.9927	51.6377	39.5523	82.4006	38.4536	39.5523	259.287	54.9338	68.1179	38.4536	53.8351	50.5391	64.8218	32.9603	46.1444	38.4536	31.8616	45.0457
tRNA	tRNA99-ValCAC	-	1	149294736	149294666	106.571	9.88808	38.4536	128.545	42.8483	58.2298	39.5523	101.078	188.972	31.8616	71.4139	151.617	109.868	163.703	54.9338	384.536	29.6642	188.972	240.61	47.243	137.334	59.3285	145.025	245.005	323.011	198.86	188.972	268.077	181.281	245.005
tRNA	tRNA10-PseudoCTC	-	3	103879595	103879524	17.5788	48.3417	31.8616	16.4801	37.355	257.09	3.29603	115.361	2434.66	16.4801	41.7497	78.0059	73.6112	7.69073	24.1709	110.966	13.1841	25.2695	87.894	23.0722	42.8483	30.7629	48.3417	39.5523	27.4669	20.8748	32.9603	20.8748	17.5788	70.3152
tRNA	tRNA2-SerCGA	+	12	56584229	56584148	180.183	88.9927	103.275	71.4139	442.766	374.648	19.7762	210.946	137.334	48.3417	124.15	129.644	201.058	39.5523	92.2887	179.084	124.15	171.393	142.828	48.3417	71.4139	137.334	31.8616	51.6377	74.7099	65.9205	70.3152	65.9205	108.769	113.164
tRNA	tRNA3-ProTGG	+	14	21101236	21101165	118.657	170.295	248.301	113.164	234.018	172.492	53.8351	48.3417	525.167	69.2165	78.0059	88.9927	117.558	86.7953	107.67	193.367	118.657	99.9794	137.334	36.2563	82.4006	108.769	60.4271	62.6245	103.275	64.8218	39.5523	41.7497	80.2033	101.078
tRNA	tRNA7-HisGTG	-	9	14434009	14433938	168.097	43.947	74.7099	80.2033	496.601	54.9338	15.3815	131.841	42.8483	20.8748	79.1046	127.446	126.348	91.19	35.1576	361.464	35.1576	154.913	171.393	37.355	84.598	91.19	139.532	195.564	126.348	74.7099	109.868	85.6967	88.9927	143.926
tRNA	tRNA33-HisGTG	+	6	27125977	27125906	125.249	57.1311	63.7232	78.0059	551.535	82.4006	5.49338	88.9927	31.8616	23.0722	78.0059	140.63	143.926	91.19	58.2298	354.872	35.1576	153.815	126.348	46.1444	94.4861	104.374	143.926	166.999	106.571	71.4139	79.1046	114.262	83.4993	132.94
tRNA	tRNA2-SerTGA	+	10	69524342	69524261	151.617	114.262	61.5258	138.433	270.274	216.439	47.243	208.748	156.012	47.243	86.7953	123.052	106.571	61.5258	104.374	194.466	83.4993	185.676	185.676	24.1709	76.9073	83.4993	49.4404	84.598	80.2033	91.19	41.7497	108.769	72.5126	147.222
tRNA	tRNA9-ArgTCT	+	1	94313213	94313129	73.6112	26.3682	51.6377	85.6967	402.115	54.9338	20.8748	78.0059	40.651	15.3815	109.868	140.63	98.8808	46.1444	75.8086	706.448	29.6642	268.077	109.868	18.6775	90.0914	78.0059	52.7364	58.2298	82.4006	53.8351	42.8483	68.1179	47.243	238.413
tRNA	tRNA17-PseudoTTC	-	2	204229201	204229131	103.275	10.9868	35.1576	88.9927	59.3285	30.7629	42.8483	86.7953	62.6245	19.7762	45.0457	99.9794	88.9927	134.038	58.2298	325.208	21.9735	146.124	185.676	36.2563	101.078	63.7232	92.2887	197.762	258.189	140.63	145.025	157.111	114.262	156.012
tRNA	tRNA11-LysCTT	-	5	180649051	180648979	99.9794	45.0457	75.8086	69.2165	154.913	119.756	26.3682	83.4993	42.8483	14.2828	93.3874	117.558	134.038	82.4006	38.4536	336.195	38.4536	105.473	291.149	38.4536	116.46	54.9338	92.2887	148.321	99.9794	47.243	72.5126	62.6245	59.3285	120.854
tRNA	tRNA83-LeuTAA	+	6	144537766	144537684	101.078	198.86	62.6245	23.0722	279.064	228.524	6.59205	279.064	163.703	25.2695	105.473	107.67	141.729	8.7894	81.302	243.906	54.9338	97.7821	265.879	24.1709	42.8483	101.078	10.9868	34.0589	42.8483	30.7629	24.1709	18.6775	32.9603	36.2563
tRNA	tRNA9-LysCTT	+	5	180634827	180634755	109.868	30.7629	68.1179	71.4139	181.281	130.742	30.7629	74.7099	46.1444	15.3815	79.1046	98.8808	145.025	68.1179	35.1576	333.997	42.8483	103.275	303.234	32.9603	115.361	52.7364	74.7099	128.545	110.966	46.1444	78.0059	71.4139	62.6245	103.275
tRNA	tRNA7-LysCTT	+	16	3225764	3225692	108.769	36.2563	85.6967	72.5126	157.111	116.46	18.6775	78.0059	50.5391	13.1841	67.0192	114.262	148.321	59.3285	53.8351	336.195	50.5391	82.4006	301.037	29.6642	110.966	46.1444	82.4006	149.42	99.9794	62.6245	74.7099	61.5258	54.9338	107.67
tRNA	tRNA119-LysCTT	-	1	145395594	145395522	106.571	46.1444	87.894	69.2165	174.689	138.433	20.8748	94.4861	56.0324	16.4801	50.5391	83.4993	109.868	60.4271	49.4404	332.899	53.8351	92.2887	332.899	26.3682	106.571	46.1444	69.2165	138.433	116.46	45.0457	75.8086	56.0324	53.8351	94.4861
tRNA	tRNA13-LysCTT	+	6	26556846	26556774	84.598	35.1576	56.0324	52.7364	180.183	134.038	17.5788	90.0914	50.5391	16.4801	69.2165	119.756	123.052	74.7099	43.947	316.418	43.947	83.4993	263.682	20.8748	123.052	62.6245	71.4139	142.828	114.262	51.6377	70.3152	60.4271	73.6112	114.262
tRNA	tRNA17-ValTAC	-	11	59318174	59318102	70.3152	14.2828	24.1709	65.9205	129.644	35.1576	5.49338	38.4536	14.2828	2.19735	46.1444	196.663	68.1179	97.7821	30.7629	435.075	7.69073	90.0914	138.433	31.8616	128.545	49.4404	145.025	236.215	149.42	48.3417	70.3152	62.6245	68.1179	85.6967
tRNA	tRNA32-MetCAT	+	1	153643797	153643726	137.334	38.4536	51.6377	54.9338	151.617	63.7232	41.7497	90.0914	150.519	23.0722	73.6112	121.953	136.236	83.4993	80.2033	227.426	29.6642	119.756	131.841	24.1709	115.361	67.0192	51.6377	72.5126	76.9073	73.6112	56.0324	68.1179	57.1311	102.177
tRNA	tRNA13-GlyCCC	+	17	19764245	19764175	50.5391	7.69073	30.7629	87.894	28.5656	42.8483	19.7762	64.8218	12.0854	16.4801	29.6642	101.078	63.7232	137.334	31.8616	271.373	18.6775	145.025	130.742	37.355	99.9794	58.2298	69.2165	146.124	216.439	132.94	128.545	151.617	96.6834	142.828
tRNA	tRNA21-HisGTG	+	1	147753542	147753471	103.275	36.2563	47.243	47.243	418.595	52.7364	9.88808	93.3874	31.8616	16.4801	38.4536	108.769	93.3874	71.4139	40.651	231.82	29.6642	102.177	119.756	26.3682	63.7232	71.4139	76.9073	129.644	81.302	42.8483	71.4139	73.6112	60.4271	93.3874
tRNA	tRNA4-ValTAC	-	X	18693101	18693029	64.8218	19.7762	32.9603	64.8218	116.46	25.2695	9.88808	32.9603	10.9868	3.29603	35.1576	187.873	78.0059	104.374	28.5656	359.267	5.49338	94.4861	125.249	36.2563	127.446	48.3417	124.15	194.466	170.295	65.9205	73.6112	39.5523	52.7364	95.5847
tRNA	tRNA131-GlyCCC	-	1	17004836	17004766	49.4404	43.947	42.8483	83.4993	42.8483	58.2298	18.6775	69.2165	70.3152	23.0722	62.6245	61.5258	48.3417	68.1179	30.7629	140.63	115.361	85.6967	87.894	270.274	71.4139	43.947	68.1179	76.9073	168.097	161.505	52.7364	91.19	129.644	81.302
tRNA	tRNA1-HisGTG	+	15	45493420	45493349	96.6834	37.355	42.8483	45.0457	413.102	57.1311	3.29603	76.9073	32.9603	17.5788	53.8351	80.2033	86.7953	65.9205	28.5656	246.103	26.3682	97.7821	117.558	21.9735	54.9338	59.3285	95.5847	114.262	87.894	43.947	59.3285	60.4271	49.4404	109.868
tRNA	tRNA16-HisGTG	+	1	146544844	146544773	94.4861	47.243	46.1444	41.7497	403.214	48.3417	4.3947	70.3152	25.2695	6.59205	46.1444	90.0914	104.374	56.0324	26.3682	235.117	24.1709	87.894	107.67	25.2695	56.0324	73.6112	93.3874	120.854	85.6967	57.1311	59.3285	71.4139	71.4139	93.3874
tRNA	tRNA32-LysCTT	-	16	3207478	3207406	78.0059	29.6642	52.7364	64.8218	108.769	90.0914	5.49338	76.9073	48.3417	6.59205	61.5258	93.3874	79.1046	45.0457	24.1709	299.938	16.4801	88.9927	187.873	9.88808	108.769	31.8616	75.8086	131.841	98.8808	38.4536	56.0324	48.3417	57.1311	68.1179
tRNA	tRNA58-LeuCAA	+	1	249168159	249168054	58.2298	70.3152	53.8351	25.2695	819.612	58.2298	7.69073	106.571	58.2298	9.88808	40.651	38.4536	103.275	26.3682	41.7497	113.164	41.7497	46.1444	103.275	15.3815	34.0589	52.7364	14.2828	30.7629	34.0589	19.7762	23.0722	28.5656	20.8748	28.5656
tRNA	tRNA9-HisGTG	-	15	45490875	45490804	86.7953	29.6642	53.8351	37.355	370.254	50.5391	6.59205	69.2165	31.8616	15.3815	47.243	104.374	76.9073	38.4536	30.7629	226.327	16.4801	78.0059	109.868	17.5788	45.0457	57.1311	92.2887	92.2887	58.2298	42.8483	56.0324	60.4271	45.0457	60.4271
tRNA	tRNA8-HisGTG	-	15	45492682	45492611	83.4993	41.7497	40.651	48.3417	332.899	48.3417	8.7894	64.8218	15.3815	15.3815	40.651	82.4006	75.8086	31.8616	32.9603	203.255	19.7762	82.4006	106.571	20.8748	45.0457	58.2298	98.8808	109.868	90.0914	46.1444	60.4271	47.243	54.9338	99.9794
tRNA	tRNA111-HisGTG	-	1	147774916	147774845	75.8086	49.4404	32.9603	35.1576	377.944	57.1311	5.49338	62.6245	19.7762	10.9868	42.8483	73.6112	104.374	54.9338	24.1709	192.268	17.5788	96.6834	99.9794	13.1841	59.3285	57.1311	85.6967	93.3874	54.9338	39.5523	71.4139	50.5391	57.1311	85.6967
tRNA	tRNA118-HisGTG	-	1	145396952	145396881	94.4861	46.1444	38.4536	31.8616	350.477	56.0324	1.09868	56.0324	35.1576	10.9868	39.5523	70.3152	75.8086	52.7364	32.9603	183.479	14.2828	94.4861	98.8808	17.5788	52.7364	50.5391	70.3152	86.7953	82.4006	40.651	65.9205	52.7364	43.947	82.4006
tRNA	tRNA12-ProTGG	-	11	75946940	75946869	96.6834	25.2695	40.651	52.7364	53.8351	204.354	12.0854	83.4993	41.7497	12.0854	74.7099	54.9338	152.716	58.2298	36.2563	226.327	17.5788	134.038	82.4006	20.8748	59.3285	53.8351	28.5656	56.0324	50.5391	31.8616	32.9603	43.947	51.6377	118.657
tRNA	tRNA28-ProTGG	-	16	3234204	3234133	95.5847	29.6642	48.3417	60.4271	54.9338	125.249	16.4801	48.3417	169.196	17.5788	47.243	54.9338	71.4139	60.4271	47.243	137.334	18.6775	93.3874	81.302	21.9735	56.0324	73.6112	56.0324	63.7232	54.9338	47.243	62.6245	73.6112	59.3285	106.571
tRNA	tRNA52-ProCGG	+	1	167684033	167683962	96.6834	28.5656	53.8351	59.3285	52.7364	121.953	18.6775	45.0457	88.9927	10.9868	41.7497	91.19	92.2887	62.6245	31.8616	130.742	24.1709	114.262	64.8218	15.3815	47.243	91.19	52.7364	57.1311	73.6112	36.2563	38.4536	65.9205	52.7364	103.275
tRNA	tRNA166-AlaAGC	-	6	26572164	26572092	36.2563	52.7364	73.6112	108.769	73.6112	84.598	15.3815	52.7364	84.598	39.5523	80.2033	61.5258	45.0457	83.4993	28.5656	57.1311	106.571	26.3682	52.7364	12.0854	45.0457	52.7364	34.0589	50.5391	124.15	81.302	28.5656	57.1311	126.348	64.8218
tRNA	tRNA6-ProCGG	+	16	3222120	3222049	93.3874	25.2695	59.3285	50.5391	57.1311	104.374	16.4801	49.4404	101.078	12.0854	39.5523	62.6245	84.598	58.2298	58.2298	124.15	25.2695	97.7821	69.2165	20.8748	69.2165	76.9073	57.1311	65.9205	74.7099	36.2563	48.3417	57.1311	40.651	98.8808
tRNA	tRNA14-ProTGG	-	5	180615925	180615854	88.9927	20.8748	59.3285	36.2563	53.8351	118.657	9.88808	64.8218	158.209	14.2828	42.8483	49.4404	71.4139	62.6245	52.7364	113.164	28.5656	103.275	64.8218	23.0722	57.1311	62.6245	51.6377	72.5126	58.2298	26.3682	35.1576	59.3285	59.3285	87.894
tRNA	tRNA37-ProCGG	-	17	8126222	8126151	91.19	35.1576	56.0324	57.1311	62.6245	124.15	16.4801	48.3417	73.6112	14.2828	45.0457	72.5126	85.6967	41.7497	37.355	124.15	26.3682	96.6834	74.7099	16.4801	70.3152	82.4006	47.243	54.9338	62.6245	35.1576	57.1311	56.0324	48.3417	83.4993
tRNA	tRNA27-LeuTAG	-	16	22207113	22207032	125.249	38.4536	34.0589	32.9603	269.175	52.7364	12.0854	67.0192	42.8483	9.88808	48.3417	47.243	64.8218	27.4669	28.5656	86.7953	46.1444	60.4271	204.354	64.8218	26.3682	45.0457	18.6775	40.651	40.651	25.2695	36.2563	52.7364	38.4536	84.598
tRNA	tRNA8-ProTGG	+	16	3238165	3238094	94.4861	29.6642	50.5391	40.651	54.9338	103.275	20.8748	43.947	149.42	14.2828	50.5391	50.5391	60.4271	48.3417	35.1576	137.334	23.0722	98.8808	71.4139	14.2828	64.8218	63.7232	39.5523	50.5391	53.8351	45.0457	41.7497	60.4271	58.2298	86.7953
tRNA	tRNA40-ValTAC	+	6	27258477	27258405	57.1311	5.49338	37.355	61.5258	84.598	27.4669	3.29603	68.1179	6.59205	8.7894	36.2563	88.9927	67.0192	67.0192	18.6775	236.215	24.1709	102.177	103.275	5.49338	70.3152	53.8351	54.9338	106.571	95.5847	21.9735	48.3417	47.243	41.7497	98.8808
tRNA	tRNA148-SerTGA	-	6	27473688	27473607	84.598	54.9338	56.0324	53.8351	58.2298	75.8086	12.0854	74.7099	81.302	13.1841	54.9338	85.6967	99.9794	36.2563	45.0457	194.466	17.5788	74.7099	103.275	28.5656	48.3417	57.1311	24.1709	37.355	52.7364	30.7629	31.8616	42.8483	35.1576	81.302
tRNA	tRNA3-ProTGG	+	16	3208994	3208923	76.9073	20.8748	47.243	51.6377	34.0589	98.8808	12.0854	40.651	139.532	20.8748	38.4536	54.9338	67.0192	57.1311	34.0589	117.558	17.5788	90.0914	74.7099	32.9603	51.6377	68.1179	42.8483	68.1179	48.3417	29.6642	38.4536	54.9338	59.3285	86.7953
tRNA	tRNA6-ProTGG	+	14	21152246	21152175	84.598	20.8748	51.6377	41.7497	57.1311	84.598	10.9868	43.947	136.236	24.1709	39.5523	51.6377	58.2298	45.0457	38.4536	117.558	28.5656	92.2887	64.8218	18.6775	51.6377	75.8086	50.5391	51.6377	60.4271	32.9603	48.3417	54.9338	47.243	76.9073
tRNA	tRNA145-SerAGA	-	6	27521273	27521192	95.5847	49.4404	50.5391	39.5523	73.6112	99.9794	7.69073	92.2887	67.0192	17.5788	52.7364	65.9205	80.2033	42.8483	45.0457	177.985	17.5788	65.9205	92.2887	16.4801	53.8351	47.243	31.8616	46.1444	48.3417	28.5656	28.5656	43.947	26.3682	50.5391
tRNA	tRNA22-ProAGG	-	14	21081631	21081560	85.6967	24.1709	48.3417	35.1576	42.8483	95.5847	17.5788	45.0457	34.0589	17.5788	30.7629	64.8218	54.9338	54.9338	29.6642	116.46	13.1841	103.275	53.8351	27.4669	63.7232	57.1311	46.1444	56.0324	53.8351	36.2563	54.9338	65.9205	57.1311	95.5847
tRNA	tRNA61-MetCAT	+	6	27745735	27745664	70.3152	18.6775	41.7497	47.243	63.7232	31.8616	28.5656	40.651	127.446	14.2828	40.651	51.6377	124.15	56.0324	41.7497	168.097	8.7894	60.4271	97.7821	10.9868	72.5126	46.1444	37.355	71.4139	50.5391	46.1444	14.2828	27.4669	23.0722	43.947
tRNA	tRNA2-MetCAT	+	6	26286825	26286754	96.6834	17.5788	31.8616	30.7629	78.0059	40.651	27.4669	41.7497	129.644	10.9868	46.1444	57.1311	90.0914	63.7232	42.8483	160.407	9.88808	65.9205	102.177	3.29603	72.5126	36.2563	27.4669	65.9205	58.2298	29.6642	24.1709	37.355	25.2695	41.7497
tRNA	tRNA37-ValAAC	+	6	27203360	27203288	37.355	8.7894	38.4536	35.1576	50.5391	31.8616	7.69073	54.9338	9.88808	7.69073	31.8616	91.19	60.4271	32.9603	16.4801	230.722	23.0722	82.4006	93.3874	9.88808	38.4536	42.8483	50.5391	71.4139	61.5258	35.1576	70.3152	50.5391	42.8483	112.065
tRNA	tRNA23-ProAGG	-	14	21077566	21077495	75.8086	21.9735	42.8483	45.0457	31.8616	87.894	13.1841	41.7497	41.7497	9.88808	27.4669	50.5391	64.8218	45.0457	34.0589	110.966	23.0722	105.473	67.0192	14.2828	57.1311	70.3152	51.6377	62.6245	54.9338	28.5656	48.3417	54.9338	42.8483	83.4993
tRNA	tRNA11-LysTTT	+	11	122430727	122430655	47.243	114.262	60.4271	49.4404	91.19	75.8086	13.1841	43.947	40.651	29.6642	40.651	57.1311	46.1444	81.302	46.1444	63.7232	60.4271	40.651	57.1311	63.7232	38.4536	49.4404	40.651	50.5391	29.6642	35.1576	42.8483	40.651	27.4669	26.3682
tRNA	tRNA11-ProAGG	+	16	3242060	3241989	88.9927	15.3815	37.355	45.0457	18.6775	83.4993	16.4801	30.7629	56.0324	19.7762	26.3682	47.243	52.7364	49.4404	29.6642	110.966	21.9735	104.374	49.4404	19.7762	43.947	64.8218	40.651	59.3285	47.243	37.355	45.0457	63.7232	49.4404	84.598
tRNA	tRNA47-SerAGA	+	6	27470899	27470818	65.9205	38.4536	36.2563	37.355	52.7364	50.5391	6.59205	71.4139	84.598	16.4801	67.0192	59.3285	69.2165	37.355	30.7629	162.604	8.7894	69.2165	90.0914	25.2695	58.2298	49.4404	19.7762	41.7497	32.9603	20.8748	37.355	38.4536	29.6642	51.6377
tRNA	tRNA35-SerAGA	-	17	8130009	8129928	62.6245	43.947	37.355	38.4536	53.8351	79.1046	9.88808	65.9205	75.8086	7.69073	59.3285	59.3285	72.5126	31.8616	40.651	179.084	14.2828	48.3417	99.9794	17.5788	40.651	39.5523	19.7762	48.3417	45.0457	26.3682	30.7629	42.8483	12.0854	53.8351
tRNA	tRNA11-SerAGA	-	8	96281966	96281885	69.2165	34.0589	27.4669	45.0457	38.4536	59.3285	8.7894	72.5126	71.4139	20.8748	54.9338	58.2298	85.6967	39.5523	42.8483	180.183	9.88808	62.6245	91.19	10.9868	37.355	45.0457	23.0722	37.355	37.355	30.7629	24.1709	36.2563	34.0589	57.1311
tRNA	tRNA51-SerTGA	+	6	27513549	27513468	82.4006	32.9603	30.7629	36.2563	50.5391	61.5258	10.9868	74.7099	50.5391	14.2828	41.7497	51.6377	75.8086	36.2563	34.0589	192.268	14.2828	59.3285	99.9794	30.7629	54.9338	38.4536	23.0722	32.9603	48.3417	25.2695	15.3815	35.1576	15.3815	74.7099
tRNA	tRNA29-ProAGG	-	16	3232706	3232635	75.8086	9.88808	37.355	46.1444	43.947	93.3874	9.88808	46.1444	27.4669	13.1841	36.2563	41.7497	46.1444	40.651	30.7629	104.374	24.1709	101.078	62.6245	15.3815	51.6377	69.2165	42.8483	65.9205	62.6245	29.6642	45.0457	53.8351	41.7497	74.7099
tRNA	tRNA65-ProAGG	-	1	167684796	167684725	72.5126	13.1841	37.355	39.5523	31.8616	106.571	15.3815	38.4536	38.4536	13.1841	25.2695	67.0192	46.1444	47.243	31.8616	107.67	25.2695	117.558	38.4536	13.1841	47.243	43.947	48.3417	60.4271	46.1444	25.2695	41.7497	58.2298	51.6377	79.1046
tRNA	tRNA172-SerTGA	-	6	26312905	26312824	75.8086	41.7497	25.2695	31.8616	52.7364	72.5126	6.59205	85.6967	67.0192	19.7762	46.1444	63.7232	68.1179	35.1576	30.7629	188.972	14.2828	61.5258	96.6834	17.5788	37.355	31.8616	21.9735	32.9603	46.1444	21.9735	21.9735	34.0589	28.5656	49.4404
tRNA	tRNA2-ProAGG	+	7	128423575	128423504	96.6834	17.5788	31.8616	40.651	28.5656	88.9927	12.0854	50.5391	43.947	9.88808	31.8616	56.0324	47.243	45.0457	27.4669	108.769	18.6775	93.3874	38.4536	14.2828	46.1444	57.1311	46.1444	78.0059	45.0457	29.6642	40.651	61.5258	23.0722	93.3874
tRNA	tRNA46-SerAGA	+	6	27463674	27463593	59.3285	38.4536	43.947	46.1444	57.1311	67.0192	9.88808	74.7099	57.1311	10.9868	52.7364	60.4271	58.2298	38.4536	36.2563	157.111	15.3815	60.4271	83.4993	15.3815	50.5391	41.7497	17.5788	29.6642	57.1311	23.0722	40.651	37.355	31.8616	47.243
tRNA	tRNA9-ProAGG	+	11	75946628	75946557	64.8218	12.0854	39.5523	39.5523	29.6642	121.953	7.69073	35.1576	34.0589	10.9868	32.9603	47.243	62.6245	53.8351	26.3682	112.065	14.2828	103.275	50.5391	25.2695	42.8483	69.2165	37.355	56.0324	56.0324	25.2695	37.355	47.243	43.947	72.5126
tRNA	tRNA44-SerAGA	+	6	27446672	27446591	65.9205	38.4536	26.3682	40.651	53.8351	52.7364	5.49338	68.1179	64.8218	19.7762	49.4404	59.3285	81.302	41.7497	39.5523	184.577	8.7894	59.3285	83.4993	18.6775	28.5656	47.243	26.3682	27.4669	49.4404	17.5788	23.0722	29.6642	26.3682	57.1311
tRNA	tRNA147-SerAGA	-	6	27509635	27509554	73.6112	39.5523	32.9603	40.651	52.7364	67.0192	5.49338	52.7364	54.9338	12.0854	63.7232	49.4404	73.6112	36.2563	37.355	168.097	13.1841	53.8351	74.7099	16.4801	40.651	40.651	16.4801	37.355	43.947	31.8616	39.5523	34.0589	28.5656	62.6245
tRNA	tRNA5-SerAGA	+	6	26327898	26327817	61.5258	41.7497	43.947	32.9603	51.6377	60.4271	13.1841	61.5258	64.8218	14.2828	46.1444	59.3285	82.4006	38.4536	42.8483	154.913	8.7894	60.4271	97.7821	14.2828	32.9603	37.355	29.6642	34.0589	46.1444	24.1709	21.9735	27.4669	21.9735	63.7232
tRNA	tRNA171-MetCAT	-	6	26313423	26313352	75.8086	20.8748	39.5523	29.6642	74.7099	32.9603	19.7762	31.8616	91.19	9.88808	50.5391	43.947	92.2887	59.3285	39.5523	119.756	5.49338	49.4404	96.6834	7.69073	68.1179	32.9603	34.0589	58.2298	72.5126	27.4669	27.4669	21.9735	21.9735	31.8616
tRNA	tRNA9-ProAGG	+	16	3239705	3239634	62.6245	15.3815	38.4536	45.0457	23.0722	72.5126	7.69073	35.1576	53.8351	16.4801	25.2695	50.5391	61.5258	32.9603	29.6642	81.302	16.4801	86.7953	56.0324	12.0854	39.5523	58.2298	45.0457	60.4271	62.6245	31.8616	39.5523	57.1311	58.2298	90.0914
tRNA	tRNA12-ProAGG	+	6	26555569	26555498	76.9073	16.4801	41.7497	31.8616	30.7629	90.0914	12.0854	40.651	37.355	15.3815	27.4669	38.4536	51.6377	40.651	20.8748	119.756	23.0722	87.894	45.0457	18.6775	38.4536	65.9205	30.7629	58.2298	39.5523	18.6775	40.651	47.243	49.4404	78.0059
tRNA	tRNA20-MetCAT	-	17	80452668	80452597	74.7099	17.5788	36.2563	25.2695	83.4993	25.2695	28.5656	37.355	84.598	4.3947	39.5523	60.4271	71.4139	63.7232	40.651	127.446	6.59205	42.8483	81.302	3.29603	86.7953	40.651	26.3682	48.3417	51.6377	20.8748	24.1709	21.9735	25.2695	31.8616
tRNA	tRNA25-PseudoCTC	-	2	71273560	71273488	37.355	25.2695	34.0589	35.1576	59.3285	118.657	8.7894	46.1444	25.2695	14.2828	40.651	64.8218	47.243	19.7762	18.6775	131.841	10.9868	88.9927	63.7232	12.0854	32.9603	16.4801	17.5788	52.7364	46.1444	23.0722	68.1179	37.355	56.0324	79.1046
tRNA	tRNA23-LysTTT	-	16	73512288	73512216	50.5391	134.038	52.7364	36.2563	75.8086	62.6245	5.49338	39.5523	39.5523	10.9868	35.1576	31.8616	31.8616	52.7364	40.651	65.9205	49.4404	41.7497	41.7497	71.4139	43.947	41.7497	36.2563	47.243	37.355	32.9603	27.4669	27.4669	27.4669	39.5523
tRNA	tRNA30-ProCGG	+	6	27059592	27059521	71.4139	12.0854	28.5656	52.7364	26.3682	81.302	14.2828	36.2563	58.2298	10.9868	26.3682	48.3417	34.0589	37.355	27.4669	121.953	15.3815	83.4993	45.0457	12.0854	42.8483	56.0324	27.4669	56.0324	57.1311	38.4536	36.2563	64.8218	41.7497	62.6245
tRNA	tRNA150-MetCAT	-	6	27300835	27300764	64.8218	19.7762	31.8616	37.355	76.9073	38.4536	24.1709	30.7629	97.7821	10.9868	43.947	58.2298	81.302	56.0324	35.1576	118.657	6.59205	45.0457	87.894	7.69073	54.9338	25.2695	25.2695	52.7364	57.1311	29.6642	29.6642	17.5788	20.8748	31.8616
tRNA	tRNA142-MetCAT	-	6	27560671	27560600	64.8218	20.8748	34.0589	37.355	95.5847	32.9603	24.1709	32.9603	97.7821	9.88808	41.7497	59.3285	80.2033	49.4404	43.947	115.361	14.2828	41.7497	73.6112	7.69073	65.9205	25.2695	19.7762	52.7364	61.5258	32.9603	9.88808	21.9735	19.7762	24.1709
tRNA	tRNA106-PheGAA	-	6	28775682	28775610	39.5523	61.5258	45.0457	46.1444	177.985	190.071	9.88808	24.1709	36.2563	2.19735	37.355	37.355	18.6775	37.355	56.0324	51.6377	29.6642	19.7762	106.571	32.9603	29.6642	52.7364	23.0722	32.9603	19.7762	16.4801	6.59205	25.2695	20.8748	16.4801
tRNA	tRNA5-CysGCA	+	7	149007352	149007281	21.9735	23.0722	20.8748	24.1709	35.1576	25.2695	3.29603	20.8748	7.69073	18.6775	16.4801	28.5656	17.5788	27.4669	30.7629	17.5788	27.4669	46.1444	18.6775	482.318	25.2695	21.9735	46.1444	50.5391	10.9868	34.0589	125.249	21.9735	16.4801	34.0589
tRNA	tRNA169-MetCAT	-	6	26330600	26330529	52.7364	29.6642	29.6642	40.651	86.7953	25.2695	16.4801	48.3417	71.4139	10.9868	40.651	42.8483	101.078	57.1311	36.2563	107.67	12.0854	28.5656	88.9927	5.49338	62.6245	32.9603	32.9603	40.651	49.4404	24.1709	23.0722	19.7762	21.9735	48.3417
tRNA	tRNA129-MetCAT	-	6	27870342	27870271	81.302	20.8748	21.9735	26.3682	65.9205	25.2695	20.8748	36.2563	92.2887	8.7894	27.4669	42.8483	79.1046	48.3417	36.2563	126.348	9.88808	42.8483	90.0914	6.59205	63.7232	30.7629	29.6642	45.0457	67.0192	32.9603	15.3815	23.0722	17.5788	41.7497
tRNA	tRNA143-LysTTT	-	6	27559665	27559593	50.5391	39.5523	106.571	39.5523	104.374	72.5126	9.88808	62.6245	34.0589	20.8748	63.7232	62.6245	47.243	67.0192	36.2563	75.8086	12.0854	61.5258	25.2695	4.3947	38.4536	65.9205	36.2563	35.1576	26.3682	8.7894	5.49338	20.8748	16.4801	14.2828
tRNA	tRNA50-SerAGA	+	6	27500068	27499987	54.9338	30.7629	25.2695	43.947	37.355	54.9338	6.59205	69.2165	26.3682	15.3815	39.5523	37.355	73.6112	25.2695	34.0589	163.703	9.88808	49.4404	90.0914	17.5788	40.651	41.7497	24.1709	35.1576	40.651	17.5788	29.6642	27.4669	17.5788	59.3285
tRNA	tRNA134-GluTTC	-	1	16861845	16861774	26.3682	6.59205	35.1576	31.8616	239.511	28.5656	14.2828	18.6775	20.8748	9.88808	25.2695	42.8483	28.5656	20.8748	29.6642	59.3285	15.3815	49.4404	53.8351	18.6775	49.4404	19.7762	35.1576	52.7364	40.651	30.7629	65.9205	36.2563	49.4404	34.0589
tRNA	tRNA84-GluTTC	-	1	161391954	161391883	48.3417	15.3815	29.6642	34.0589	198.86	24.1709	17.5788	25.2695	10.9868	10.9868	24.1709	29.6642	21.9735	29.6642	19.7762	69.2165	17.5788	50.5391	45.0457	14.2828	36.2563	14.2828	32.9603	51.6377	46.1444	28.5656	67.0192	36.2563	50.5391	42.8483
tRNA	tRNA13-AlaCGC	+	2	157257352	157257281	27.4669	23.0722	15.3815	27.4669	63.7232	39.5523	5.49338	43.947	9.88808	8.7894	23.0722	70.3152	68.1179	16.4801	26.3682	146.124	16.4801	59.3285	70.3152	20.8748	17.5788	31.8616	30.7629	45.0457	30.7629	27.4669	25.2695	30.7629	36.2563	68.1179
tRNA	tRNA6-AspGTC	-	9	77518061	77517990	19.7762	32.9603	29.6642	18.6775	237.314	64.8218	2.19735	65.9205	21.9735	5.49338	28.5656	36.2563	51.6377	17.5788	26.3682	69.2165	13.1841	40.651	81.302	59.3285	19.7762	24.1709	6.59205	27.4669	20.8748	25.2695	15.3815	8.7894	7.69073	26.3682
tRNA	tRNA2-GlyTCC	+	19	4724153	4724082	23.0722	25.2695	38.4536	20.8748	79.1046	54.9338	6.59205	50.5391	24.1709	15.3815	19.7762	34.0589	108.769	17.5788	32.9603	80.2033	28.5656	38.4536	88.9927	17.5788	18.6775	25.2695	15.3815	23.0722	24.1709	23.0722	47.243	14.2828	39.5523	61.5258
tRNA	tRNA74-LeuCAA	+	6	28908934	28908830	28.5656	32.9603	30.7629	15.3815	88.9927	39.5523	6.59205	75.8086	48.3417	15.3815	42.8483	31.8616	103.275	23.0722	27.4669	86.7953	9.88808	45.0457	59.3285	12.0854	24.1709	51.6377	7.69073	17.5788	10.9868	24.1709	19.7762	17.5788	17.5788	31.8616
tRNA	tRNA43-GlyGCC	+	1	161450426	161450356	14.2828	5.49338	3.29603	23.0722	10.9868	9.88808	6.59205	30.7629	250.498	6.59205	10.9868	43.947	14.2828	30.7629	4.3947	82.4006	5.49338	34.0589	39.5523	16.4801	30.7629	13.1841	21.9735	42.8483	52.7364	29.6642	52.7364	40.651	28.5656	49.4404
tRNA	tRNA126-LeuAAG	-	6	28446481	28446400	92.2887	30.7629	23.0722	16.4801	102.177	28.5656	14.2828	29.6642	26.3682	15.3815	39.5523	14.2828	19.7762	23.0722	16.4801	34.0589	53.8351	28.5656	123.052	7.69073	17.5788	20.8748	14.2828	31.8616	39.5523	20.8748	24.1709	21.9735	17.5788	56.0324
tRNA	tRNA8-SerGCT	+	11	66115672	66115591	40.651	23.0722	35.1576	26.3682	46.1444	62.6245	7.69073	40.651	38.4536	14.2828	35.1576	37.355	48.3417	34.0589	36.2563	57.1311	23.0722	36.2563	57.1311	17.5788	19.7762	16.4801	21.9735	42.8483	29.6642	27.4669	20.8748	24.1709	21.9735	39.5523
tRNA	tRNA5-GluTTC	+	1	17199149	17199078	32.9603	4.3947	34.0589	26.3682	141.729	26.3682	4.3947	18.6775	16.4801	5.49338	21.9735	27.4669	17.5788	21.9735	15.3815	60.4271	13.1841	43.947	39.5523	23.0722	28.5656	23.0722	23.0722	51.6377	49.4404	23.0722	63.7232	30.7629	38.4536	39.5523
tRNA	tRNA16-ValTAC	-	11	59318532	59318460	20.8748	19.7762	25.2695	29.6642	108.769	28.5656	4.3947	20.8748	17.5788	7.69073	18.6775	54.9338	30.7629	19.7762	26.3682	67.0192	7.69073	27.4669	64.8218	38.4536	26.3682	19.7762	29.6642	47.243	25.2695	21.9735	23.0722	35.1576	32.9603	46.1444
tRNA	tRNA65-AlaAGC	+	6	28575004	28574933	27.4669	43.947	37.355	25.2695	67.0192	24.1709	7.69073	36.2563	25.2695	24.1709	23.0722	36.2563	27.4669	38.4536	19.7762	34.0589	28.5656	29.6642	35.1576	9.88808	34.0589	14.2828	27.4669	38.4536	31.8616	47.243	26.3682	35.1576	28.5656	40.651
tRNA	tRNA100-LeuCAA	-	6	28864105	28864000	36.2563	26.3682	17.5788	19.7762	81.302	48.3417	2.19735	78.0059	56.0324	13.1841	27.4669	37.355	56.0324	15.3815	24.1709	65.9205	17.5788	29.6642	71.4139	9.88808	12.0854	32.9603	10.9868	13.1841	17.5788	34.0589	13.1841	13.1841	12.0854	27.4669
tRNA	tRNA41-SerCGA	-	17	8042280	8042199	43.947	27.4669	24.1709	26.3682	62.6245	83.4993	13.1841	40.651	70.3152	5.49338	21.9735	25.2695	39.5523	19.7762	24.1709	58.2298	21.9735	43.947	41.7497	17.5788	25.2695	28.5656	13.1841	28.5656	17.5788	23.0722	7.69073	23.0722	16.4801	21.9735
tRNA	tRNA23-ArgCCG	-	17	66016085	66016013	35.1576	41.7497	32.9603	15.3815	120.854	41.7497	3.29603	32.9603	40.651	5.49338	32.9603	32.9603	53.8351	14.2828	13.1841	62.6245	9.88808	23.0722	54.9338	31.8616	17.5788	13.1841	8.7894	10.9868	25.2695	16.4801	50.5391	16.4801	8.7894	31.8616
tRNA	tRNA35-SerCGA	+	6	27177709	27177628	37.355	21.9735	18.6775	25.2695	83.4993	70.3152	9.88808	43.947	46.1444	7.69073	20.8748	32.9603	35.1576	30.7629	9.88808	43.947	12.0854	46.1444	42.8483	12.0854	23.0722	27.4669	10.9868	27.4669	28.5656	21.9735	7.69073	17.5788	18.6775	27.4669
tRNA	tRNA7-SerGCT	+	17	8090265	8090184	31.8616	20.8748	27.4669	27.4669	42.8483	40.651	6.59205	19.7762	38.4536	8.7894	43.947	41.7497	39.5523	19.7762	25.2695	47.243	23.0722	28.5656	42.8483	7.69073	21.9735	15.3815	9.88808	34.0589	28.5656	23.0722	32.9603	23.0722	35.1576	34.0589
tRNA	tRNA62-SerGCT	+	6	28180896	28180815	31.8616	15.3815	30.7629	28.5656	51.6377	48.3417	6.59205	28.5656	35.1576	15.3815	21.9735	29.6642	31.8616	19.7762	18.6775	46.1444	10.9868	34.0589	43.947	8.7894	23.0722	6.59205	13.1841	46.1444	15.3815	23.0722	26.3682	26.3682	27.4669	38.4536
tRNA	tRNA158-IleAAT	-	6	27145067	27144994	17.5788	20.8748	19.7762	13.1841	13.1841	50.5391	5.49338	39.5523	4.3947	7.69073	32.9603	34.0589	86.7953	17.5788	17.5788	135.137	1.09868	41.7497	46.1444	17.5788	18.6775	12.0854	7.69073	13.1841	12.0854	13.1841	16.4801	9.88808	14.2828	37.355
tRNA	tRNA18-PseudoCTC	-	2	159738242	159738171	3.29603	1.09868	0	0	0	0	0	0	726.224	0	1.09868	0	3.29603	0	0	0	0	0	1.09868	2.19735	0	4.3947	26.3682	0	0	0	1.09868	1.09868	0	1.09868
tRNA	tRNA120-AlaAGC	-	6	28626085	28626014	27.4669	18.6775	24.1709	23.0722	52.7364	34.0589	2.19735	32.9603	10.9868	10.9868	20.8748	37.355	38.4536	10.9868	23.0722	81.302	24.1709	41.7497	47.243	27.4669	16.4801	17.5788	13.1841	23.0722	19.7762	16.4801	12.0854	16.4801	9.88808	29.6642
tRNA	tRNA98-LeuAAG	-	6	28911480	28911399	23.0722	31.8616	18.6775	7.69073	146.124	24.1709	9.88808	35.1576	23.0722	8.7894	15.3815	18.6775	27.4669	15.3815	18.6775	28.5656	23.0722	23.0722	49.4404	19.7762	15.3815	13.1841	17.5788	19.7762	20.8748	23.0722	25.2695	23.0722	9.88808	16.4801
tRNA	tRNA94-GluTTC	-	1	149664427	149664355	34.0589	6.59205	37.355	21.9735	49.4404	20.8748	4.3947	13.1841	2.19735	12.0854	16.4801	31.8616	21.9735	13.1841	20.8748	58.2298	7.69073	47.243	26.3682	12.0854	26.3682	8.7894	12.0854	46.1444	32.9603	26.3682	49.4404	27.4669	26.3682	37.355
tRNA	tRNA154-IleAAT	-	6	27205423	27205350	18.6775	24.1709	17.5788	10.9868	13.1841	39.5523	3.29603	35.1576	6.59205	12.0854	29.6642	30.7629	73.6112	12.0854	10.9868	156.012	5.49338	31.8616	41.7497	23.0722	17.5788	13.1841	9.88808	5.49338	15.3815	10.9868	20.8748	16.4801	12.0854	30.7629
tRNA	tRNA157-ValCAC	-	6	27173939	27173867	24.1709	6.59205	21.9735	16.4801	47.243	21.9735	6.59205	32.9603	10.9868	8.7894	19.7762	34.0589	39.5523	9.88808	4.3947	74.7099	12.0854	31.8616	48.3417	10.9868	23.0722	21.9735	21.9735	30.7629	28.5656	18.6775	29.6642	16.4801	20.8748	48.3417
tRNA	tRNA1-LeuAAG	+	14	21078372	21078291	21.9735	21.9735	19.7762	7.69073	118.657	17.5788	6.59205	35.1576	28.5656	10.9868	21.9735	20.8748	20.8748	12.0854	20.8748	32.9603	19.7762	31.8616	64.8218	9.88808	21.9735	23.0722	7.69073	20.8748	18.6775	14.2828	14.2828	30.7629	24.1709	20.8748
tRNA	tRNA9-IleAAT	+	17	8090984	8090911	18.6775	18.6775	14.2828	10.9868	10.9868	47.243	4.3947	29.6642	13.1841	3.29603	29.6642	29.6642	80.2033	7.69073	14.2828	151.617	8.7894	35.1576	46.1444	13.1841	13.1841	18.6775	12.0854	14.2828	10.9868	7.69073	13.1841	13.1841	9.88808	31.8616
tRNA	tRNA16-LeuAAG	+	16	22308542	22308461	24.1709	23.0722	16.4801	10.9868	153.815	28.5656	9.88808	34.0589	18.6775	7.69073	14.2828	21.9735	18.6775	18.6775	12.0854	32.9603	19.7762	24.1709	41.7497	12.0854	27.4669	10.9868	17.5788	20.8748	19.7762	10.9868	25.2695	9.88808	15.3815	19.7762
tRNA	tRNA7-LeuAAG	+	5	180614782	180614701	13.1841	12.0854	21.9735	12.0854	124.15	19.7762	9.88808	26.3682	30.7629	9.88808	13.1841	15.3815	29.6642	17.5788	23.0722	21.9735	24.1709	16.4801	76.9073	17.5788	23.0722	14.2828	13.1841	18.6775	21.9735	13.1841	27.4669	15.3815	15.3815	23.0722
tRNA	tRNA67-AlaAGC	+	6	28678437	28678366	20.8748	25.2695	23.0722	26.3682	16.4801	19.7762	6.59205	20.8748	130.742	8.7894	9.88808	14.2828	27.4669	13.1841	9.88808	34.0589	16.4801	23.0722	41.7497	30.7629	23.0722	14.2828	15.3815	24.1709	18.6775	20.8748	19.7762	21.9735	13.1841	18.6775
tRNA	tRNA52-ArgTCT	+	6	27530049	27529963	30.7629	20.8748	27.4669	18.6775	35.1576	35.1576	7.69073	27.4669	16.4801	16.4801	18.6775	24.1709	32.9603	14.2828	29.6642	46.1444	29.6642	25.2695	15.3815	15.3815	21.9735	41.7497	19.7762	18.6775	21.9735	15.3815	18.6775	7.69073	24.1709	28.5656
tRNA	tRNA68-AlaAGC	+	6	28687552	28687481	20.8748	23.0722	18.6775	10.9868	17.5788	18.6775	5.49338	19.7762	127.446	13.1841	26.3682	19.7762	32.9603	17.5788	23.0722	18.6775	19.7762	17.5788	26.3682	12.0854	15.3815	21.9735	20.8748	27.4669	30.7629	18.6775	14.2828	15.3815	24.1709	20.8748
tRNA	tRNA13-AlaTGC	-	12	125406372	125406301	29.6642	20.8748	10.9868	8.7894	57.1311	23.0722	0	15.3815	13.1841	6.59205	14.2828	43.947	31.8616	10.9868	16.4801	78.0059	19.7762	26.3682	52.7364	13.1841	12.0854	23.0722	13.1841	21.9735	23.0722	18.6775	23.0722	12.0854	18.6775	35.1576
tRNA	tRNA34-IleAAT	-	17	8130382	8130309	14.2828	16.4801	17.5788	9.88808	10.9868	38.4536	7.69073	35.1576	10.9868	12.0854	21.9735	24.1709	54.9338	14.2828	14.2828	127.446	4.3947	32.9603	50.5391	20.8748	17.5788	21.9735	7.69073	16.4801	4.3947	8.7894	26.3682	13.1841	15.3815	20.8748
tRNA	tRNA10-IleAAT	+	14	102783502	102783429	6.59205	20.8748	12.0854	6.59205	16.4801	39.5523	5.49338	26.3682	6.59205	6.59205	18.6775	36.2563	78.0059	8.7894	12.0854	141.729	2.19735	28.5656	47.243	18.6775	16.4801	18.6775	2.19735	20.8748	5.49338	6.59205	15.3815	12.0854	16.4801	23.0722
tRNA	tRNA175-SerGCT	-	6	26305801	26305718	30.7629	7.69073	20.8748	20.8748	39.5523	36.2563	5.49338	17.5788	48.3417	8.7894	28.5656	35.1576	27.4669	18.6775	28.5656	31.8616	7.69073	26.3682	39.5523	7.69073	14.2828	12.0854	8.7894	31.8616	21.9735	15.3815	16.4801	16.4801	21.9735	29.6642
tRNA	tRNA165-IleAAT	-	6	26721294	26721221	13.1841	12.0854	15.3815	9.88808	13.1841	41.7497	2.19735	35.1576	7.69073	4.3947	23.0722	34.0589	70.3152	8.7894	12.0854	138.433	7.69073	34.0589	40.651	9.88808	13.1841	17.5788	6.59205	7.69073	10.9868	10.9868	7.69073	8.7894	14.2828	31.8616
tRNA	tRNA59-IleAAT	+	6	27656040	27655967	23.0722	18.6775	20.8748	14.2828	9.88808	36.2563	2.19735	30.7629	6.59205	7.69073	19.7762	28.5656	64.8218	7.69073	14.2828	136.236	4.3947	26.3682	40.651	10.9868	12.0854	15.3815	7.69073	8.7894	13.1841	7.69073	20.8748	10.9868	9.88808	31.8616
tRNA	tRNA119-AlaCGC	-	6	28641684	28641613	17.5788	13.1841	18.6775	15.3815	48.3417	17.5788	5.49338	19.7762	8.7894	5.49338	15.3815	37.355	27.4669	18.6775	18.6775	81.302	20.8748	26.3682	41.7497	13.1841	10.9868	28.5656	14.2828	20.8748	12.0854	3.29603	24.1709	20.8748	15.3815	34.0589
tRNA	tRNA78-LeuAAG	+	6	28956860	28956779	19.7762	27.4669	24.1709	6.59205	98.8808	26.3682	14.2828	28.5656	25.2695	9.88808	10.9868	21.9735	26.3682	10.9868	18.6775	25.2695	28.5656	15.3815	40.651	17.5788	15.3815	10.9868	19.7762	18.6775	21.9735	18.6775	10.9868	5.49338	16.4801	16.4801
tRNA	tRNA11-IleAAT	+	6	26554423	26554350	21.9735	17.5788	4.3947	15.3815	16.4801	28.5656	5.49338	49.4404	8.7894	6.59205	27.4669	24.1709	53.8351	15.3815	18.6775	131.841	6.59205	32.9603	29.6642	14.2828	10.9868	10.9868	6.59205	12.0854	17.5788	3.29603	15.3815	6.59205	8.7894	26.3682
tRNA	tRNA103-AsnGTT	-	1	149230643	149230570	19.7762	17.5788	39.5523	18.6775	27.4669	46.1444	6.59205	32.9603	13.1841	12.0854	12.0854	21.9735	42.8483	13.1841	25.2695	40.651	17.5788	29.6642	37.355	12.0854	9.88808	14.2828	7.69073	19.7762	10.9868	9.88808	8.7894	21.9735	32.9603	21.9735
tRNA	tRNA28-IleAAT	+	6	26780905	26780832	20.8748	16.4801	10.9868	14.2828	13.1841	26.3682	5.49338	34.0589	5.49338	5.49338	15.3815	37.355	67.0192	9.88808	15.3815	135.137	3.29603	37.355	43.947	7.69073	9.88808	7.69073	8.7894	7.69073	14.2828	9.88808	10.9868	4.3947	14.2828	23.0722
tRNA	tRNA66-AlaTGC	+	6	28611293	28611222	40.651	12.0854	19.7762	13.1841	52.7364	14.2828	3.29603	25.2695	8.7894	1.09868	16.4801	32.9603	31.8616	15.3815	19.7762	71.4139	10.9868	32.9603	46.1444	20.8748	9.88808	23.0722	5.49338	19.7762	23.0722	8.7894	16.4801	9.88808	8.7894	20.8748
tRNA	tRNA1-SeCTCA	+	22	44546622	44546537	16.4801	12.0854	16.4801	7.69073	247.202	27.4669	6.59205	27.4669	8.7894	3.29603	15.3815	10.9868	23.0722	7.69073	17.5788	16.4801	10.9868	18.6775	23.0722	4.3947	12.0854	17.5788	1.09868	13.1841	9.88808	10.9868	14.2828	8.7894	5.49338	10.9868
tRNA	tRNA10-AlaCGC	+	6	26553802	26553731	27.4669	13.1841	17.5788	19.7762	47.243	18.6775	5.49338	21.9735	12.0854	5.49338	18.6775	32.9603	26.3682	6.59205	19.7762	80.2033	6.59205	27.4669	41.7497	10.9868	19.7762	20.8748	6.59205	14.2828	14.2828	15.3815	20.8748	10.9868	13.1841	21.9735
tRNA	tRNA101-AlaAGC	-	6	28831533	28831462	12.0854	15.3815	16.4801	14.2828	19.7762	12.0854	4.3947	28.5656	120.854	15.3815	12.0854	10.9868	29.6642	21.9735	18.6775	26.3682	16.4801	13.1841	18.6775	5.49338	18.6775	9.88808	19.7762	25.2695	15.3815	21.9735	13.1841	19.7762	14.2828	21.9735
tRNA	tRNA17-SupTTA	+	17	58863663	58863593	18.6775	24.1709	28.5656	19.7762	26.3682	29.6642	4.3947	28.5656	16.4801	12.0854	20.8748	9.88808	19.7762	18.6775	17.5788	17.5788	13.1841	18.6775	13.1841	46.1444	23.0722	20.8748	18.6775	26.3682	16.4801	12.0854	23.0722	19.7762	14.2828	16.4801
tRNA	tRNA8-AlaTGC	+	5	180633939	180633868	21.9735	10.9868	13.1841	24.1709	37.355	16.4801	5.49338	16.4801	9.88808	2.19735	9.88808	37.355	31.8616	5.49338	12.0854	63.7232	14.2828	27.4669	56.0324	16.4801	18.6775	17.5788	7.69073	19.7762	13.1841	9.88808	28.5656	17.5788	9.88808	17.5788
tRNA	tRNA70-AlaCGC	+	6	28697163	28697092	20.8748	20.8748	15.3815	23.0722	21.9735	21.9735	5.49338	23.0722	18.6775	13.1841	21.9735	20.8748	30.7629	13.1841	17.5788	25.2695	21.9735	19.7762	23.0722	9.88808	19.7762	23.0722	23.0722	29.6642	19.7762	24.1709	8.7894	18.6775	14.2828	23.0722
tRNA	tRNA22-AspGTC	-	5	141774059	141773988	17.5788	29.6642	29.6642	9.88808	80.2033	52.7364	6.59205	31.8616	14.2828	10.9868	18.6775	16.4801	36.2563	5.49338	4.3947	31.8616	10.9868	21.9735	70.3152	9.88808	16.4801	16.4801	7.69073	3.29603	9.88808	5.49338	5.49338	4.3947	4.3947	6.59205
tRNA	tRNA137-SerCGA	-	6	27640310	27640229	30.7629	19.7762	15.3815	9.88808	71.4139	56.0324	4.3947	17.5788	40.651	6.59205	18.6775	9.88808	27.4669	9.88808	17.5788	25.2695	14.2828	16.4801	39.5523	6.59205	15.3815	13.1841	6.59205	17.5788	18.6775	16.4801	3.29603	16.4801	13.1841	7.69073
tRNA	tRNA102-AlaAGC	-	6	28806292	28806221	21.9735	24.1709	13.1841	13.1841	24.1709	15.3815	2.19735	25.2695	119.756	9.88808	17.5788	10.9868	20.8748	13.1841	24.1709	23.0722	4.3947	15.3815	8.7894	12.0854	15.3815	9.88808	9.88808	24.1709	16.4801	21.9735	13.1841	12.0854	13.1841	20.8748
tRNA	tRNA26-AsnGTT	+	1	148248188	148248115	7.69073	14.2828	9.88808	5.49338	24.1709	35.1576	6.59205	39.5523	7.69073	9.88808	17.5788	32.9603	20.8748	8.7894	8.7894	51.6377	9.88808	21.9735	52.7364	30.7629	10.9868	16.4801	6.59205	23.0722	4.3947	9.88808	14.2828	19.7762	19.7762	30.7629
tRNA	tRNA47-AsnGTT	+	1	161510104	161510031	13.1841	19.7762	17.5788	3.29603	14.2828	50.5391	3.29603	39.5523	9.88808	5.49338	15.3815	32.9603	36.2563	7.69073	16.4801	40.651	4.3947	17.5788	43.947	30.7629	14.2828	9.88808	4.3947	26.3682	8.7894	15.3815	13.1841	9.88808	30.7629	12.0854
tRNA	tRNA10-SerGCT	-	15	40886104	40886023	36.2563	25.2695	28.5656	16.4801	25.2695	16.4801	5.49338	13.1841	25.2695	10.9868	14.2828	14.2828	20.8748	18.6775	16.4801	19.7762	21.9735	19.7762	17.5788	19.7762	21.9735	8.7894	17.5788	25.2695	25.2695	23.0722	14.2828	10.9868	12.0854	21.9735
tRNA	tRNA149-LysTTT	-	6	27302841	27302769	21.9735	19.7762	20.8748	10.9868	39.5523	51.6377	2.19735	29.6642	17.5788	8.7894	13.1841	24.1709	40.651	12.0854	13.1841	52.7364	9.88808	13.1841	19.7762	17.5788	8.7894	12.0854	9.88808	21.9735	9.88808	12.0854	6.59205	8.7894	12.0854	25.2695
tRNA	tRNA8-AlaTGC	+	12	125424583	125424512	28.5656	10.9868	9.88808	15.3815	40.651	20.8748	3.29603	19.7762	6.59205	7.69073	20.8748	34.0589	37.355	12.0854	19.7762	61.5258	10.9868	24.1709	30.7629	7.69073	12.0854	21.9735	8.7894	12.0854	15.3815	7.69073	15.3815	18.6775	7.69073	23.0722
tRNA	tRNA1-AsnGTT	+	19	1383635	1383562	17.5788	14.2828	24.1709	4.3947	17.5788	47.243	4.3947	36.2563	7.69073	6.59205	17.5788	31.8616	29.6642	18.6775	20.8748	32.9603	13.1841	15.3815	36.2563	21.9735	7.69073	9.88808	8.7894	21.9735	10.9868	12.0854	8.7894	17.5788	28.5656	20.8748
tRNA	tRNA10-MetCAT	-	8	124169542	124169470	14.2828	12.0854	13.1841	10.9868	52.7364	42.8483	9.88808	34.0589	20.8748	7.69073	15.3815	10.9868	48.3417	6.59205	13.1841	38.4536	8.7894	30.7629	49.4404	13.1841	7.69073	19.7762	3.29603	13.1841	14.2828	9.88808	7.69073	10.9868	8.7894	9.88808
tRNA	tRNA67-LeuCAG	-	1	161500214	161500132	9.88808	13.1841	5.49338	6.59205	49.4404	21.9735	4.3947	27.4669	46.1444	3.29603	15.3815	25.2695	21.9735	10.9868	13.1841	57.1311	9.88808	34.0589	35.1576	19.7762	8.7894	14.2828	6.59205	19.7762	12.0854	14.2828	6.59205	14.2828	7.69073	21.9735
tRNA	tRNA123-SerGCT	-	6	28565198	28565117	31.8616	24.1709	24.1709	13.1841	26.3682	29.6642	4.3947	16.4801	30.7629	8.7894	9.88808	16.4801	21.9735	17.5788	21.9735	13.1841	19.7762	18.6775	24.1709	16.4801	12.0854	14.2828	16.4801	27.4669	16.4801	14.2828	18.6775	9.88808	13.1841	23.0722
tRNA	tRNA105-AlaAGC	-	6	28779920	28779849	12.0854	20.8748	40.651	35.1576	40.651	20.8748	6.59205	17.5788	31.8616	12.0854	18.6775	31.8616	19.7762	18.6775	9.88808	16.4801	12.0854	40.651	5.49338	5.49338	20.8748	24.1709	21.9735	8.7894	16.4801	4.3947	1.09868	5.49338	6.59205	8.7894
tRNA	tRNA2-LeuTAG	+	14	21093610	21093529	14.2828	19.7762	19.7762	9.88808	36.2563	17.5788	8.7894	15.3815	30.7629	13.1841	16.4801	13.1841	14.2828	21.9735	16.4801	18.6775	21.9735	18.6775	23.0722	25.2695	5.49338	14.2828	17.5788	15.3815	23.0722	15.3815	26.3682	12.0854	16.4801	13.1841
tRNA	tRNA3-ArgCCT	+	7	139025518	139025446	21.9735	19.7762	16.4801	4.3947	79.1046	35.1576	2.19735	38.4536	13.1841	3.29603	13.1841	10.9868	50.5391	4.3947	9.88808	41.7497	8.7894	32.9603	30.7629	1.09868	3.29603	10.9868	3.29603	7.69073	12.0854	9.88808	16.4801	8.7894	7.69073	9.88808
tRNA	tRNA2-GlyCCC	+	1	17053850	17053780	9.88808	9.88808	12.0854	9.88808	5.49338	2.19735	6.59205	9.88808	186.775	4.3947	4.3947	13.1841	13.1841	10.9868	9.88808	34.0589	12.0854	9.88808	18.6775	4.3947	15.3815	14.2828	12.0854	14.2828	25.2695	9.88808	7.69073	13.1841	17.5788	6.59205
tRNA	tRNA10-GlyTCC	+	17	8124937	8124866	13.1841	16.4801	20.8748	16.4801	37.355	25.2695	1.09868	16.4801	8.7894	5.49338	13.1841	15.3815	45.0457	10.9868	8.7894	12.0854	17.5788	9.88808	23.0722	19.7762	10.9868	18.6775	7.69073	13.1841	10.9868	6.59205	31.8616	8.7894	17.5788	47.243
tRNA	tRNA26-LeuCAG	-	16	57334474	57334392	7.69073	13.1841	5.49338	3.29603	63.7232	20.8748	2.19735	20.8748	43.947	2.19735	10.9868	26.3682	26.3682	8.7894	9.88808	56.0324	4.3947	18.6775	39.5523	14.2828	9.88808	14.2828	2.19735	9.88808	9.88808	9.88808	7.69073	14.2828	3.29603	20.8748
tRNA	tRNA19-LeuAAG	-	5	180524555	180524474	9.88808	7.69073	9.88808	5.49338	115.361	14.2828	4.3947	18.6775	18.6775	3.29603	7.69073	14.2828	16.4801	7.69073	6.59205	16.4801	7.69073	15.3815	67.0192	18.6775	17.5788	8.7894	2.19735	10.9868	13.1841	4.3947	14.2828	12.0854	6.59205	13.1841
tRNA	tRNA3-LeuAAG	+	5	180528921	180528840	19.7762	5.49338	9.88808	6.59205	117.558	12.0854	2.19735	19.7762	14.2828	8.7894	12.0854	13.1841	16.4801	13.1841	6.59205	18.6775	14.2828	13.1841	61.5258	4.3947	16.4801	14.2828	3.29603	7.69073	10.9868	8.7894	17.5788	6.59205	5.49338	7.69073
tRNA	tRNA16-LeuAAG	-	5	180601125	180601044	21.9735	5.49338	7.69073	3.29603	121.953	15.3815	6.59205	10.9868	18.6775	1.09868	6.59205	14.2828	15.3815	7.69073	6.59205	20.8748	8.7894	13.1841	69.2165	16.4801	6.59205	8.7894	6.59205	7.69073	7.69073	8.7894	12.0854	13.1841	8.7894	6.59205
tRNA	tRNA108-AsnGTT	-	1	148598387	148598314	6.59205	8.7894	13.1841	6.59205	15.3815	31.8616	6.59205	26.3682	12.0854	5.49338	20.8748	26.3682	29.6642	6.59205	8.7894	38.4536	13.1841	15.3815	37.355	28.5656	3.29603	17.5788	8.7894	20.8748	6.59205	6.59205	12.0854	13.1841	12.0854	18.6775
tRNA	tRNA22-MetCAT	-	16	87417700	87417628	13.1841	13.1841	13.1841	7.69073	26.3682	43.947	5.49338	38.4536	13.1841	4.3947	18.6775	10.9868	51.6377	8.7894	14.2828	20.8748	7.69073	19.7762	47.243	7.69073	6.59205	14.2828	6.59205	10.9868	8.7894	7.69073	6.59205	9.88808	9.88808	9.88808
tRNA	tRNA56-ThrTGT	+	1	222638419	222638347	17.5788	14.2828	9.88808	8.7894	40.651	32.9603	3.29603	31.8616	42.8483	5.49338	13.1841	16.4801	43.947	2.19735	6.59205	40.651	6.59205	7.69073	47.243	17.5788	6.59205	9.88808	5.49338	7.69073	7.69073	5.49338	8.7894	1.09868	4.3947	9.88808
tRNA	tRNA42-LeuTAG	-	17	8023713	8023632	10.9868	8.7894	16.4801	6.59205	108.769	15.3815	5.49338	6.59205	16.4801	3.29603	4.3947	8.7894	12.0854	16.4801	10.9868	19.7762	6.59205	19.7762	71.4139	14.2828	4.3947	8.7894	2.19735	12.0854	8.7894	8.7894	6.59205	4.3947	15.3815	13.1841
tRNA	tRNA16-TyrGTA	+	6	26577420	26577332	7.69073	13.1841	15.3815	12.0854	8.7894	13.1841	4.3947	10.9868	164.801	7.69073	16.4801	13.1841	13.1841	6.59205	8.7894	14.2828	7.69073	10.9868	14.2828	15.3815	15.3815	12.0854	10.9868	10.9868	5.49338	8.7894	5.49338	3.29603	5.49338	6.59205
tRNA	tRNA12-TrpCCA	+	17	19411565	19411494	24.1709	7.69073	14.2828	12.0854	58.2298	31.8616	3.29603	19.7762	15.3815	2.19735	16.4801	25.2695	20.8748	10.9868	13.1841	25.2695	9.88808	10.9868	27.4669	4.3947	13.1841	15.3815	12.0854	7.69073	9.88808	4.3947	7.69073	18.6775	8.7894	9.88808
tRNA	tRNA38-LeuCAG	+	1	161426204	161426122	8.7894	8.7894	10.9868	6.59205	56.0324	14.2828	10.9868	17.5788	38.4536	4.3947	15.3815	20.8748	21.9735	6.59205	9.88808	51.6377	5.49338	19.7762	31.8616	16.4801	12.0854	4.3947	2.19735	10.9868	6.59205	7.69073	7.69073	10.9868	12.0854	8.7894
tRNA	tRNA4-ArgTCT	-	9	131102445	131102355	25.2695	9.88808	16.4801	8.7894	19.7762	20.8748	1.09868	17.5788	8.7894	5.49338	13.1841	14.2828	25.2695	10.9868	8.7894	51.6377	12.0854	21.9735	17.5788	4.3947	9.88808	41.7497	6.59205	15.3815	10.9868	9.88808	4.3947	4.3947	21.9735	17.5788
tRNA	tRNA34-LeuCAG	+	1	161411405	161411323	7.69073	7.69073	12.0854	8.7894	63.7232	18.6775	7.69073	13.1841	23.0722	5.49338	13.1841	19.7762	18.6775	7.69073	9.88808	61.5258	6.59205	14.2828	23.0722	15.3815	10.9868	7.69073	5.49338	7.69073	14.2828	6.59205	8.7894	6.59205	4.3947	23.0722
tRNA	tRNA36-LeuCAG	+	1	161418823	161418741	5.49338	6.59205	17.5788	9.88808	57.1311	16.4801	6.59205	21.9735	29.6642	2.19735	10.9868	10.9868	17.5788	5.49338	4.3947	56.0324	3.29603	20.8748	24.1709	9.88808	12.0854	8.7894	6.59205	7.69073	13.1841	14.2828	10.9868	6.59205	9.88808	21.9735
tRNA	tRNA107-AsnGTT	-	1	148760429	148760356	3.29603	15.3815	7.69073	6.59205	10.9868	39.5523	6.59205	34.0589	6.59205	10.9868	13.1841	26.3682	25.2695	6.59205	7.69073	27.4669	7.69073	12.0854	34.0589	23.0722	14.2828	9.88808	4.3947	10.9868	5.49338	8.7894	14.2828	17.5788	18.6775	18.6775
tRNA	tRNA2-ArgCCT	+	16	3202973	3202901	4.3947	18.6775	13.1841	2.19735	53.8351	39.5523	3.29603	31.8616	20.8748	1.09868	9.88808	20.8748	41.7497	5.49338	5.49338	43.947	10.9868	16.4801	37.355	1.09868	5.49338	15.3815	4.3947	4.3947	4.3947	5.49338	4.3947	4.3947	6.59205	10.9868
tRNA	tRNA71-LysTTT	+	6	28715593	28715521	3.29603	51.6377	15.3815	15.3815	64.8218	35.1576	2.19735	7.69073	7.69073	8.7894	9.88808	15.3815	6.59205	10.9868	13.1841	25.2695	13.1841	9.88808	13.1841	16.4801	4.3947	14.2828	7.69073	10.9868	5.49338	12.0854	16.4801	13.1841	5.49338	2.19735
tRNA	tRNA153-IleAAT	-	6	27243063	27242990	14.2828	14.2828	17.5788	3.29603	9.88808	40.651	2.19735	28.5656	12.0854	3.29603	9.88808	9.88808	56.0324	6.59205	3.29603	36.2563	5.49338	17.5788	28.5656	20.8748	12.0854	7.69073	9.88808	9.88808	7.69073	7.69073	17.5788	5.49338	4.3947	13.1841
tRNA	tRNA42-LeuCAG	+	1	161440995	161440913	7.69073	7.69073	7.69073	4.3947	50.5391	15.3815	3.29603	13.1841	28.5656	2.19735	5.49338	23.0722	21.9735	9.88808	12.0854	43.947	7.69073	15.3815	30.7629	18.6775	8.7894	4.3947	4.3947	10.9868	14.2828	15.3815	10.9868	13.1841	7.69073	15.3815
tRNA	tRNA40-LeuCAG	+	1	161433614	161433532	8.7894	5.49338	10.9868	7.69073	60.4271	13.1841	9.88808	16.4801	28.5656	1.09868	17.5788	28.5656	15.3815	5.49338	7.69073	36.2563	3.29603	16.4801	28.5656	10.9868	9.88808	10.9868	6.59205	6.59205	14.2828	10.9868	4.3947	6.59205	5.49338	24.1709
tRNA	tRNA57-IleAAT	+	6	27636435	27636362	6.59205	17.5788	16.4801	4.3947	12.0854	25.2695	7.69073	24.1709	23.0722	4.3947	13.1841	13.1841	48.3417	1.09868	7.69073	40.651	8.7894	16.4801	65.9205	2.19735	10.9868	3.29603	5.49338	10.9868	4.3947	6.59205	9.88808	3.29603	6.59205	12.0854
tRNA	tRNA14-ThrCGT	+	17	29877164	29877093	9.88808	27.4669	13.1841	12.0854	24.1709	31.8616	6.59205	23.0722	27.4669	8.7894	12.0854	23.0722	23.0722	8.7894	9.88808	20.8748	12.0854	15.3815	15.3815	3.29603	13.1841	9.88808	9.88808	6.59205	10.9868	6.59205	3.29603	12.0854	9.88808	18.6775
tRNA	tRNA133-ValCAC	-	6	27696399	27696327	7.69073	2.19735	7.69073	10.9868	19.7762	7.69073	8.7894	12.0854	7.69073	2.19735	3.29603	18.6775	17.5788	7.69073	9.88808	75.8086	2.19735	27.4669	35.1576	5.49338	12.0854	9.88808	9.88808	18.6775	17.5788	7.69073	17.5788	4.3947	8.7894	25.2695
tRNA	tRNA7-LeuCAG	+	6	26521518	26521436	9.88808	7.69073	9.88808	5.49338	58.2298	18.6775	5.49338	14.2828	32.9603	1.09868	14.2828	25.2695	17.5788	7.69073	7.69073	42.8483	5.49338	16.4801	24.1709	17.5788	10.9868	9.88808	2.19735	12.0854	6.59205	9.88808	9.88808	3.29603	6.59205	6.59205
tRNA	tRNA70-GlyTCC	-	1	161439618	161439547	14.2828	9.88808	13.1841	8.7894	19.7762	25.2695	3.29603	28.5656	12.0854	8.7894	9.88808	7.69073	35.1576	12.0854	6.59205	20.8748	10.9868	12.0854	21.9735	9.88808	6.59205	12.0854	7.69073	6.59205	6.59205	15.3815	13.1841	10.9868	24.1709	24.1709
tRNA	tRNA3-ArgTCT	+	11	59318852	59318767	16.4801	6.59205	12.0854	7.69073	13.1841	21.9735	5.49338	10.9868	13.1841	8.7894	16.4801	8.7894	27.4669	12.0854	8.7894	37.355	19.7762	20.8748	9.88808	3.29603	8.7894	38.4536	9.88808	13.1841	13.1841	7.69073	6.59205	7.69073	19.7762	12.0854
tRNA	tRNA1-PseudoCCC	+	2	11691898	11691827	5.49338	6.59205	1.09868	2.19735	1.09868	6.59205	1.09868	2.19735	330.701	0	3.29603	5.49338	1.09868	0	3.29603	7.69073	1.09868	3.29603	2.19735	13.1841	0	2.19735	2.19735	3.29603	2.19735	1.09868	3.29603	1.09868	0	2.19735
tRNA	tRNA31-PseudoTGG	-	16	3221031	3220961	8.7894	14.2828	19.7762	12.0854	23.0722	18.6775	6.59205	2.19735	102.177	7.69073	8.7894	8.7894	12.0854	8.7894	15.3815	12.0854	8.7894	12.0854	24.1709	0	15.3815	20.8748	5.49338	5.49338	7.69073	2.19735	4.3947	14.2828	9.88808	2.19735
tRNA	tRNA14-TyrGTA	+	6	26569176	26569086	4.3947	16.4801	5.49338	10.9868	12.0854	5.49338	5.49338	7.69073	187.873	3.29603	4.3947	4.3947	7.69073	4.3947	3.29603	9.88808	9.88808	15.3815	9.88808	15.3815	13.1841	7.69073	3.29603	6.59205	4.3947	6.59205	5.49338	4.3947	6.59205	12.0854
tRNA	tRNA17-LeuCAG	+	16	57333945	57333863	3.29603	8.7894	8.7894	8.7894	41.7497	9.88808	5.49338	18.6775	30.7629	4.3947	12.0854	23.0722	15.3815	4.3947	4.3947	43.947	3.29603	19.7762	42.8483	14.2828	15.3815	9.88808	3.29603	4.3947	12.0854	10.9868	6.59205	6.59205	3.29603	14.2828
tRNA	tRNA31-AsnGTT	-	17	36908107	36908034	12.0854	13.1841	13.1841	3.29603	13.1841	36.2563	3.29603	27.4669	9.88808	1.09868	12.0854	23.0722	27.4669	4.3947	6.59205	24.1709	5.49338	15.3815	28.5656	18.6775	14.2828	12.0854	2.19735	16.4801	4.3947	5.49338	7.69073	9.88808	19.7762	12.0854
tRNA	tRNA79-GlyTCC	-	1	161417446	161417375	5.49338	8.7894	9.88808	9.88808	26.3682	27.4669	2.19735	25.2695	4.3947	9.88808	5.49338	13.1841	43.947	6.59205	8.7894	25.2695	13.1841	10.9868	34.0589	8.7894	8.7894	7.69073	0	7.69073	3.29603	7.69073	16.4801	6.59205	13.1841	30.7629
tRNA	tRNA43-SerGCT	+	6	27265856	27265775	16.4801	8.7894	12.0854	16.4801	14.2828	17.5788	2.19735	13.1841	17.5788	3.29603	8.7894	13.1841	17.5788	8.7894	10.9868	18.6775	10.9868	14.2828	27.4669	13.1841	10.9868	9.88808	7.69073	20.8748	17.5788	12.0854	13.1841	13.1841	9.88808	19.7762
tRNA	tRNA7-AsnGTT	-	13	31248174	31248101	9.88808	9.88808	16.4801	3.29603	9.88808	47.243	4.3947	31.8616	5.49338	5.49338	8.7894	15.3815	37.355	3.29603	5.49338	34.0589	7.69073	17.5788	21.9735	12.0854	6.59205	8.7894	4.3947	13.1841	5.49338	5.49338	8.7894	9.88808	14.2828	15.3815
tRNA	tRNA5-IleGAT	-	X	3833344	3833271	9.88808	5.49338	7.69073	16.4801	5.49338	10.9868	3.29603	15.3815	7.69073	1.09868	12.0854	17.5788	18.6775	7.69073	13.1841	118.657	4.3947	17.5788	15.3815	6.59205	5.49338	7.69073	6.59205	7.69073	9.88808	5.49338	6.59205	9.88808	4.3947	15.3815
tRNA	tRNA73-GlyTCC	-	1	161432237	161432166	16.4801	7.69073	15.3815	8.7894	31.8616	15.3815	5.49338	21.9735	6.59205	6.59205	9.88808	12.0854	28.5656	20.8748	8.7894	23.0722	8.7894	9.88808	24.1709	9.88808	15.3815	15.3815	1.09868	6.59205	4.3947	8.7894	9.88808	6.59205	10.9868	21.9735
tRNA	tRNA7-IleGAT	-	X	3756491	3756418	14.2828	8.7894	10.9868	16.4801	5.49338	5.49338	0	8.7894	3.29603	2.19735	14.2828	25.2695	15.3815	9.88808	7.69073	94.4861	2.19735	23.0722	19.7762	4.3947	6.59205	16.4801	4.3947	8.7894	12.0854	12.0854	5.49338	10.9868	8.7894	15.3815
tRNA	tRNA80-IleAAT	+	6	58149327	58149254	13.1841	13.1841	13.1841	7.69073	6.59205	15.3815	0	12.0854	5.49338	0	17.5788	15.3815	26.3682	4.3947	5.49338	101.078	1.09868	16.4801	19.7762	5.49338	14.2828	9.88808	1.09868	5.49338	14.2828	4.3947	6.59205	9.88808	7.69073	18.6775
tRNA	tRNA163-IleAAT	-	6	26745328	26745255	13.1841	7.69073	7.69073	13.1841	12.0854	15.3815	2.19735	14.2828	6.59205	3.29603	10.9868	18.6775	28.5656	4.3947	8.7894	94.4861	3.29603	10.9868	14.2828	13.1841	15.3815	13.1841	5.49338	4.3947	5.49338	2.19735	7.69073	10.9868	7.69073	12.0854
tRNA	tRNA4-AsnGTT	-	10	22518511	22518438	6.59205	7.69073	14.2828	3.29603	9.88808	35.1576	6.59205	36.2563	9.88808	4.3947	10.9868	17.5788	27.4669	7.69073	9.88808	25.2695	4.3947	14.2828	28.5656	9.88808	5.49338	5.49338	2.19735	10.9868	12.0854	8.7894	7.69073	7.69073	12.0854	19.7762
tRNA	tRNA113-AlaTGC	-	6	28726212	28726141	10.9868	16.4801	18.6775	8.7894	20.8748	25.2695	4.3947	12.0854	17.5788	8.7894	15.3815	7.69073	15.3815	10.9868	8.7894	14.2828	8.7894	9.88808	12.0854	5.49338	14.2828	7.69073	12.0854	12.0854	21.9735	16.4801	5.49338	13.1841	8.7894	15.3815
tRNA	tRNA6-IleGAT	-	X	3794915	3794842	5.49338	8.7894	12.0854	10.9868	7.69073	9.88808	1.09868	9.88808	5.49338	2.19735	10.9868	20.8748	19.7762	6.59205	5.49338	114.262	3.29603	21.9735	19.7762	8.7894	4.3947	6.59205	3.29603	4.3947	9.88808	5.49338	5.49338	6.59205	4.3947	23.0722
tRNA	tRNA83-AsnGTT	-	1	161397940	161397867	12.0854	19.7762	6.59205	3.29603	18.6775	45.0457	3.29603	30.7629	7.69073	5.49338	10.9868	19.7762	25.2695	4.3947	7.69073	27.4669	2.19735	9.88808	27.4669	9.88808	6.59205	3.29603	2.19735	10.9868	3.29603	3.29603	9.88808	12.0854	14.2828	14.2828
tRNA	tRNA6-TrpCCA	+	12	98898101	98898030	10.9868	2.19735	14.2828	5.49338	65.9205	13.1841	9.88808	12.0854	8.7894	4.3947	17.5788	29.6642	12.0854	10.9868	9.88808	24.1709	2.19735	17.5788	13.1841	3.29603	6.59205	16.4801	5.49338	4.3947	13.1841	7.69073	8.7894	10.9868	4.3947	10.9868
tRNA	tRNA31-SerGCT	+	6	27065166	27065085	24.1709	15.3815	17.5788	7.69073	25.2695	17.5788	3.29603	12.0854	15.3815	5.49338	7.69073	5.49338	12.0854	9.88808	12.0854	10.9868	14.2828	13.1841	15.3815	8.7894	7.69073	5.49338	8.7894	20.8748	8.7894	10.9868	10.9868	6.59205	13.1841	25.2695
tRNA	tRNA4-ArgTCT	+	17	8024330	8024243	21.9735	5.49338	7.69073	8.7894	15.3815	25.2695	3.29603	17.5788	4.3947	1.09868	14.2828	7.69073	27.4669	6.59205	5.49338	35.1576	13.1841	13.1841	13.1841	5.49338	10.9868	38.4536	1.09868	9.88808	4.3947	8.7894	4.3947	5.49338	20.8748	12.0854
tRNA	tRNA16-GlnTTG	+	17	47269961	47269890	13.1841	15.3815	5.49338	5.49338	28.5656	27.4669	3.29603	17.5788	4.3947	3.29603	16.4801	21.9735	25.2695	4.3947	9.88808	25.2695	4.3947	8.7894	61.5258	8.7894	3.29603	7.69073	3.29603	5.49338	7.69073	4.3947	4.3947	5.49338	8.7894	6.59205
tRNA	tRNA2-TyrGTA	+	2	27273738	27273650	4.3947	10.9868	14.2828	1.09868	18.6775	7.69073	2.19735	8.7894	149.42	0	5.49338	3.29603	8.7894	9.88808	5.49338	9.88808	6.59205	13.1841	12.0854	10.9868	8.7894	9.88808	3.29603	8.7894	0	7.69073	6.59205	7.69073	6.59205	2.19735
tRNA	tRNA45-GlyTCC	+	1	161500974	161500903	7.69073	15.3815	12.0854	17.5788	20.8748	18.6775	4.3947	16.4801	13.1841	3.29603	8.7894	7.69073	24.1709	9.88808	7.69073	20.8748	10.9868	8.7894	16.4801	9.88808	5.49338	6.59205	3.29603	8.7894	8.7894	6.59205	9.88808	6.59205	13.1841	39.5523
tRNA	tRNA76-GlyTCC	-	1	161424827	161424756	7.69073	9.88808	10.9868	10.9868	27.4669	26.3682	3.29603	20.8748	8.7894	8.7894	7.69073	9.88808	30.7629	6.59205	6.59205	16.4801	9.88808	8.7894	21.9735	7.69073	9.88808	2.19735	3.29603	7.69073	4.3947	9.88808	13.1841	6.59205	17.5788	26.3682
tRNA	tRNA64-GlnTTG	+	6	28557227	28557156	42.8483	8.7894	7.69073	4.3947	16.4801	5.49338	1.09868	7.69073	7.69073	3.29603	7.69073	5.49338	12.0854	4.3947	10.9868	6.59205	4.3947	13.1841	124.15	2.19735	7.69073	4.3947	3.29603	6.59205	7.69073	3.29603	2.19735	2.19735	7.69073	19.7762
tRNA	tRNA30-LysCTT	-	16	3230627	3230555	14.2828	9.88808	8.7894	5.49338	31.8616	27.4669	2.19735	15.3815	16.4801	3.29603	6.59205	17.5788	15.3815	5.49338	7.69073	36.2563	7.69073	6.59205	32.9603	3.29603	9.88808	7.69073	3.29603	12.0854	14.2828	4.3947	3.29603	8.7894	5.49338	16.4801
tRNA	tRNA127-CysGCA	-	1	93981906	93981834	8.7894	16.4801	21.9735	16.4801	18.6775	21.9735	2.19735	15.3815	8.7894	8.7894	8.7894	15.3815	13.1841	9.88808	4.3947	9.88808	7.69073	12.0854	9.88808	29.6642	6.59205	20.8748	4.3947	7.69073	7.69073	7.69073	4.3947	8.7894	5.49338	10.9868
tRNA	tRNA20-ThrTGT	-	14	21099391	21099319	5.49338	20.8748	5.49338	2.19735	36.2563	30.7629	0	26.3682	9.88808	4.3947	7.69073	16.4801	29.6642	0	5.49338	48.3417	4.3947	10.9868	15.3815	5.49338	4.3947	13.1841	6.59205	2.19735	4.3947	3.29603	8.7894	2.19735	0	14.2828
tRNA	tRNA4-ArgTCG	+	15	89878376	89878304	26.3682	14.2828	5.49338	3.29603	35.1576	17.5788	4.3947	18.6775	4.3947	4.3947	9.88808	17.5788	6.59205	4.3947	7.69073	23.0722	13.1841	6.59205	45.0457	7.69073	7.69073	8.7894	2.19735	4.3947	12.0854	3.29603	5.49338	12.0854	5.49338	6.59205
tRNA	tRNA7-CysGCA	-	3	131948015	131947944	10.9868	16.4801	13.1841	9.88808	16.4801	9.88808	7.69073	10.9868	20.8748	8.7894	7.69073	1.09868	15.3815	12.0854	4.3947	14.2828	19.7762	10.9868	13.1841	5.49338	6.59205	8.7894	16.4801	18.6775	8.7894	15.3815	1.09868	12.0854	12.0854	10.9868
tRNA	tRNA41-PseudoACT	+	6	27261744	27261671	14.2828	4.3947	8.7894	8.7894	7.69073	6.59205	1.09868	4.3947	2.19735	2.19735	7.69073	17.5788	13.1841	8.7894	6.59205	95.5847	3.29603	16.4801	12.0854	18.6775	14.2828	6.59205	4.3947	4.3947	7.69073	5.49338	6.59205	4.3947	4.3947	21.9735
tRNA	tRNA3-CysGCA	+	15	80037069	80036997	6.59205	9.88808	19.7762	23.0722	16.4801	19.7762	6.59205	14.2828	4.3947	3.29603	9.88808	18.6775	13.1841	13.1841	5.49338	8.7894	6.59205	9.88808	13.1841	21.9735	8.7894	15.3815	4.3947	9.88808	5.49338	4.3947	6.59205	15.3815	2.19735	12.0854
tRNA	tRNA6-ValTAC	-	10	5895746	5895674	16.4801	9.88808	2.19735	5.49338	14.2828	14.2828	1.09868	3.29603	9.88808	2.19735	10.9868	23.0722	7.69073	7.69073	4.3947	17.5788	6.59205	3.29603	53.8351	12.0854	8.7894	3.29603	4.3947	14.2828	12.0854	4.3947	3.29603	8.7894	21.9735	8.7894
tRNA	tRNA110-AlaTGC	-	6	28757618	28757547	12.0854	9.88808	15.3815	18.6775	5.49338	10.9868	2.19735	14.2828	8.7894	7.69073	5.49338	8.7894	12.0854	7.69073	12.0854	8.7894	9.88808	12.0854	15.3815	3.29603	14.2828	10.9868	6.59205	14.2828	8.7894	10.9868	14.2828	13.1841	12.0854	8.7894
tRNA	tRNA137-Pseudo???	-	1	7990408	7990339	18.6775	2.19735	2.19735	2.19735	5.49338	1.09868	1.09868	5.49338	5.49338	0	3.29603	3.29603	8.7894	4.3947	3.29603	15.3815	2.19735	104.374	6.59205	62.6245	2.19735	5.49338	4.3947	10.9868	6.59205	5.49338	8.7894	5.49338	1.09868	4.3947
tRNA	tRNA1-PheGAA	-	13	95201976	95201904	2.19735	8.7894	10.9868	3.29603	9.88808	6.59205	1.09868	7.69073	153.815	0	7.69073	5.49338	5.49338	1.09868	5.49338	6.59205	2.19735	4.3947	30.7629	1.09868	7.69073	1.09868	1.09868	6.59205	3.29603	0	2.19735	2.19735	1.09868	9.88808
tRNA	tRNA117-GlyTCC	-	1	145397935	145397864	6.59205	12.0854	10.9868	4.3947	18.6775	19.7762	2.19735	17.5788	3.29603	3.29603	8.7894	6.59205	24.1709	6.59205	6.59205	13.1841	17.5788	8.7894	17.5788	12.0854	0	10.9868	3.29603	8.7894	9.88808	4.3947	6.59205	2.19735	8.7894	26.3682
tRNA	tRNA130-GlnTTG	-	6	27763711	27763640	8.7894	14.2828	8.7894	6.59205	16.4801	15.3815	2.19735	19.7762	5.49338	3.29603	6.59205	8.7894	36.2563	5.49338	3.29603	14.2828	4.3947	10.9868	49.4404	7.69073	2.19735	7.69073	4.3947	2.19735	8.7894	2.19735	5.49338	3.29603	7.69073	6.59205
tRNA	tRNA7-GlnCTG	-	15	66161471	66161400	16.4801	19.7762	5.49338	4.3947	18.6775	25.2695	1.09868	25.2695	1.09868	6.59205	7.69073	13.1841	34.0589	2.19735	2.19735	28.5656	3.29603	2.19735	23.0722	1.09868	6.59205	5.49338	2.19735	6.59205	5.49338	5.49338	5.49338	5.49338	4.3947	6.59205
tRNA	tRNA3-AlaAGC	+	2	27274154	27274082	10.9868	10.9868	7.69073	10.9868	29.6642	13.1841	0	18.6775	4.3947	4.3947	14.2828	13.1841	10.9868	5.49338	5.49338	14.2828	4.3947	9.88808	8.7894	6.59205	9.88808	10.9868	4.3947	12.0854	15.3815	8.7894	5.49338	2.19735	8.7894	13.1841
tRNA	tRNA99-GlnCTG	-	6	28909449	28909378	8.7894	13.1841	5.49338	2.19735	17.5788	23.0722	1.09868	25.2695	6.59205	3.29603	14.2828	12.0854	32.9603	5.49338	2.19735	29.6642	1.09868	5.49338	23.0722	5.49338	1.09868	6.59205	0	2.19735	10.9868	5.49338	10.9868	3.29603	4.3947	9.88808
tRNA	tRNA118-PseudoTTT	-	6	28661060	28660987	10.9868	16.4801	9.88808	15.3815	24.1709	28.5656	4.3947	7.69073	5.49338	4.3947	10.9868	8.7894	12.0854	8.7894	8.7894	9.88808	7.69073	6.59205	7.69073	9.88808	9.88808	12.0854	8.7894	8.7894	3.29603	7.69073	4.3947	3.29603	4.3947	8.7894
tRNA	tRNA18-ArgCCT	+	17	73030073	73030001	6.59205	13.1841	4.3947	1.09868	37.355	27.4669	3.29603	21.9735	12.0854	2.19735	10.9868	12.0854	26.3682	0	8.7894	24.1709	4.3947	13.1841	13.1841	1.09868	1.09868	5.49338	1.09868	2.19735	10.9868	2.19735	4.3947	5.49338	3.29603	8.7894
tRNA	tRNA146-GlnCTG	-	6	27515602	27515531	14.2828	12.0854	10.9868	1.09868	10.9868	21.9735	2.19735	17.5788	1.09868	5.49338	9.88808	5.49338	26.3682	7.69073	3.29603	25.2695	3.29603	12.0854	40.651	4.3947	6.59205	7.69073	2.19735	5.49338	4.3947	4.3947	8.7894	5.49338	0	7.69073
tRNA	tRNA173-GlnTTG	-	6	26312046	26311975	9.88808	10.9868	13.1841	5.49338	12.0854	23.0722	1.09868	21.9735	3.29603	3.29603	10.9868	8.7894	25.2695	3.29603	6.59205	20.8748	1.09868	4.3947	45.0457	3.29603	7.69073	6.59205	5.49338	1.09868	3.29603	2.19735	7.69073	5.49338	5.49338	7.69073
tRNA	tRNA4-ThrTGT	+	14	21149921	21149849	5.49338	12.0854	3.29603	0	32.9603	38.4536	0	30.7629	10.9868	6.59205	3.29603	7.69073	31.8616	1.09868	5.49338	23.0722	7.69073	5.49338	12.0854	7.69073	2.19735	7.69073	1.09868	4.3947	3.29603	0	3.29603	1.09868	2.19735	12.0854
tRNA	tRNA15-TyrGTA	+	6	26575887	26575798	3.29603	16.4801	10.9868	5.49338	23.0722	5.49338	5.49338	10.9868	42.8483	4.3947	6.59205	0	9.88808	10.9868	4.3947	13.1841	9.88808	6.59205	4.3947	8.7894	8.7894	17.5788	5.49338	6.59205	7.69073	6.59205	3.29603	7.69073	3.29603	12.0854
tRNA	tRNA11-PheGAA	-	12	125412461	125412389	4.3947	6.59205	2.19735	2.19735	16.4801	6.59205	3.29603	4.3947	129.644	3.29603	3.29603	6.59205	3.29603	4.3947	5.49338	9.88808	2.19735	3.29603	31.8616	3.29603	5.49338	2.19735	2.19735	0	4.3947	2.19735	4.3947	1.09868	3.29603	3.29603
tRNA	tRNA15-ThrCGT	+	16	14379821	14379750	7.69073	19.7762	8.7894	3.29603	19.7762	16.4801	1.09868	21.9735	10.9868	6.59205	14.2828	9.88808	14.2828	6.59205	3.29603	23.0722	5.49338	12.0854	8.7894	4.3947	9.88808	2.19735	6.59205	7.69073	9.88808	3.29603	6.59205	3.29603	4.3947	7.69073
tRNA	tRNA21-ArgCCT	-	17	73030598	73030526	4.3947	14.2828	7.69073	2.19735	29.6642	31.8616	1.09868	18.6775	16.4801	1.09868	7.69073	7.69073	18.6775	2.19735	5.49338	36.2563	0	8.7894	16.4801	4.3947	3.29603	9.88808	2.19735	2.19735	3.29603	8.7894	3.29603	4.3947	2.19735	5.49338
tRNA	tRNA104-AlaTGC	-	6	28785083	28785012	8.7894	4.3947	10.9868	8.7894	12.0854	9.88808	5.49338	10.9868	4.3947	4.3947	3.29603	6.59205	9.88808	9.88808	6.59205	17.5788	7.69073	12.0854	8.7894	12.0854	15.3815	6.59205	10.9868	10.9868	17.5788	13.1841	5.49338	6.59205	10.9868	5.49338
tRNA	tRNA115-ValAAC	-	6	28703277	28703206	8.7894	13.1841	8.7894	12.0854	8.7894	7.69073	2.19735	5.49338	15.3815	10.9868	3.29603	5.49338	14.2828	6.59205	14.2828	10.9868	12.0854	7.69073	14.2828	3.29603	8.7894	8.7894	7.69073	8.7894	12.0854	10.9868	15.3815	2.19735	8.7894	5.49338
tRNA	tRNA96-PheGAA	-	6	28949521	28949449	1.09868	7.69073	5.49338	1.09868	6.59205	3.29603	3.29603	4.3947	151.617	1.09868	4.3947	4.3947	10.9868	2.19735	6.59205	4.3947	2.19735	6.59205	14.2828	4.3947	5.49338	5.49338	2.19735	2.19735	2.19735	2.19735	2.19735	0	2.19735	2.19735
tRNA	tRNA3-PseudoCAC	+	20	43951073	43951001	16.4801	0	9.88808	5.49338	6.59205	5.49338	1.09868	19.7762	2.19735	1.09868	5.49338	17.5788	10.9868	0	1.09868	48.3417	1.09868	15.3815	17.5788	4.3947	9.88808	8.7894	2.19735	3.29603	4.3947	2.19735	6.59205	8.7894	4.3947	29.6642
tRNA	tRNA6-PseudoCTT	-	15	76674838	76674765	8.7894	8.7894	5.49338	8.7894	32.9603	16.4801	0	12.0854	5.49338	7.69073	7.69073	6.59205	15.3815	9.88808	5.49338	13.1841	4.3947	7.69073	12.0854	9.88808	5.49338	9.88808	4.3947	15.3815	5.49338	6.59205	4.3947	6.59205	3.29603	6.59205
tRNA	tRNA141-LeuCAA	-	6	27570454	27570348	8.7894	19.7762	10.9868	7.69073	27.4669	14.2828	1.09868	10.9868	14.2828	1.09868	6.59205	10.9868	12.0854	4.3947	7.69073	17.5788	5.49338	10.9868	7.69073	5.49338	6.59205	6.59205	3.29603	8.7894	3.29603	9.88808	5.49338	5.49338	7.69073	4.3947
tRNA	tRNA15-PheGAA	-	11	59325042	59324970	3.29603	6.59205	2.19735	1.09868	5.49338	2.19735	1.09868	3.29603	165.9	1.09868	5.49338	5.49338	7.69073	1.09868	0	5.49338	2.19735	4.3947	9.88808	5.49338	4.3947	1.09868	2.19735	6.59205	3.29603	1.09868	0	2.19735	1.09868	3.29603
tRNA	tRNA21-ThrTGT	-	14	21082021	21081949	4.3947	8.7894	7.69073	3.29603	32.9603	28.5656	0	21.9735	10.9868	4.3947	4.3947	7.69073	25.2695	3.29603	3.29603	27.4669	3.29603	14.2828	14.2828	0	4.3947	1.09868	1.09868	1.09868	2.19735	2.19735	3.29603	7.69073	3.29603	9.88808
tRNA	tRNA81-LeuTAA	+	6	69914460	69914378	9.88808	8.7894	19.7762	8.7894	17.5788	9.88808	0	3.29603	49.4404	5.49338	15.3815	16.4801	8.7894	14.2828	13.1841	4.3947	1.09868	6.59205	0	0	10.9868	14.2828	6.59205	7.69073	1.09868	1.09868	0	2.19735	2.19735	1.09868
tRNA	tRNA14-PheGAA	-	19	1383433	1383361	3.29603	10.9868	1.09868	4.3947	3.29603	3.29603	0	6.59205	151.617	1.09868	2.19735	2.19735	4.3947	1.09868	5.49338	3.29603	2.19735	2.19735	17.5788	8.7894	3.29603	4.3947	1.09868	1.09868	4.3947	0	0	5.49338	1.09868	3.29603
tRNA	tRNA44-PseudoGTC	+	1	161493006	161492935	3.29603	6.59205	3.29603	6.59205	9.88808	3.29603	2.19735	9.88808	2.19735	3.29603	8.7894	27.4669	10.9868	25.2695	4.3947	12.0854	2.19735	9.88808	2.19735	3.29603	24.1709	1.09868	1.09868	7.69073	3.29603	30.7629	2.19735	4.3947	4.3947	18.6775
tRNA	tRNA15-CysGCA	+	17	37023969	37023898	12.0854	5.49338	8.7894	1.09868	20.8748	23.0722	1.09868	7.69073	7.69073	2.19735	3.29603	10.9868	26.3682	4.3947	2.19735	12.0854	8.7894	3.29603	23.0722	5.49338	4.3947	4.3947	6.59205	4.3947	6.59205	4.3947	8.7894	7.69073	1.09868	10.9868
tRNA	tRNA140-LeuCAA	-	6	27573524	27573417	8.7894	9.88808	9.88808	5.49338	26.3682	15.3815	1.09868	10.9868	18.6775	1.09868	8.7894	15.3815	4.3947	3.29603	4.3947	20.8748	7.69073	5.49338	15.3815	4.3947	8.7894	3.29603	5.49338	6.59205	4.3947	5.49338	2.19735	5.49338	2.19735	7.69073
tRNA	tRNA12-ArgCCT	+	16	3243990	3243918	4.3947	8.7894	5.49338	2.19735	23.0722	29.6642	2.19735	25.2695	12.0854	1.09868	7.69073	9.88808	24.1709	0	3.29603	36.2563	3.29603	10.9868	12.0854	3.29603	4.3947	1.09868	0	4.3947	2.19735	2.19735	4.3947	1.09868	0	3.29603
tRNA	tRNA6-AlaAGC	+	8	67026496	67026424	7.69073	5.49338	5.49338	6.59205	17.5788	7.69073	0	19.7762	8.7894	0	9.88808	25.2695	14.2828	8.7894	6.59205	16.4801	4.3947	10.9868	6.59205	4.3947	13.1841	8.7894	3.29603	6.59205	5.49338	4.3947	4.3947	3.29603	2.19735	9.88808
tRNA	tRNA6-TrpCCA	+	17	8089747	8089676	8.7894	4.3947	14.2828	10.9868	12.0854	6.59205	1.09868	5.49338	7.69073	2.19735	16.4801	10.9868	13.1841	7.69073	5.49338	24.1709	3.29603	12.0854	15.3815	1.09868	6.59205	18.6775	0	4.3947	7.69073	4.3947	1.09868	9.88808	3.29603	5.49338
tRNA	tRNA107-AlaTGC	-	6	28770647	28770577	8.7894	9.88808	12.0854	13.1841	5.49338	13.1841	2.19735	6.59205	10.9868	6.59205	8.7894	10.9868	12.0854	4.3947	10.9868	10.9868	4.3947	6.59205	6.59205	3.29603	7.69073	6.59205	7.69073	10.9868	10.9868	14.2828	0	4.3947	3.29603	8.7894
tRNA	tRNA3-GlnCTG	+	17	8023141	8023070	5.49338	5.49338	7.69073	0	17.5788	18.6775	1.09868	27.4669	5.49338	3.29603	6.59205	4.3947	24.1709	1.09868	3.29603	26.3682	3.29603	6.59205	15.3815	6.59205	2.19735	7.69073	1.09868	3.29603	8.7894	4.3947	13.1841	1.09868	2.19735	4.3947
tRNA	tRNA109-PheGAA	-	6	28758571	28758499	2.19735	3.29603	2.19735	0	8.7894	1.09868	3.29603	5.49338	136.236	1.09868	0	5.49338	2.19735	2.19735	5.49338	7.69073	1.09868	3.29603	15.3815	4.3947	5.49338	1.09868	1.09868	4.3947	3.29603	3.29603	1.09868	2.19735	1.09868	1.09868
tRNA	tRNA3-GluCTC	+	8	59504868	59504798	0	0	0	0	0	0	0	0	232.919	0	0	0	0	0	0	0	0	0	0	0	0	0	0	0	0	0	0	0	0	1.09868
tRNA	tRNA174-GlnTTG	-	6	26311495	26311424	6.59205	4.3947	4.3947	5.49338	13.1841	23.0722	1.09868	20.8748	7.69073	3.29603	1.09868	8.7894	23.0722	2.19735	0	23.0722	1.09868	5.49338	28.5656	3.29603	2.19735	6.59205	1.09868	5.49338	7.69073	5.49338	2.19735	2.19735	5.49338	7.69073
tRNA	tRNA13-PheGAA	-	11	59333925	59333853	3.29603	3.29603	4.3947	3.29603	3.29603	2.19735	1.09868	7.69073	136.236	2.19735	4.3947	6.59205	4.3947	1.09868	2.19735	0	4.3947	1.09868	6.59205	2.19735	0	3.29603	3.29603	1.09868	4.3947	4.3947	2.19735	5.49338	2.19735	4.3947
tRNA	tRNA1-GlnCTG	+	6	18836473	18836402	12.0854	8.7894	2.19735	1.09868	6.59205	20.8748	0	14.2828	5.49338	3.29603	4.3947	8.7894	26.3682	1.09868	2.19735	27.4669	2.19735	7.69073	26.3682	5.49338	2.19735	10.9868	0	2.19735	4.3947	1.09868	5.49338	1.09868	1.09868	12.0854
tRNA	tRNA5-LysCTT	+	19	36066822	36066750	7.69073	5.49338	17.5788	9.88808	13.1841	10.9868	2.19735	4.3947	12.0854	2.19735	5.49338	10.9868	3.29603	14.2828	1.09868	6.59205	8.7894	8.7894	3.29603	3.29603	5.49338	9.88808	4.3947	3.29603	9.88808	4.3947	7.69073	9.88808	6.59205	13.1841
tRNA	tRNA122-PseudoTGC	-	6	28601930	28601859	12.0854	12.0854	8.7894	9.88808	8.7894	9.88808	1.09868	3.29603	1.09868	19.7762	8.7894	12.0854	15.3815	7.69073	8.7894	6.59205	4.3947	10.9868	4.3947	6.59205	3.29603	10.9868	7.69073	5.49338	4.3947	4.3947	0	1.09868	5.49338	9.88808
tRNA	tRNA18-AlaTGC	-	11	50233950	50233879	7.69073	9.88808	6.59205	6.59205	8.7894	10.9868	1.09868	7.69073	12.0854	7.69073	4.3947	9.88808	8.7894	6.59205	8.7894	9.88808	7.69073	8.7894	4.3947	1.09868	8.7894	7.69073	10.9868	8.7894	4.3947	4.3947	7.69073	7.69073	3.29603	10.9868
tRNA	tRNA49-GlnCTG	+	6	27487379	27487308	6.59205	12.0854	6.59205	4.3947	24.1709	17.5788	0	19.7762	6.59205	2.19735	7.69073	3.29603	27.4669	3.29603	2.19735	19.7762	2.19735	5.49338	13.1841	2.19735	7.69073	2.19735	0	1.09868	2.19735	2.19735	5.49338	2.19735	6.59205	4.3947
tRNA	tRNA54-ThrCGT	+	6	27586208	27586135	5.49338	13.1841	7.69073	9.88808	8.7894	15.3815	2.19735	4.3947	13.1841	6.59205	10.9868	9.88808	13.1841	1.09868	4.3947	12.0854	5.49338	12.0854	10.9868	0	9.88808	8.7894	4.3947	8.7894	5.49338	4.3947	0	4.3947	5.49338	2.19735
tRNA	tRNA170-TrpCCA	-	6	26319401	26319330	5.49338	5.49338	12.0854	6.59205	12.0854	12.0854	5.49338	5.49338	4.3947	4.3947	6.59205	9.88808	7.69073	4.3947	6.59205	18.6775	1.09868	4.3947	13.1841	0	4.3947	18.6775	5.49338	3.29603	9.88808	2.19735	3.29603	7.69073	5.49338	7.69073
tRNA	tRNA168-TrpCCA	-	6	26331743	26331672	4.3947	6.59205	17.5788	5.49338	12.0854	8.7894	1.09868	3.29603	7.69073	4.3947	7.69073	6.59205	9.88808	6.59205	5.49338	16.4801	2.19735	7.69073	12.0854	3.29603	14.2828	15.3815	4.3947	4.3947	3.29603	0	2.19735	3.29603	1.09868	8.7894
tRNA	tRNA3-GlnCTG	+	12	74851254	74851182	5.49338	0	2.19735	1.09868	5.49338	4.3947	0	4.3947	0	1.09868	0	5.49338	5.49338	4.3947	4.3947	9.88808	3.29603	3.29603	3.29603	72.5126	4.3947	1.09868	1.09868	9.88808	5.49338	0	1.09868	16.4801	25.2695	4.3947
tRNA	tRNA38-IleAAT	+	6	27241812	27241739	6.59205	8.7894	15.3815	1.09868	12.0854	4.3947	4.3947	3.29603	4.3947	3.29603	10.9868	7.69073	5.49338	5.49338	7.69073	6.59205	7.69073	4.3947	13.1841	27.4669	1.09868	6.59205	3.29603	4.3947	8.7894	3.29603	5.49338	4.3947	6.59205	1.09868
tRNA	tRNA17-TyrGTA	+	6	26595190	26595102	2.19735	5.49338	12.0854	8.7894	12.0854	5.49338	3.29603	4.3947	16.4801	6.59205	6.59205	4.3947	2.19735	7.69073	6.59205	8.7894	5.49338	5.49338	10.9868	9.88808	9.88808	7.69073	5.49338	8.7894	6.59205	1.09868	1.09868	6.59205	2.19735	1.09868
tRNA	tRNA11-ArgACG	-	3	45730563	45730491	16.4801	1.09868	4.3947	6.59205	29.6642	5.49338	0	4.3947	23.0722	1.09868	5.49338	8.7894	5.49338	2.19735	5.49338	12.0854	7.69073	1.09868	7.69073	3.29603	8.7894	10.9868	4.3947	1.09868	4.3947	4.3947	0	2.19735	3.29603	3.29603
tRNA	tRNA131-GlnCTG	-	6	27759206	27759135	4.3947	7.69073	2.19735	3.29603	6.59205	25.2695	2.19735	21.9735	2.19735	1.09868	8.7894	5.49338	20.8748	1.09868	4.3947	19.7762	1.09868	8.7894	12.0854	1.09868	3.29603	4.3947	0	3.29603	3.29603	2.19735	0	4.3947	4.3947	5.49338
tRNA	tRNA26-CysGCA	-	17	37310815	37310744	13.1841	8.7894	3.29603	1.09868	12.0854	14.2828	2.19735	7.69073	3.29603	1.09868	5.49338	8.7894	18.6775	5.49338	3.29603	8.7894	12.0854	3.29603	12.0854	2.19735	1.09868	1.09868	4.3947	1.09868	1.09868	6.59205	0	4.3947	3.29603	10.9868
tRNA	tRNA138-ArgACG	-	6	27638416	27638344	6.59205	1.09868	3.29603	8.7894	26.3682	7.69073	4.3947	5.49338	21.9735	4.3947	4.3947	3.29603	5.49338	0	5.49338	10.9868	6.59205	4.3947	3.29603	4.3947	6.59205	6.59205	3.29603	3.29603	2.19735	2.19735	0	6.59205	3.29603	8.7894
tRNA	tRNA72-PheGAA	+	6	28732236	28732164	3.29603	8.7894	4.3947	7.69073	3.29603	5.49338	1.09868	3.29603	54.9338	1.09868	8.7894	4.3947	5.49338	2.19735	4.3947	7.69073	8.7894	1.09868	5.49338	9.88808	5.49338	3.29603	2.19735	2.19735	3.29603	3.29603	0	2.19735	5.49338	2.19735
tRNA	tRNA128-LysCTT	-	1	55423614	55423542	2.19735	4.3947	3.29603	8.7894	13.1841	8.7894	0	4.3947	16.4801	4.3947	5.49338	9.88808	9.88808	5.49338	3.29603	2.19735	6.59205	7.69073	7.69073	2.19735	3.29603	3.29603	2.19735	7.69073	8.7894	2.19735	4.3947	8.7894	1.09868	12.0854
tRNA	tRNA27-CysGCA	-	17	37310058	37309987	3.29603	4.3947	5.49338	3.29603	14.2828	16.4801	1.09868	14.2828	4.3947	1.09868	4.3947	6.59205	12.0854	1.09868	3.29603	12.0854	6.59205	3.29603	18.6775	0	7.69073	3.29603	0	2.19735	2.19735	1.09868	3.29603	6.59205	4.3947	6.59205
tRNA	tRNA108-AlaAGC	-	6	28763812	28763741	6.59205	4.3947	9.88808	2.19735	5.49338	5.49338	3.29603	8.7894	8.7894	2.19735	4.3947	3.29603	7.69073	3.29603	2.19735	6.59205	5.49338	4.3947	7.69073	15.3815	4.3947	13.1841	2.19735	7.69073	5.49338	3.29603	4.3947	3.29603	7.69073	3.29603
tRNA	tRNA1-TrpCCA	+	7	99067378	99067307	4.3947	4.3947	5.49338	3.29603	12.0854	3.29603	4.3947	5.49338	5.49338	4.3947	13.1841	7.69073	9.88808	10.9868	8.7894	6.59205	1.09868	2.19735	7.69073	1.09868	6.59205	17.5788	2.19735	5.49338	1.09868	1.09868	0	5.49338	3.29603	2.19735
tRNA	tRNA39-TrpCCA	-	17	8124258	8124187	4.3947	7.69073	5.49338	2.19735	8.7894	7.69073	3.29603	6.59205	3.29603	2.19735	5.49338	12.0854	8.7894	2.19735	6.59205	4.3947	4.3947	6.59205	7.69073	2.19735	4.3947	17.5788	6.59205	3.29603	4.3947	3.29603	3.29603	4.3947	1.09868	5.49338
tRNA	tRNA121-ThrCGT	-	6	28616057	28615984	4.3947	13.1841	3.29603	1.09868	18.6775	7.69073	4.3947	8.7894	1.09868	2.19735	0	2.19735	28.5656	2.19735	0	18.6775	2.19735	3.29603	5.49338	3.29603	5.49338	3.29603	1.09868	3.29603	7.69073	4.3947	3.29603	2.19735	1.09868	3.29603
tRNA	tRNA103-PheGAA	-	6	28791166	28791093	1.09868	1.09868	0	1.09868	1.09868	1.09868	0	1.09868	115.361	1.09868	2.19735	3.29603	2.19735	2.19735	2.19735	1.09868	1.09868	0	3.29603	4.3947	0	3.29603	1.09868	1.09868	1.09868	0	1.09868	2.19735	3.29603	1.09868
tRNA	tRNA17-TyrGTA	-	14	21128210	21128117	0	2.19735	0	2.19735	5.49338	3.29603	1.09868	6.59205	37.355	2.19735	4.3947	12.0854	0	4.3947	0	9.88808	0	0	0	2.19735	1.09868	14.2828	1.09868	5.49338	1.09868	2.19735	2.19735	3.29603	26.3682	6.59205
tRNA	tRNA6-LysCTT	-	19	52425468	52425396	2.19735	8.7894	6.59205	3.29603	10.9868	13.1841	1.09868	6.59205	7.69073	1.09868	3.29603	9.88808	6.59205	5.49338	4.3947	2.19735	6.59205	8.7894	8.7894	0	5.49338	4.3947	1.09868	3.29603	3.29603	2.19735	1.09868	1.09868	2.19735	5.49338
tRNA	tRNA16-CysGCA	-	7	149388343	149388272	4.3947	1.09868	0	3.29603	10.9868	9.88808	1.09868	2.19735	2.19735	2.19735	5.49338	8.7894	12.0854	0	3.29603	10.9868	6.59205	6.59205	4.3947	9.88808	2.19735	3.29603	0	4.3947	0	5.49338	9.88808	4.3947	4.3947	7.69073
tRNA	tRNA15-GlnCTG	+	1	145963375	145963304	4.3947	5.49338	3.29603	0	4.3947	12.0854	2.19735	14.2828	3.29603	3.29603	3.29603	7.69073	14.2828	0	1.09868	19.7762	1.09868	5.49338	15.3815	3.29603	5.49338	1.09868	1.09868	0	1.09868	3.29603	3.29603	2.19735	0	4.3947
tRNA	tRNA3-CysGCA	-	4	124430076	124430005	8.7894	5.49338	4.3947	1.09868	10.9868	14.2828	2.19735	6.59205	4.3947	3.29603	5.49338	7.69073	17.5788	3.29603	1.09868	3.29603	8.7894	5.49338	10.9868	1.09868	0	1.09868	0	3.29603	1.09868	2.19735	1.09868	1.09868	4.3947	5.49338
tRNA	tRNA8-ThrAGT	+	17	8090551	8090478	2.19735	2.19735	3.29603	1.09868	46.1444	5.49338	1.09868	6.59205	2.19735	1.09868	1.09868	4.3947	13.1841	2.19735	2.19735	7.69073	2.19735	3.29603	9.88808	0	2.19735	5.49338	1.09868	3.29603	3.29603	5.49338	0	2.19735	0	2.19735
tRNA	tRNA6-ArgACG	+	6	26328440	26328368	5.49338	3.29603	4.3947	1.09868	20.8748	2.19735	1.09868	5.49338	28.5656	4.3947	4.3947	4.3947	2.19735	0	2.19735	5.49338	4.3947	2.19735	6.59205	0	3.29603	2.19735	3.29603	4.3947	4.3947	4.3947	0	2.19735	6.59205	2.19735
tRNA	tRNA10-CysGCA	+	7	149281887	149281816	2.19735	3.29603	1.09868	6.59205	3.29603	2.19735	0	3.29603	2.19735	2.19735	1.09868	3.29603	2.19735	3.29603	1.09868	4.3947	0	0	1.09868	62.6245	0	1.09868	4.3947	2.19735	5.49338	3.29603	8.7894	2.19735	2.19735	6.59205
tRNA	tRNA28-GlnCTG	+	1	149186196	149186125	2.19735	6.59205	1.09868	1.09868	13.1841	21.9735	0	15.3815	1.09868	3.29603	2.19735	3.29603	14.2828	0	1.09868	19.7762	0	4.3947	13.1841	0	0	4.3947	0	1.09868	1.09868	2.19735	1.09868	2.19735	3.29603	1.09868
tRNA	tRNA7-ArgACG	+	14	23398982	23398910	5.49338	4.3947	2.19735	4.3947	27.4669	3.29603	1.09868	0	32.9603	0	6.59205	3.29603	4.3947	2.19735	1.09868	5.49338	3.29603	5.49338	3.29603	2.19735	1.09868	7.69073	3.29603	1.09868	1.09868	3.29603	0	3.29603	0	0
tRNA	tRNA151-ThrCGT	-	6	27271639	27271568	3.29603	1.09868	2.19735	2.19735	15.3815	6.59205	1.09868	10.9868	8.7894	2.19735	5.49338	3.29603	3.29603	2.19735	3.29603	7.69073	0	8.7894	12.0854	2.19735	2.19735	4.3947	2.19735	2.19735	3.29603	2.19735	3.29603	3.29603	4.3947	5.49338
tRNA	tRNA19-GlnCTG	+	1	147505109	147505038	4.3947	5.49338	2.19735	1.09868	4.3947	12.0854	0	23.0722	3.29603	2.19735	2.19735	4.3947	13.1841	2.19735	1.09868	21.9735	2.19735	2.19735	9.88808	3.29603	2.19735	1.09868	0	1.09868	4.3947	1.09868	2.19735	0	0	1.09868
tRNA	tRNA1-PseudoCAC	+	1	17052133	17052061	3.29603	5.49338	21.9735	7.69073	6.59205	5.49338	1.09868	6.59205	4.3947	4.3947	5.49338	6.59205	2.19735	3.29603	4.3947	3.29603	4.3947	2.19735	1.09868	0	5.49338	7.69073	5.49338	5.49338	2.19735	2.19735	0	3.29603	1.09868	0
tRNA	tRNA112-GlnCTG	-	1	147737453	147737382	5.49338	3.29603	3.29603	1.09868	8.7894	16.4801	0	14.2828	0	1.09868	5.49338	3.29603	13.1841	0	3.29603	9.88808	1.09868	6.59205	16.4801	3.29603	1.09868	1.09868	0	0	3.29603	2.19735	1.09868	0	3.29603	3.29603
tRNA	tRNA134-LeuTAA	-	6	27688980	27688898	2.19735	3.29603	2.19735	1.09868	8.7894	7.69073	1.09868	6.59205	31.8616	1.09868	2.19735	3.29603	1.09868	5.49338	3.29603	3.29603	0	3.29603	8.7894	6.59205	1.09868	4.3947	2.19735	2.19735	3.29603	1.09868	1.09868	5.49338	2.19735	5.49338
tRNA	tRNA64-GluTTC	-	1	172157607	172157539	1.09868	3.29603	2.19735	5.49338	23.0722	3.29603	0	1.09868	9.88808	0	4.3947	9.88808	3.29603	3.29603	2.19735	16.4801	2.19735	6.59205	6.59205	0	3.29603	0	3.29603	1.09868	3.29603	2.19735	3.29603	3.29603	1.09868	5.49338
tRNA	tRNA127-ThrTGT	-	6	28442402	28442329	3.29603	3.29603	5.49338	4.3947	4.3947	6.59205	0	6.59205	4.3947	3.29603	0	8.7894	20.8748	1.09868	0	12.0854	2.19735	10.9868	6.59205	3.29603	1.09868	3.29603	1.09868	2.19735	1.09868	4.3947	6.59205	0	1.09868	2.19735
tRNA	tRNA8-ArgACG	+	6	26537798	26537726	2.19735	6.59205	4.3947	2.19735	19.7762	2.19735	0	3.29603	34.0589	0	1.09868	3.29603	1.09868	0	6.59205	6.59205	1.09868	3.29603	6.59205	0	1.09868	2.19735	3.29603	1.09868	3.29603	2.19735	2.19735	4.3947	3.29603	2.19735
tRNA	tRNA19-TyrGTA	-	14	21121351	21121258	6.59205	0	4.3947	3.29603	6.59205	4.3947	0	4.3947	14.2828	2.19735	3.29603	4.3947	5.49338	3.29603	3.29603	6.59205	1.09868	8.7894	7.69073	8.7894	2.19735	2.19735	5.49338	2.19735	0	1.09868	5.49338	3.29603	3.29603	4.3947
tRNA	tRNA30-CysGCA	-	17	36990046	36989975	0	2.19735	1.09868	3.29603	2.19735	8.7894	0	4.3947	2.19735	0	6.59205	13.1841	4.3947	0	2.19735	7.69073	3.29603	6.59205	6.59205	20.8748	1.09868	4.3947	0	6.59205	2.19735	5.49338	2.19735	3.29603	5.49338	2.19735
tRNA	tRNA19-ArgTCG	+	17	73031280	73031208	9.88808	6.59205	3.29603	1.09868	9.88808	5.49338	0	2.19735	5.49338	1.09868	3.29603	3.29603	6.59205	1.09868	1.09868	8.7894	1.09868	7.69073	13.1841	4.3947	5.49338	3.29603	1.09868	2.19735	2.19735	3.29603	4.3947	4.3947	2.19735	3.29603
tRNA	tRNA39-PseudoAAT	+	6	27251937	27251864	2.19735	3.29603	20.8748	3.29603	4.3947	4.3947	1.09868	0	1.09868	1.09868	2.19735	3.29603	3.29603	2.19735	8.7894	8.7894	4.3947	7.69073	1.09868	1.09868	5.49338	2.19735	6.59205	2.19735	3.29603	3.29603	0	9.88808	7.69073	1.09868
tRNA	tRNA4-ThrAGT	+	19	33668036	33667963	4.3947	7.69073	2.19735	1.09868	38.4536	4.3947	0	4.3947	2.19735	1.09868	1.09868	1.09868	10.9868	0	2.19735	9.88808	1.09868	3.29603	10.9868	0	1.09868	1.09868	0	3.29603	1.09868	2.19735	2.19735	1.09868	1.09868	3.29603
tRNA	tRNA73-ArgCCG	+	6	28849237	28849165	6.59205	4.3947	2.19735	0	7.69073	8.7894	2.19735	6.59205	6.59205	1.09868	4.3947	5.49338	9.88808	2.19735	5.49338	6.59205	7.69073	0	3.29603	2.19735	4.3947	4.3947	2.19735	2.19735	2.19735	2.19735	3.29603	4.3947	2.19735	2.19735
tRNA	tRNA7-LysTTT	-	19	50038005	50037933	3.29603	5.49338	9.88808	8.7894	6.59205	7.69073	0	2.19735	2.19735	2.19735	5.49338	3.29603	3.29603	7.69073	6.59205	1.09868	2.19735	1.09868	2.19735	3.29603	4.3947	4.3947	6.59205	4.3947	1.09868	2.19735	4.3947	3.29603	4.3947	1.09868
tRNA	tRNA167-ThrAGT	-	6	26533218	26533145	4.3947	6.59205	2.19735	0	7.69073	3.29603	1.09868	10.9868	2.19735	0	4.3947	4.3947	12.0854	0	3.29603	9.88808	3.29603	6.59205	14.2828	1.09868	1.09868	1.09868	1.09868	5.49338	1.09868	1.09868	3.29603	4.3947	2.19735	2.19735
tRNA	tRNA135-ThrAGT	-	6	27652547	27652474	1.09868	10.9868	3.29603	1.09868	10.9868	4.3947	1.09868	6.59205	4.3947	1.09868	3.29603	1.09868	16.4801	1.09868	2.19735	7.69073	5.49338	4.3947	8.7894	1.09868	1.09868	1.09868	2.19735	5.49338	1.09868	3.29603	2.19735	3.29603	3.29603	0
tRNA	tRNA82-GlyTCC	-	1	161410032	161409961	2.19735	4.3947	3.29603	2.19735	3.29603	4.3947	0	4.3947	25.2695	1.09868	1.09868	2.19735	0	4.3947	0	1.09868	1.09868	3.29603	18.6775	5.49338	2.19735	5.49338	1.09868	2.19735	6.59205	0	0	2.19735	1.09868	9.88808
tRNA	tRNA16-TyrGTA	-	14	21131444	21131351	2.19735	1.09868	3.29603	1.09868	2.19735	1.09868	3.29603	5.49338	8.7894	0	1.09868	5.49338	3.29603	7.69073	2.19735	6.59205	0	6.59205	5.49338	10.9868	5.49338	7.69073	1.09868	3.29603	2.19735	2.19735	2.19735	4.3947	4.3947	4.3947
tRNA	tRNA104-PseudoGTT	-	1	149212021	149211948	0	0	0	0	1.09868	0	0	0	106.571	1.09868	3.29603	0	0	0	1.09868	0	0	0	0	0	0	0	0	0	0	0	0	0	0	0
tRNA	tRNA106-HisGTG	-	1	149155899	149155828	3.29603	7.69073	1.09868	2.19735	7.69073	5.49338	2.19735	4.3947	3.29603	2.19735	2.19735	6.59205	7.69073	4.3947	3.29603	10.9868	1.09868	6.59205	6.59205	0	4.3947	2.19735	1.09868	1.09868	2.19735	2.19735	4.3947	0	3.29603	2.19735
tRNA	tRNA28-CysGCA	-	17	37025616	37025545	5.49338	3.29603	4.3947	0	9.88808	4.3947	1.09868	4.3947	5.49338	1.09868	2.19735	1.09868	13.1841	3.29603	3.29603	5.49338	5.49338	1.09868	8.7894	1.09868	4.3947	5.49338	2.19735	2.19735	2.19735	1.09868	1.09868	3.29603	1.09868	4.3947
tRNA	tRNA6-LeuAAG	-	20	48952423	48952342	4.3947	3.29603	2.19735	1.09868	3.29603	1.09868	4.3947	1.09868	16.4801	1.09868	5.49338	4.3947	8.7894	3.29603	1.09868	1.09868	6.59205	6.59205	1.09868	12.0854	2.19735	1.09868	4.3947	8.7894	4.3947	0	0	0	2.19735	0
tRNA	tRNA34-ThrAGT	+	6	27130123	27130050	3.29603	6.59205	0	3.29603	8.7894	5.49338	5.49338	3.29603	3.29603	1.09868	1.09868	1.09868	14.2828	2.19735	3.29603	6.59205	3.29603	1.09868	9.88808	2.19735	1.09868	1.09868	3.29603	3.29603	5.49338	2.19735	0	1.09868	3.29603	5.49338
tRNA	tRNA86-ArgTCT	-	1	159111474	159111401	5.49338	2.19735	3.29603	3.29603	5.49338	4.3947	1.09868	2.19735	2.19735	0	1.09868	2.19735	3.29603	2.19735	8.7894	4.3947	1.09868	5.49338	6.59205	4.3947	4.3947	3.29603	3.29603	3.29603	4.3947	3.29603	4.3947	6.59205	2.19735	6.59205
tRNA	tRNA4-LeuTAA	+	11	59319310	59319228	6.59205	2.19735	5.49338	2.19735	4.3947	5.49338	1.09868	3.29603	25.2695	1.09868	1.09868	2.19735	3.29603	2.19735	3.29603	5.49338	1.09868	3.29603	2.19735	6.59205	5.49338	1.09868	4.3947	2.19735	1.09868	2.19735	1.09868	1.09868	2.19735	2.19735
tRNA	tRNA96-PseudoCCT	-	1	149343151	149343081	1.09868	0	0	2.19735	1.09868	4.3947	0	4.3947	2.19735	2.19735	1.09868	1.09868	1.09868	5.49338	4.3947	10.9868	0	1.09868	4.3947	0	5.49338	4.3947	5.49338	7.69073	10.9868	2.19735	3.29603	9.88808	3.29603	9.88808
tRNA	tRNA125-ThrCGT	-	6	28456843	28456770	1.09868	5.49338	5.49338	1.09868	3.29603	8.7894	0	3.29603	2.19735	2.19735	4.3947	4.3947	28.5656	1.09868	1.09868	13.1841	2.19735	2.19735	5.49338	0	0	1.09868	1.09868	1.09868	3.29603	0	2.19735	0	0	2.19735
tRNA	tRNA42-GlnCTG	+	6	27263283	27263212	8.7894	4.3947	4.3947	3.29603	4.3947	5.49338	0	6.59205	0	0	2.19735	4.3947	3.29603	0	3.29603	10.9868	4.3947	4.3947	5.49338	3.29603	3.29603	0	1.09868	2.19735	2.19735	0	0	2.19735	5.49338	6.59205
tRNA	tRNA114-ArgCCG	-	6	28710801	28710729	2.19735	5.49338	5.49338	1.09868	8.7894	3.29603	1.09868	6.59205	6.59205	1.09868	5.49338	6.59205	3.29603	1.09868	3.29603	3.29603	2.19735	3.29603	0	3.29603	1.09868	4.3947	3.29603	2.19735	4.3947	3.29603	2.19735	5.49338	0	1.09868
tRNA	tRNA13-ThrTGT	-	5	180618758	180618687	2.19735	0	0	2.19735	14.2828	2.19735	0	4.3947	3.29603	0	5.49338	2.19735	4.3947	2.19735	0	15.3815	1.09868	8.7894	6.59205	5.49338	0	1.09868	1.09868	2.19735	1.09868	1.09868	6.59205	2.19735	0	4.3947
tRNA	tRNA1-ArgCCG	+	16	3200747	3200675	2.19735	3.29603	0	1.09868	12.0854	6.59205	0	5.49338	3.29603	0	4.3947	4.3947	1.09868	1.09868	2.19735	9.88808	0	1.09868	3.29603	1.09868	4.3947	6.59205	2.19735	2.19735	5.49338	3.29603	3.29603	5.49338	2.19735	1.09868
tRNA	tRNA84-GlnTTG	+	6	145503930	145503859	17.5788	3.29603	1.09868	1.09868	1.09868	2.19735	2.19735	1.09868	4.3947	1.09868	2.19735	0	1.09868	0	1.09868	0	2.19735	1.09868	43.947	0	1.09868	0	1.09868	0	0	0	1.09868	0	0	8.7894
tRNA	tRNA24-AlaAGC	+	6	26730809	26730737	2.19735	2.19735	1.09868	0	12.0854	4.3947	1.09868	4.3947	4.3947	0	3.29603	2.19735	2.19735	2.19735	3.29603	9.88808	2.19735	4.3947	6.59205	2.19735	0	1.09868	0	3.29603	5.49338	3.29603	3.29603	1.09868	6.59205	2.19735
tRNA	tRNA4-ArgTCG	+	6	26323118	26323046	4.3947	7.69073	8.7894	2.19735	6.59205	3.29603	3.29603	4.3947	3.29603	4.3947	1.09868	4.3947	4.3947	1.09868	1.09868	1.09868	2.19735	2.19735	2.19735	2.19735	6.59205	0	1.09868	4.3947	3.29603	1.09868	0	2.19735	3.29603	2.19735
tRNA	tRNA40-ThrAGT	-	17	8042843	8042770	1.09868	4.3947	1.09868	0	16.4801	4.3947	0	4.3947	1.09868	0	1.09868	1.09868	13.1841	0	1.09868	8.7894	3.29603	6.59205	7.69073	2.19735	1.09868	2.19735	1.09868	1.09868	1.09868	1.09868	0	0	0	3.29603
tRNA	tRNA36-ThrAGT	-	17	8129626	8129553	3.29603	2.19735	1.09868	0	10.9868	5.49338	2.19735	7.69073	2.19735	1.09868	2.19735	2.19735	15.3815	0	1.09868	8.7894	3.29603	2.19735	5.49338	1.09868	0	2.19735	1.09868	2.19735	1.09868	1.09868	0	2.19735	1.09868	0
tRNA	tRNA18-TyrGTA	-	14	21125716	21125623	0	3.29603	2.19735	1.09868	2.19735	1.09868	0	0	7.69073	2.19735	3.29603	0	3.29603	1.09868	4.3947	9.88808	1.09868	7.69073	5.49338	7.69073	1.09868	3.29603	1.09868	3.29603	2.19735	1.09868	2.19735	4.3947	4.3947	1.09868
tRNA	tRNA14-CysGCA	+	7	149361986	149361915	3.29603	0	3.29603	1.09868	4.3947	12.0854	2.19735	7.69073	1.09868	0	1.09868	3.29603	7.69073	0	0	6.59205	0	0	7.69073	6.59205	1.09868	1.09868	0	0	4.3947	1.09868	6.59205	0	1.09868	4.3947
tRNA	tRNA46-AspGTC	+	1	161501986	161501915	0	1.09868	2.19735	0	0	4.3947	1.09868	2.19735	45.0457	0	1.09868	1.09868	0	1.09868	2.19735	1.09868	3.29603	0	0	2.19735	3.29603	1.09868	0	3.29603	3.29603	1.09868	1.09868	0	2.19735	2.19735
tRNA	tRNA161-AlaAGC	-	6	26771362	26771290	3.29603	6.59205	3.29603	2.19735	8.7894	2.19735	1.09868	4.3947	1.09868	1.09868	2.19735	2.19735	3.29603	5.49338	3.29603	6.59205	1.09868	0	5.49338	1.09868	2.19735	2.19735	0	2.19735	1.09868	3.29603	1.09868	1.09868	3.29603	3.29603
tRNA	tRNA5-TyrGTA	+	8	67026311	67026223	2.19735	2.19735	1.09868	3.29603	5.49338	3.29603	0	3.29603	10.9868	0	2.19735	1.09868	1.09868	3.29603	1.09868	3.29603	1.09868	4.3947	7.69073	5.49338	1.09868	2.19735	1.09868	5.49338	1.09868	0	0	5.49338	2.19735	1.09868
tRNA	tRNA21-CysGCA	-	7	149112300	149112229	0	6.59205	0	1.09868	2.19735	13.1841	2.19735	3.29603	1.09868	1.09868	2.19735	6.59205	9.88808	1.09868	0	6.59205	2.19735	1.09868	2.19735	2.19735	2.19735	3.29603	1.09868	2.19735	1.09868	2.19735	3.29603	0	0	1.09868
tRNA	tRNA19-CysGCA	-	7	149292376	149292305	3.29603	3.29603	1.09868	2.19735	1.09868	13.1841	1.09868	8.7894	3.29603	1.09868	1.09868	2.19735	7.69073	0	0	8.7894	0	3.29603	3.29603	2.19735	0	0	1.09868	4.3947	1.09868	3.29603	0	0	3.29603	1.09868
tRNA	tRNA156-ArgACG	-	6	27181695	27181623	2.19735	1.09868	3.29603	3.29603	7.69073	2.19735	1.09868	0	18.6775	0	0	0	2.19735	0	2.19735	6.59205	0	4.3947	2.19735	0	1.09868	6.59205	0	2.19735	3.29603	1.09868	1.09868	1.09868	4.3947	2.19735
tRNA	tRNA4-TyrGTA	+	8	67025694	67025602	2.19735	3.29603	0	2.19735	4.3947	1.09868	2.19735	2.19735	14.2828	0	4.3947	1.09868	1.09868	2.19735	1.09868	3.29603	1.09868	5.49338	3.29603	7.69073	2.19735	3.29603	0	1.09868	3.29603	2.19735	1.09868	3.29603	1.09868	0
tRNA	tRNA6-AsnGTT	+	1	17202031	17201958	1.09868	2.19735	6.59205	5.49338	7.69073	4.3947	2.19735	1.09868	0	3.29603	4.3947	4.3947	2.19735	3.29603	3.29603	1.09868	3.29603	4.3947	0	0	7.69073	2.19735	1.09868	2.19735	1.09868	0	0	2.19735	1.09868	0
tRNA	tRNA36-ArgACG	+	6	27183024	27182952	2.19735	2.19735	4.3947	2.19735	3.29603	2.19735	1.09868	2.19735	15.3815	0	3.29603	3.29603	6.59205	1.09868	2.19735	6.59205	0	3.29603	2.19735	0	6.59205	0	0	0	1.09868	1.09868	0	2.19735	1.09868	1.09868
tRNA	tRNA5-LysCTT	+	16	3215011	3214939	1.09868	6.59205	2.19735	2.19735	5.49338	1.09868	3.29603	4.3947	3.29603	1.09868	1.09868	0	2.19735	0	3.29603	3.29603	0	5.49338	3.29603	2.19735	2.19735	2.19735	2.19735	1.09868	3.29603	1.09868	2.19735	6.59205	0	3.29603
tRNA	tRNA24-LysCTT	-	5	26198611	26198539	2.19735	1.09868	2.19735	1.09868	1.09868	2.19735	2.19735	4.3947	1.09868	1.09868	5.49338	2.19735	4.3947	1.09868	3.29603	2.19735	4.3947	2.19735	2.19735	1.09868	0	3.29603	3.29603	4.3947	2.19735	0	5.49338	2.19735	4.3947	2.19735
tRNA	tRNA95-AlaAGC	-	6	58141949	58141877	2.19735	5.49338	0	1.09868	6.59205	4.3947	0	6.59205	2.19735	1.09868	5.49338	2.19735	6.59205	0	1.09868	3.29603	5.49338	5.49338	1.09868	0	1.09868	2.19735	0	2.19735	5.49338	2.19735	0	0	1.09868	0
tRNA	tRNA2-PseudoCTC	-	13	58458621	58458550	1.09868	2.19735	2.19735	2.19735	4.3947	2.19735	3.29603	0	0	1.09868	1.09868	0	2.19735	0	3.29603	3.29603	6.59205	0	2.19735	0	2.19735	5.49338	2.19735	3.29603	8.7894	3.29603	1.09868	4.3947	4.3947	0
tRNA	tRNA9-PseudoAAT	+	12	129716272	129716198	1.09868	7.69073	2.19735	3.29603	2.19735	1.09868	0	0	1.09868	2.19735	1.09868	1.09868	3.29603	1.09868	2.19735	2.19735	3.29603	6.59205	1.09868	0	3.29603	3.29603	1.09868	5.49338	2.19735	3.29603	2.19735	4.3947	0	3.29603
tRNA	tRNA8-CysGCA	+	14	73429750	73429679	0	3.29603	1.09868	2.19735	1.09868	9.88808	0	5.49338	3.29603	1.09868	3.29603	5.49338	6.59205	1.09868	2.19735	3.29603	0	1.09868	3.29603	0	1.09868	3.29603	1.09868	0	3.29603	1.09868	3.29603	2.19735	0	1.09868
tRNA	tRNA9-AlaAGC	+	14	89445514	89445442	2.19735	4.3947	3.29603	1.09868	4.3947	7.69073	0	2.19735	0	1.09868	3.29603	3.29603	2.19735	3.29603	2.19735	4.3947	1.09868	0	1.09868	3.29603	2.19735	1.09868	1.09868	3.29603	0	9.88808	2.19735	0	0	0
tRNA	tRNA12-PseudoGCA	-	3	17741464	17741392	0	2.19735	0	0	1.09868	15.3815	2.19735	7.69073	3.29603	0	2.19735	5.49338	3.29603	1.09868	3.29603	4.3947	0	3.29603	4.3947	1.09868	1.09868	2.19735	1.09868	1.09868	1.09868	0	1.09868	1.09868	0	1.09868
tRNA	tRNA69-ThrAGT	+	6	28693868	28693795	3.29603	2.19735	0	2.19735	0	6.59205	0	3.29603	0	0	0	2.19735	8.7894	3.29603	0	5.49338	1.09868	8.7894	6.59205	3.29603	0	2.19735	1.09868	2.19735	0	3.29603	0	2.19735	0	2.19735
tRNA	tRNA5-TyrGTA	+	14	21151520	21151432	2.19735	3.29603	3.29603	1.09868	3.29603	1.09868	0	0	7.69073	0	3.29603	4.3947	3.29603	0	0	1.09868	1.09868	6.59205	1.09868	9.88808	2.19735	0	0	1.09868	0	2.19735	2.19735	3.29603	2.19735	3.29603
tRNA	tRNA135-AsnGTT	-	1	16858966	16858893	2.19735	2.19735	8.7894	2.19735	6.59205	3.29603	2.19735	2.19735	0	1.09868	4.3947	2.19735	0	4.3947	3.29603	0	0	5.49338	0	0	2.19735	1.09868	3.29603	2.19735	0	0	0	0	3.29603	1.09868
tRNA	tRNA12-PseudoCTC	+	2	151219349	151219277	1.09868	3.29603	0	0	0	1.09868	1.09868	1.09868	19.7762	0	4.3947	3.29603	2.19735	1.09868	1.09868	4.3947	1.09868	1.09868	0	0	3.29603	4.3947	1.09868	2.19735	2.19735	0	3.29603	0	0	0
tRNA	tRNA124-ArgTCG	-	6	28510963	28510891	1.09868	5.49338	3.29603	2.19735	1.09868	5.49338	1.09868	1.09868	1.09868	2.19735	3.29603	0	4.3947	2.19735	1.09868	3.29603	0	0	2.19735	4.3947	2.19735	2.19735	1.09868	1.09868	1.09868	1.09868	1.09868	4.3947	2.19735	1.09868
tRNA	tRNA8-PseudoAGG	+	2	87339644	87339573	2.19735	0	1.09868	0	0	1.09868	2.19735	2.19735	0	0	0	0	2.19735	3.29603	1.09868	1.09868	1.09868	2.19735	4.3947	7.69073	2.19735	3.29603	0	2.19735	3.29603	1.09868	0	3.29603	8.7894	4.3947
tRNA	tRNA29-GluCTC	+	1	149334340	149334272	1.09868	2.19735	9.88808	1.09868	2.19735	0	2.19735	1.09868	0	1.09868	1.09868	0	2.19735	2.19735	0	0	2.19735	2.19735	3.29603	0	0	4.3947	2.19735	1.09868	5.49338	2.19735	0	3.29603	5.49338	1.09868
tRNA	tRNA24-PseudoCTC	-	2	96217265	96217194	1.09868	2.19735	1.09868	1.09868	8.7894	1.09868	0	2.19735	2.19735	1.09868	3.29603	4.3947	3.29603	4.3947	0	1.09868	3.29603	2.19735	0	0	0	3.29603	0	2.19735	1.09868	1.09868	1.09868	2.19735	1.09868	1.09868
tRNA	tRNA60-ThrAGT	+	6	27694546	27694473	2.19735	3.29603	2.19735	0	2.19735	5.49338	0	3.29603	0	1.09868	0	2.19735	6.59205	1.09868	2.19735	4.3947	1.09868	1.09868	4.3947	0	0	1.09868	1.09868	1.09868	4.3947	0	0	2.19735	0	3.29603
tRNA	tRNA18-PseudoCCT	+	1	147483361	147483291	0	1.09868	1.09868	3.29603	6.59205	1.09868	1.09868	4.3947	0	0	0	3.29603	2.19735	2.19735	4.3947	0	1.09868	1.09868	2.19735	0	3.29603	3.29603	1.09868	3.29603	0	4.3947	1.09868	1.09868	1.09868	1.09868
tRNA	tRNA4-ProAGG	+	16	3210480	3210386	2.19735	1.09868	1.09868	2.19735	0	8.7894	1.09868	2.19735	1.09868	0	0	1.09868	2.19735	2.19735	1.09868	0	3.29603	1.09868	2.19735	1.09868	0	4.3947	1.09868	2.19735	3.29603	1.09868	2.19735	1.09868	1.09868	4.3947
tRNA	tRNA10-IleTAT	-	19	39902900	39902808	1.09868	3.29603	2.19735	0	4.3947	0	1.09868	0	8.7894	0	1.09868	1.09868	3.29603	0	1.09868	0	0	2.19735	6.59205	0	2.19735	3.29603	2.19735	0	1.09868	0	1.09868	0	6.59205	2.19735
tRNA	tRNA14-PseudoCCT	+	1	145941649	145941579	0	0	0	4.3947	3.29603	5.49338	0	0	2.19735	3.29603	2.19735	0	1.09868	2.19735	3.29603	1.09868	1.09868	0	1.09868	0	1.09868	1.09868	0	3.29603	1.09868	4.3947	1.09868	6.59205	0	1.09868
tRNA	tRNA33-Pseudo???	+	1	161390733	161390661	4.3947	2.19735	1.09868	2.19735	2.19735	2.19735	0	0	5.49338	0	2.19735	5.49338	3.29603	1.09868	1.09868	3.29603	0	1.09868	3.29603	0	1.09868	1.09868	0	0	0	2.19735	0	0	1.09868	3.29603
tRNA	tRNA3-ArgTCG	+	6	26299977	26299905	0	2.19735	4.3947	0	3.29603	1.09868	0	1.09868	3.29603	0	1.09868	3.29603	4.3947	2.19735	1.09868	3.29603	2.19735	2.19735	2.19735	1.09868	0	1.09868	2.19735	2.19735	1.09868	0	2.19735	0	0	1.09868
tRNA	tRNA11-CysGCA	+	7	149295117	149295046	0	1.09868	1.09868	1.09868	0	2.19735	1.09868	0	26.3682	0	0	0	0	2.19735	2.19735	0	0	0	0	3.29603	2.19735	1.09868	1.09868	0	2.19735	0	1.09868	0	0	0
tRNA	tRNA49-GluTTC	+	1	161582579	161582508	1.09868	2.19735	1.09868	2.19735	0	1.09868	2.19735	2.19735	0	2.19735	1.09868	2.19735	0	2.19735	1.09868	1.09868	0	1.09868	0	5.49338	2.19735	3.29603	1.09868	1.09868	0	1.09868	3.29603	4.3947	2.19735	0
tRNA	tRNA66-LeuCAA	-	1	161581819	161581736	1.09868	1.09868	2.19735	1.09868	7.69073	0	3.29603	0	1.09868	1.09868	1.09868	1.09868	1.09868	0	0	5.49338	2.19735	1.09868	4.3947	0	2.19735	1.09868	0	0	1.09868	1.09868	1.09868	0	1.09868	3.29603
tRNA	tRNA8-CysGCA	+	7	149253873	149253802	0	2.19735	0	2.19735	0	0	0	0	21.9735	0	0	0	1.09868	3.29603	3.29603	0	1.09868	0	0	4.3947	1.09868	1.09868	1.09868	1.09868	1.09868	0	0	0	0	0
tRNA	tRNA23-PseudoCTG	+	1	147825760	147825689	1.09868	3.29603	0	0	2.19735	4.3947	0	4.3947	1.09868	1.09868	2.19735	0	0	3.29603	2.19735	1.09868	0	0	2.19735	3.29603	0	0	1.09868	3.29603	1.09868	0	0	3.29603	2.19735	1.09868
tRNA	tRNA85-PseudoTTC	-	6	163210082	163210014	0	0	1.09868	1.09868	0	0	0	0	32.9603	1.09868	0	2.19735	0	0	0	0	0	0	0	0	0	1.09868	1.09868	1.09868	0	0	1.09868	1.09868	0	0
tRNA	tRNA115-AsnGTT	-	1	145979107	145979034	1.09868	3.29603	1.09868	0	2.19735	1.09868	0	1.09868	1.09868	2.19735	0	2.19735	2.19735	1.09868	2.19735	0	0	3.29603	2.19735	2.19735	1.09868	1.09868	2.19735	3.29603	3.29603	0	0	0	2.19735	1.09868
tRNA	tRNA159-AlaAGC	-	6	26796078	26796006	1.09868	2.19735	4.3947	2.19735	1.09868	4.3947	0	1.09868	0	0	1.09868	0	0	2.19735	0	0	1.09868	0	0	5.49338	0	2.19735	0	0	1.09868	7.69073	2.19735	1.09868	2.19735	0
tRNA	tRNA92-PseudoGAA	-	1	149672976	149672905	4.3947	0	0	1.09868	6.59205	1.09868	2.19735	2.19735	1.09868	0	0	1.09868	2.19735	1.09868	1.09868	1.09868	4.3947	1.09868	4.3947	1.09868	0	1.09868	0	0	0	0	2.19735	0	2.19735	0
tRNA	tRNA102-PseudoTTC	-	1	149278857	149278785	3.29603	0	1.09868	2.19735	1.09868	2.19735	0	1.09868	0	1.09868	3.29603	2.19735	2.19735	0	2.19735	0	1.09868	5.49338	1.09868	0	0	1.09868	1.09868	0	2.19735	2.19735	0	0	3.29603	1.09868
tRNA	tRNA18-AlaAGC	+	6	26673662	26673590	1.09868	0	1.09868	2.19735	0	0	0	1.09868	2.19735	1.09868	2.19735	0	1.09868	0	1.09868	0	4.3947	0	2.19735	3.29603	1.09868	0	0	0	0	12.0854	2.19735	1.09868	1.09868	0
tRNA	tRNA53-LysTTT	+	6	27543918	27543846	1.09868	0	1.09868	0	3.29603	0	3.29603	1.09868	0	0	1.09868	0	1.09868	1.09868	1.09868	5.49338	0	1.09868	1.09868	0	0	0	1.09868	5.49338	2.19735	0	0	4.3947	2.19735	3.29603
tRNA	tRNA88-PseudoCCT	-	1	149728341	149728271	0	0	0	3.29603	2.19735	1.09868	0	0	1.09868	1.09868	1.09868	0	2.19735	1.09868	0	2.19735	0	2.19735	2.19735	0	0	4.3947	2.19735	1.09868	1.09868	2.19735	1.09868	5.49338	0	2.19735
tRNA	tRNA1-PseudoACA	+	5	151988771	151988596	0	2.19735	2.19735	2.19735	7.69073	2.19735	0	1.09868	4.3947	0	1.09868	0	1.09868	1.09868	1.09868	0	0	1.09868	2.19735	1.09868	0	0	1.09868	0	1.09868	1.09868	0	0	1.09868	3.29603
tRNA	tRNA20-AlaAGC	+	6	26687557	26687485	0	1.09868	1.09868	0	0	2.19735	0	0	0	1.09868	4.3947	1.09868	0	0	0	0	3.29603	2.19735	0	2.19735	1.09868	1.09868	0	1.09868	0	10.9868	2.19735	1.09868	1.09868	1.09868
tRNA	tRNA109-PseudoGTT	-	1	147851133	147851060	0	2.19735	1.09868	2.19735	0	0	2.19735	0	1.09868	0	0	0	1.09868	0	2.19735	0	1.09868	0	2.19735	1.09868	0	4.3947	1.09868	0	10.9868	1.09868	1.09868	0	2.19735	0
tRNA	tRNA125-PseudoGTT	-	1	143663631	143663558	2.19735	0	1.09868	3.29603	1.09868	2.19735	0	1.09868	4.3947	0	1.09868	0	1.09868	0	0	1.09868	0	1.09868	1.09868	1.09868	0	3.29603	0	0	6.59205	0	1.09868	0	2.19735	1.09868
tRNA	tRNA1-Pseudo???	+	17	7524525	7524457	1.09868	1.09868	1.09868	3.29603	1.09868	1.09868	0	0	1.09868	0	1.09868	2.19735	3.29603	3.29603	0	1.09868	0	1.09868	0	0	2.19735	2.19735	4.3947	1.09868	1.09868	0	0	0	1.09868	2.19735
tRNA	tRNA113-AsnGTT	-	1	147520840	147520767	0	3.29603	0	0	1.09868	1.09868	1.09868	1.09868	1.09868	2.19735	1.09868	1.09868	0	1.09868	1.09868	2.19735	0	1.09868	5.49338	0	2.19735	1.09868	1.09868	1.09868	0	1.09868	0	1.09868	0	2.19735
tRNA	tRNA13-PseudoCTT	+	16	3246225	3246153	1.09868	2.19735	2.19735	1.09868	2.19735	1.09868	0	0	1.09868	2.19735	1.09868	0	1.09868	0	4.3947	0	0	0	0	1.09868	0	2.19735	0	1.09868	1.09868	0	1.09868	1.09868	0	6.59205
tRNA	tRNA7-CysGCA	+	7	149243702	149243631	1.09868	5.49338	0	3.29603	1.09868	1.09868	0	0	3.29603	3.29603	1.09868	1.09868	0	0	1.09868	1.09868	2.19735	1.09868	0	0	1.09868	0	1.09868	1.09868	1.09868	1.09868	0	0	0	2.19735
tRNA	tRNA7-AsnGTT	+	1	17216245	17216172	1.09868	2.19735	4.3947	1.09868	1.09868	5.49338	0	0	0	1.09868	1.09868	0	0	2.19735	0	0	1.09868	2.19735	1.09868	1.09868	0	0	0	2.19735	0	1.09868	0	1.09868	2.19735	1.09868
tRNA	tRNA88-PseudoGAA	-	6	79668082	79668010	0	2.19735	1.09868	0	1.09868	0	1.09868	0	3.29603	0	0	0	0	2.19735	0	1.09868	0	1.09868	0	1.09868	2.19735	2.19735	7.69073	1.09868	1.09868	0	1.09868	1.09868	0	2.19735
tRNA	tRNA101-AsnGTT	-	1	149284576	149284503	1.09868	0	0	0	4.3947	2.19735	1.09868	0	0	1.09868	1.09868	2.19735	0	1.09868	0	2.19735	1.09868	0	1.09868	2.19735	0	2.19735	2.19735	2.19735	1.09868	0	0	1.09868	1.09868	0
tRNA	tRNA19-AlaAGC	+	6	26682787	26682715	0	3.29603	0	0	0	1.09868	0	2.19735	0	0	1.09868	0	0	0	0	0	2.19735	0	0	4.3947	1.09868	1.09868	1.09868	3.29603	0	5.49338	1.09868	2.19735	1.09868	0
tRNA	tRNA32-ValCAC	+	6	27118094	27118022	1.09868	1.09868	0	1.09868	4.3947	0	0	1.09868	1.09868	1.09868	2.19735	3.29603	0	1.09868	0	1.09868	0	0	1.09868	0	2.19735	3.29603	1.09868	0	1.09868	1.09868	0	1.09868	0	1.09868
tRNA	tRNA112-PheGAA	-	6	28731447	28731374	0	3.29603	1.09868	0	4.3947	2.19735	1.09868	2.19735	6.59205	0	1.09868	0	1.09868	2.19735	0	0	0	0	0	2.19735	0	1.09868	1.09868	0	0	0	0	0	1.09868	0
tRNA	tRNA8-PseudoCTT	+	1	39970267	39970195	1.09868	0	0	0	0	2.19735	1.09868	0	0	0	1.09868	0	0	4.3947	2.19735	1.09868	0	0	3.29603	0	0	1.09868	0	0	0	1.09868	0	0	5.49338	5.49338
tRNA	tRNA9-PseudoTTT	-	19	41748214	41748142	1.09868	3.29603	4.3947	1.09868	1.09868	1.09868	0	0	0	1.09868	1.09868	1.09868	0	0	0	3.29603	0	2.19735	1.09868	0	2.19735	0	0	1.09868	0	0	2.19735	0	2.19735	0
tRNA	tRNA91-AlaAGC	-	6	58182751	58182679	0	3.29603	1.09868	1.09868	0	1.09868	1.09868	1.09868	0	2.19735	0	0	2.19735	0	0	1.09868	0	1.09868	1.09868	0	0	0	0	0	2.19735	6.59205	2.19735	2.19735	0	0
tRNA	tRNA8-Undet???	+	8	99153530	99153462	1.09868	2.19735	0	2.19735	2.19735	1.09868	0	1.09868	0	0	1.09868	0	0	2.19735	1.09868	2.19735	1.09868	2.19735	2.19735	0	1.09868	2.19735	0	0	0	0	0	2.19735	2.19735	0
tRNA	tRNA100-PseudoGAA	-	1	149287430	149287359	0	0	1.09868	1.09868	3.29603	2.19735	0	2.19735	0	0	0	1.09868	1.09868	1.09868	2.19735	0	1.09868	0	1.09868	1.09868	1.09868	2.19735	0	3.29603	0	0	0	2.19735	0	1.09868
tRNA	tRNA12-PseudoTTT	-	14	74055601	74055529	2.19735	0	1.09868	1.09868	4.3947	0	1.09868	0	2.19735	0	2.19735	1.09868	2.19735	0	1.09868	0	0	1.09868	1.09868	0	0	1.09868	2.19735	1.09868	0	1.09868	0	0	2.19735	0
tRNA	tRNA75-MetCAT	+	6	28912424	28912352	0	1.09868	0	1.09868	5.49338	0	1.09868	2.19735	1.09868	0	0	1.09868	2.19735	1.09868	1.09868	0	0	0	0	0	3.29603	0	0	1.09868	1.09868	1.09868	1.09868	0	3.29603	0
tRNA	tRNA50-AsnGTT	+	1	161591538	161591465	1.09868	2.19735	2.19735	0	1.09868	1.09868	0	2.19735	0	0	1.09868	0	0	0	0	1.09868	0	2.19735	3.29603	2.19735	0	1.09868	0	0	0	2.19735	0	0	1.09868	3.29603
tRNA	tRNA2-PseudoTCC	+	18	55345925	55345854	0	3.29603	0	0	0	0	0	2.19735	9.88808	2.19735	0	0	1.09868	0	0	1.09868	2.19735	0	0	0	2.19735	0	0	0	1.09868	1.09868	0	1.09868	0	0
tRNA	tRNA55-IleTAT	+	6	27599293	27599200	0	1.09868	1.09868	1.09868	3.29603	0	0	2.19735	3.29603	0	0	0	0	0	0	0	1.09868	1.09868	6.59205	0	1.09868	0	0	0	1.09868	1.09868	0	0	2.19735	1.09868
tRNA	tRNA55-LysTTT	+	1	205443343	205443271	1.09868	2.19735	1.09868	0	0	2.19735	0	1.09868	2.19735	1.09868	0	0	0	3.29603	0	1.09868	1.09868	0	2.19735	0	0	1.09868	1.09868	2.19735	0	0	0	0	1.09868	2.19735
tRNA	tRNA16-PseudoTTT	-	2	224186387	224186315	1.09868	2.19735	1.09868	0	0	1.09868	0	1.09868	0	0	0	0	2.19735	2.19735	1.09868	0	2.19735	1.09868	1.09868	1.09868	1.09868	0	2.19735	1.09868	1.09868	0	2.19735	0	0	1.09868
tRNA	tRNA117-AlaCGC	-	6	28663780	28663709	3.29603	1.09868	1.09868	0	1.09868	0	1.09868	1.09868	4.3947	2.19735	1.09868	0	2.19735	0	0	1.09868	0	1.09868	0	0	1.09868	1.09868	1.09868	0	0	1.09868	0	0	1.09868	0
tRNA	tRNA7-PseudoCTC	+	8	70072414	70072340	1.09868	1.09868	0	0	0	1.09868	0	3.29603	0	1.09868	1.09868	1.09868	1.09868	0	4.3947	3.29603	0	2.19735	0	0	1.09868	0	1.09868	0	0	0	0	1.09868	1.09868	1.09868
tRNA	tRNA155-LeuTAA	-	6	27198416	27198334	1.09868	1.09868	3.29603	0	1.09868	0	0	3.29603	1.09868	0	0	0	2.19735	0	0	1.09868	0	1.09868	1.09868	1.09868	1.09868	2.19735	0	0	1.09868	0	1.09868	0	2.19735	0
tRNA	tRNA48-AspGTC	+	1	161574659	161574588	0	3.29603	0	0	3.29603	1.09868	0	0	1.09868	0	0	0	3.29603	2.19735	0	2.19735	1.09868	1.09868	1.09868	0	0	1.09868	0	0	0	1.09868	0	1.09868	0	1.09868
tRNA	tRNA17-PseudoAAG	-	5	180591645	180591564	0	0	0	0	1.09868	1.09868	0	0	9.88808	0	1.09868	0	1.09868	0	1.09868	0	0	0	1.09868	3.29603	0	1.09868	0	0	2.19735	0	0	0	1.09868	0
tRNA	tRNA97-MetCAT	-	6	28921114	28921042	1.09868	2.19735	1.09868	1.09868	1.09868	3.29603	1.09868	3.29603	3.29603	0	0	0	0	0	0	0	0	0	0	0	2.19735	0	1.09868	0	0	1.09868	0	0	1.09868	0
tRNA	tRNA4-GluCTC	-	13	42030132	42030061	0	0	0	0	0	2.19735	0	1.09868	1.09868	0	1.09868	1.09868	0	2.19735	1.09868	1.09868	1.09868	0	2.19735	3.29603	0	0	0	1.09868	0	0	1.09868	1.09868	1.09868	0
tRNA	tRNA25-AsnGTT	+	1	148000878	148000805	1.09868	1.09868	1.09868	1.09868	0	0	0	0	0	0	0	0	0	0	0	2.19735	1.09868	1.09868	0	5.49338	0	1.09868	0	0	1.09868	0	2.19735	1.09868	1.09868	0
tRNA	tRNA105-PseudoTTC	-	1	149161699	149161628	0	0	0	0	2.19735	0	0	0	0	0	0	0	0	0	0	0	0	0	4.3947	4.3947	0	3.29603	0	1.09868	0	0	2.19735	2.19735	0	0
tRNA	tRNA1-LysTTT	+	12	27843378	27843306	3.29603	1.09868	0	0	0	2.19735	0	1.09868	2.19735	0	1.09868	2.19735	1.09868	1.09868	0	0	0	0	0	1.09868	0	0	1.09868	0	0	0	0	1.09868	0	1.09868
tRNA	tRNA5-IleTAT	+	2	43037768	43037676	0	1.09868	1.09868	0	3.29603	0	0	3.29603	1.09868	0	0	0	1.09868	1.09868	0	0	0	0	5.49338	0	0	0	0	1.09868	0	0	0	0	0	1.09868
tRNA	tRNA56-PheGAA	+	6	27632620	27632545	0	0	0	0	0	0	0	0	4.3947	0	0	0	0	0	0	0	0	0	0	0	0	2.19735	0	0	0	0	3.29603	0	9.88808	0
tRNA	tRNA20-CysGCA	-	7	149286235	149286164	0	1.09868	1.09868	1.09868	2.19735	3.29603	0	1.09868	0	1.09868	0	1.09868	1.09868	0	1.09868	0	1.09868	0	0	0	0	0	0	0	0	2.19735	0	0	2.19735	0
tRNA	tRNA25-CysGCA	-	7	149052837	149052766	0	2.19735	1.09868	0	1.09868	0	1.09868	0	0	1.09868	1.09868	0	1.09868	0	0	0	0	0	0	7.69073	0	0	0	0	0	0	1.09868	0	0	0
tRNA	tRNA12-TyrGTA	-	8	66609619	66609532	1.09868	1.09868	0	0	0	3.29603	1.09868	0	1.09868	1.09868	0	0	1.09868	1.09868	1.09868	1.09868	0	0	0	2.19735	0	0	0	0	0	0	1.09868	0	0	1.09868
tRNA	tRNA8-GluCTC	-	3	125413248	125413177	0	0	0	0	0	0	0	0	5.49338	0	1.09868	0	0	1.09868	1.09868	1.09868	1.09868	1.09868	0	1.09868	2.19735	0	1.09868	0	0	0	0	0	0	0
tRNA	tRNA2-ArgTCG	+	9	112960875	112960803	0	0	0	0	0	0	0	0	0	0	0	0	0	0	0	0	0	1.09868	12.0854	1.09868	1.09868	0	0	0	0	0	0	0	1.09868	0
tRNA	tRNA136-AsnGTT	-	1	16847153	16847080	0	0	0	1.09868	1.09868	0	0	1.09868	0	0	0	0	3.29603	1.09868	0	1.09868	0	0	3.29603	0	1.09868	0	0	1.09868	0	0	0	1.09868	0	0
tRNA	tRNA3-PseudoTCC	+	18	55346248	55346177	0	0	1.09868	0	0	1.09868	1.09868	0	4.3947	1.09868	0	0	0	0	0	0	0	0	0	1.09868	0	0	0	0	0	1.09868	2.19735	1.09868	1.09868	0
tRNA	tRNA9-PseudoGAA	-	8	124270797	124270725	0	0	1.09868	0	0	0	1.09868	0	0	0	0	1.09868	2.19735	0	1.09868	0	0	0	2.19735	1.09868	0	0	4.3947	0	0	0	0	0	0	1.09868
tRNA	tRNA51-PseudoCTT	+	1	165566222	165566150	0	0	2.19735	2.19735	1.09868	1.09868	0	0	0	0	0	3.29603	0	0	0	1.09868	0	0	0	0	0	0	1.09868	0	1.09868	1.09868	0	0	0	0
tRNA	tRNA7-AspGTC	+	12	122860994	122860924	0	1.09868	2.19735	0	2.19735	0	0	0	0	0	0	0	1.09868	0	0	0	0	2.19735	0	0	0	0	0	0	0	1.09868	0	0	3.29603	1.09868
tRNA	tRNA33-PseudoAGG	-	16	3202680	3202609	2.19735	0	1.09868	0	2.19735	0	0	0	0	0	0	0	0	1.09868	0	0	0	0	0	0	1.09868	2.19735	1.09868	1.09868	1.09868	0	0	1.09868	0	0
tRNA	tRNA6-CysGCA	-	3	131950713	131950642	0	1.09868	0	0	2.19735	5.49338	0	0	1.09868	0	0	0	1.09868	0	0	1.09868	0	0	1.09868	0	0	0	0	0	0	1.09868	0	0	0	0
tRNA	tRNA29-IleTAT	+	6	26988218	26988125	0	0	0	1.09868	2.19735	1.09868	0	0	0	0	0	0	1.09868	0	0	1.09868	0	0	1.09868	0	2.19735	1.09868	0	1.09868	0	0	0	0	1.09868	1.09868
tRNA	tRNA1-MetCAT	+	9	19404070	19403996	0	0	0	0	1.09868	1.09868	1.09868	0	3.29603	0	0	0	1.09868	1.09868	2.19735	0	1.09868	0	0	0	0	0	0	1.09868	0	0	0	0	0	1.09868
tRNA	tRNA120-GlnCTG	-	1	145379391	145379320	0	0	0	0	1.09868	1.09868	0	0	0	0	2.19735	0	0	1.09868	0	0	0	2.19735	0	1.09868	3.29603	0	1.09868	0	0	0	0	0	0	0
tRNA	tRNA89-AsnGTT	-	1	149711871	149711798	1.09868	0	1.09868	0	0	0	0	0	1.09868	0	0	0	1.09868	0	1.09868	0	0	0	3.29603	0	0	1.09868	0	2.19735	0	1.09868	0	0	0	0
tRNA	tRNA9-PseudoTAA	+	2	117781491	117781417	0	0	0	0	0	2.19735	0	0	0	0	0	1.09868	0	0	2.19735	1.09868	0	0	0	1.09868	1.09868	0	2.19735	0	0	1.09868	0	0	1.09868	0
tRNA	tRNA89-AlaAGC	-	6	58196695	58196623	0	2.19735	0	0	0	1.09868	0	2.19735	0	0	0	1.09868	1.09868	1.09868	1.09868	0	0	0	0	0	0	0	0	0	1.09868	0	2.19735	0	0	0
tRNA	tRNA63-ValAAC	-	1	180184348	180184276	1.09868	0	2.19735	1.09868	0	0	0	0	0	0	0	0	2.19735	1.09868	0	1.09868	1.09868	0	0	0	0	0	0	0	1.09868	0	0	0	1.09868	0
tRNA	tRNA7-PseudoCCT	+	11	63661835	63661767	0	2.19735	0	1.09868	1.09868	0	0	1.09868	0	0	0	0	0	1.09868	0	0	0	0	1.09868	0	0	1.09868	0	2.19735	1.09868	0	0	0	0	0
tRNA	tRNA29-CysGCA	-	17	37018008	37017937	0	0	0	1.09868	1.09868	1.09868	0	3.29603	0	0	0	0	0	0	0	1.09868	1.09868	0	0	1.09868	0	0	0	0	1.09868	0	0	0	1.09868	0
tRNA	tRNA3-AspGTC	-	3	184366165	184366095	0	4.3947	0	1.09868	0	1.09868	0	2.19735	0	0	1.09868	0	0	0	0	0	0	0	1.09868	0	0	0	0	1.09868	0	0	0	0	0	0
tRNA	tRNA23-AlaAGC	+	6	26728328	26728256	0	1.09868	0	1.09868	0	0	0	0	1.09868	1.09868	0	0	0	0	1.09868	1.09868	0	0	0	0	1.09868	1.09868	0	0	2.19735	0	0	0	0	1.09868
tRNA	tRNA82-GlyGCC	+	6	142578846	142578776	0	0	0	0	0	0	0	0	3.29603	0	0	1.09868	0	1.09868	0	0	0	0	0	0	1.09868	0	0	1.09868	1.09868	0	1.09868	0	0	2.19735
tRNA	tRNA17-CysGCA	-	7	149344117	149344046	0	1.09868	0	2.19735	0	0	0	0	2.19735	0	0	0	0	0	0	1.09868	0	1.09868	1.09868	1.09868	0	0	0	0	0	0	2.19735	0	0	0
tRNA	tRNA14-GluTTC	-	14	32236886	32236816	0	1.09868	0	1.09868	0	0	0	0	1.09868	0	0	1.09868	0	0	0	1.09868	0	1.09868	1.09868	0	0	0	0	1.09868	0	0	0	0	2.19735	0
tRNA	tRNA24-PseudoGTA	-	7	149053820	149053745	0	1.09868	0	0	2.19735	0	0	0	3.29603	0	0	0	1.09868	0	1.09868	0	0	0	0	1.09868	0	0	0	1.09868	0	0	0	0	0	0
tRNA	tRNA23-CysGCA	-	7	149072921	149072850	0	2.19735	0	0	1.09868	0	0	1.09868	0	0	1.09868	0	2.19735	1.09868	0	0	0	0	0	0	0	0	0	0	0	0	2.19735	0	0	0
tRNA	tRNA20-MetCAT	+	16	71460468	71460396	1.09868	0	0	0	0	2.19735	0	0	0	0	0	0	0	0	0	0	1.09868	0	2.19735	0	0	0	0	0	1.09868	0	1.09868	0	1.09868	0
tRNA	tRNA6-GluTTC	+	2	75124114	75124046	0	0	1.09868	0	0	0	0	0	5.49338	0	0	0	0	0	0	0	1.09868	0	0	0	0	0	2.19735	0	0	0	0	0	0	0
tRNA	tRNA110-PseudoTTC	-	1	147781101	147781030	0	0	0	0	0	0	0	0	3.29603	0	0	0	0	0	0	0	1.09868	0	0	0	0	2.19735	0	0	1.09868	0	0	0	0	1.09868
tRNA	tRNA14-TyrATA	+	2	219110641	219110549	0	0	0	1.09868	0	0	1.09868	0	0	0	0	0	0	0	0	0	0	1.09868	0	0	0	1.09868	0	0	1.09868	1.09868	2.19735	0	0	0
tRNA	tRNA21-MetCAT	+	6	26701784	26701712	0	1.09868	0	0	0	0	0	1.09868	0	0	1.09868	0	1.09868	0	0	0	0	0	0	0	0	0	1.09868	0	1.09868	0	0	1.09868	0	1.09868
tRNA	tRNA22-AlaAGC	+	6	26705678	26705606	0	0	0	0	1.09868	0	0	1.09868	0	0	1.09868	1.09868	0	0	0	1.09868	0	0	0	0	0	0	0	0	0	1.09868	0	0	2.19735	0
tRNA	tRNA27-MetCAT	+	6	26766516	26766444	1.09868	0	0	0	0	0	0	0	2.19735	0	0	0	0	0	0	0	0	1.09868	0	0	0	0	0	1.09868	0	1.09868	1.09868	0	1.09868	0
tRNA	tRNA160-AlaAGC	-	6	26773843	26773771	0	1.09868	0	0	0	2.19735	0	0	0	0	0	0	0	1.09868	1.09868	0	2.19735	0	0	0	0	0	0	0	0	1.09868	0	0	0	0
tRNA	tRNA63-IleTAT	+	6	28505460	28505367	0	2.19735	0	0	0	1.09868	0	0	3.29603	0	0	0	0	0	0	0	0	0	1.09868	0	1.09868	0	0	0	0	0	0	0	0	0
tRNA	tRNA6-CysGCA	+	7	149028291	149028220	0	1.09868	0	1.09868	0	0	0	1.09868	1.09868	0	0	0	0	0	0	1.09868	0	0	0	0	0	0	0	1.09868	1.09868	0	1.09868	0	0	0
tRNA	tRNA22-GlnCTG	+	1	147801008	147800937	0	0	0	0	0	0	0	0	0	0	0	1.09868	0	0	0	0	1.09868	1.09868	1.09868	0	1.09868	0	0	1.09868	0	0	0	1.09868	0	0
tRNA	tRNA97-AsnGTT	-	1	149326345	149326272	1.09868	0	1.09868	0	1.09868	0	0	0	0	1.09868	0	0	0	0	0	0	0	0	2.19735	0	0	1.09868	0	0	0	0	0	0	0	0
tRNA	tRNA87-AlaAGC	-	1	150017452	150017382	0	0	0	0	0	1.09868	0	0	0	1.09868	0	0	1.09868	0	0	0	0	0	1.09868	0	0	1.09868	0	0	0	1.09868	0	0	0	1.09868
tRNA	tRNA3-LysTTT	+	19	19852277	19852207	0	0	1.09868	0	0	0	0	1.09868	0	0	0	0	0	0	0	0	1.09868	1.09868	1.09868	0	0	0	0	0	0	0	2.19735	0	0	0
tRNA	tRNA26-Undet???	+	6	26752703	26752630	1.09868	0	0	1.09868	0	0	1.09868	0	0	0	0	0	0	0	0	1.09868	1.09868	0	0	0	0	0	0	0	1.09868	1.09868	0	0	0	0
tRNA	tRNA162-MetCAT	-	6	26758622	26758550	1.09868	1.09868	0	1.09868	0	0	0	1.09868	0	0	0	0	0	0	0	0	0	0	1.09868	0	0	0	0	0	0	0	0	2.19735	0	0
tRNA	tRNA18-CysGCA	-	7	149310227	149310156	1.09868	0	0	0	0	1.09868	0	0	0	0	0	0	1.09868	0	0	1.09868	0	0	1.09868	0	0	0	0	1.09868	0	0	0	0	1.09868	0
tRNA	tRNA15-CysGCA	+	7	149404831	149404760	0	1.09868	1.09868	1.09868	0	0	0	0	0	0	0	0	0	0	0	1.09868	0	0	1.09868	0	0	1.09868	1.09868	0	0	0	0	0	0	0
tRNA	tRNA130-ValCAC	-	1	17006573	17006501	0	1.09868	1.09868	0	0	0	0	0	0	0	0	1.09868	0	0	1.09868	0	1.09868	0	0	0	0	0	0	0	1.09868	0	0	0	0	0
tRNA	tRNA123-AsnGTT	-	1	144308687	144308614	3.29603	0	0	0	0	0	0	0	1.09868	0	0	0	0	0	0	0	0	0	1.09868	0	0	0	0	0	0	0	0	1.09868	0	0
tRNA	tRNA121-GlnCTG	-	1	144839507	144839436	1.09868	0	0	0	1.09868	0	0	0	0	0	0	0	0	1.09868	0	0	0	1.09868	0	2.19735	0	0	0	0	0	0	0	0	0	0
tRNA	tRNA24-AsnGTT	+	1	147877610	147877537	2.19735	0	0	0	0	0	0	0	2.19735	0	0	0	0	0	0	0	0	0	1.09868	0	0	0	0	0	0	0	0	1.09868	0	0
tRNA	tRNA1-GluCTC	+	18	43299822	43299751	1.09868	0	1.09868	0	0	0	0	0	0	0	0	0	1.09868	1.09868	0	2.19735	0	0	0	0	0	0	0	0	0	0	0	0	0	0
tRNA	tRNA7-PseudoCTC	-	20	13970541	13970470	2.19735	0	0	0	0	0	0	0	0	0	0	0	0	0	0	0	0	1.09868	0	1.09868	0	0	1.09868	0	0	0	0	1.09868	0	0
tRNA	tRNA5-LeuAAG	-	3	148221309	148221228	0	1.09868	0	0	2.19735	0	0	0	0	0	0	0	0	0	0	1.09868	1.09868	0	0	0	0	1.09868	0	0	0	0	0	0	0	0
tRNA	tRNA22-CysGCA	-	7	149074672	149074601	0	1.09868	0	0	0	0	0	0	1.09868	0	0	0	1.09868	0	0	1.09868	0	0	0	1.09868	0	0	0	0	0	0	0	0	1.09868	0
tRNA	tRNA124-AsnGTT	-	1	143879905	143879832	2.19735	0	1.09868	0	0	0	0	0	0	0	0	1.09868	0	0	0	0	0	0	1.09868	0	0	0	0	0	0	0	0	0	0	0
tRNA	tRNA30-AsnGTT	+	1	149608682	149608609	0	0	0	0	0	0	0	0	2.19735	0	0	0	0	0	0	2.19735	0	0	1.09868	0	0	0	0	0	0	0	0	0	0	0
tRNA	tRNA2-LysCTT	+	11	51359972	51359900	0	0	0	0	0	0	0	0	0	0	2.19735	0	1.09868	0	1.09868	1.09868	0	0	0	0	0	0	0	0	0	0	0	0	0	0
tRNA	tRNA90-AlaAGC	-	6	58187516	58187444	0	0	0	0	1.09868	0	0	0	1.09868	0	0	0	0	0	0	1.09868	1.09868	0	1.09868	0	0	0	0	0	0	0	0	0	0	0
tRNA	tRNA7-PseudoAGG	+	2	77895663	77895593	0	1.09868	0	0	0	0	0	0	0	0	1.09868	0	0	0	0	0	1.09868	0	0	0	0	0	0	0	0	1.09868	0	0	0	0
tRNA	tRNA164-MetCAT	-	6	26735646	26735574	1.09868	0	0	0	0	1.09868	0	0	0	0	0	0	0	0	0	1.09868	0	0	0	0	0	1.09868	0	0	0	0	0	0	0	0
tRNA	tRNA94-AlaAGC	-	6	58142661	58142589	1.09868	0	0	0	0	0	0	0	0	0	0	1.09868	0	0	0	0	1.09868	0	0	0	1.09868	0	0	0	0	0	0	0	0	0
tRNA	tRNA12-SerAGA	+	7	149305538	149305467	0	1.09868	0	0	0	0	0	0	0	0	0	1.09868	0	0	0	1.09868	0	0	0	0	1.09868	0	0	0	0	0	0	0	0	0
tRNA	tRNA13-CysGCA	+	7	149332849	149332778	0	1.09868	0	0	0	1.09868	0	2.19735	0	0	0	0	0	0	0	0	0	0	0	0	0	0	0	0	0	0	0	0	0	0
tRNA	tRNA129-PseudoCTG	-	1	17180971	17180900	0	0	0	0	0	0	0	0	0	0	0	0	0	0	0	0	0	0	0	0	0	2.19735	0	0	0	0	0	1.09868	0	0
tRNA	tRNA10-AsnGTT	+	1	143690101	143690028	1.09868	0	0	0	0	0	0	0	0	1.09868	0	0	0	0	0	0	0	0	1.09868	0	0	0	0	0	0	0	0	0	0	0
tRNA	tRNA17-PseudoTTC	+	1	146550249	146550178	0	0	0	0	0	0	0	1.09868	0	0	0	0	1.09868	0	1.09868	0	0	0	0	0	0	0	0	0	0	0	0	0	0	0
tRNA	tRNA20-AsnATT	+	1	147719102	147719029	0	0	0	0	0	0	0	0	0	0	0	0	0	0	0	0	0	0	1.09868	0	0	0	0	0	0	0	0	0	1.09868	1.09868
tRNA	tRNA31-GluTTC	+	1	149719870	149719802	0	0	0	1.09868	0	0	0	0	0	0	0	0	0	0	0	0	0	0	0	0	0	0	0	1.09868	0	0	0	1.09868	0	0
tRNA	tRNA53-Pseudo???	+	1	178678110	178678038	0	0	0	0	1.09868	1.09868	0	0	0	0	0	0	0	1.09868	0	0	0	0	0	0	0	0	0	0	0	0	0	0	0	0
tRNA	tRNA19-TrpCCA	-	11	45290273	45290200	0	0	0	0	0	0	0	0	0	0	0	0	1.09868	0	0	1.09868	0	0	0	1.09868	0	0	0	0	0	0	0	0	0	0
tRNA	tRNA15-PseudoTAG	-	14	21145259	21145178	0	0	0	0	0	1.09868	0	0	0	0	0	0	0	0	0	0	0	0	2.19735	0	0	0	0	0	0	0	0	0	0	0
tRNA	tRNA24-ThrAGT	-	17	62526991	62526918	0	0	1.09868	0	0	0	0	0	0	0	0	0	0	0	0	1.09868	0	0	0	0	0	0	0	0	1.09868	0	0	0	0	0
tRNA	tRNA10-PseudoTGA	+	2	132140211	132140142	0	0	0	0	0	0	0	0	0	0	0	0	0	0	0	1.09868	0	0	0	0	1.09868	0	0	1.09868	0	0	0	0	0	0
tRNA	tRNA93-AlaAGC	-	6	58164700	58164628	0	0	0	0	0	0	0	0	1.09868	0	0	0	0	0	0	0	0	0	0	0	0	0	0	0	0	0	0	1.09868	0	1.09868
tRNA	tRNA9-TyrGTA	+	7	149255205	149255133	0	0	0	0	0	0	0	0	0	0	1.09868	0	0	0	0	0	0	0	2.19735	0	0	0	0	0	0	0	0	0	0	0
tRNA	tRNA11-AsnGTT	+	1	144301684	144301611	0	0	0	0	0	0	0	0	0	0	0	0	0	1.09868	0	0	0	0	1.09868	0	0	0	0	0	0	0	0	0	0	0
tRNA	tRNA122-AsnGTT	-	1	144488916	144488843	0	0	0	0	0	0	0	0	2.19735	0	0	0	0	0	0	0	0	0	0	0	0	0	0	0	0	0	0	0	0	0
tRNA	tRNA25-SeCTCA	-	17	38273626	38273553	0	0	0	0	1.09868	0	0	0	0	0	0	0	0	0	0	0	0	0	0	0	0	0	0	0	0	0	1.09868	0	0	0
tRNA	tRNA25-AlaAGC	+	6	26751990	26751918	0	1.09868	0	0	0	0	0	0	0	0	0	0	0	0	0	0	0	0	0	0	1.09868	0	0	0	0	0	0	0	0	0
tRNA	tRNA1-PseudoCTC	+	8	11793451	11793380	0	0	0	0	0	0	0	0	2.19735	0	0	0	0	0	0	0	0	0	0	0	0	0	0	0	0	0	0	0	0	0
tRNA	tRNA2-LeuTAA	-	X	55207829	55207755	0	0	0	0	1.09868	0	0	0	0	0	0	0	0	0	0	0	0	0	0	0	1.09868	0	0	0	0	0	0	0	0	0
tRNA	tRNA132-PseudoCAC	-	1	16874232	16874160	0	0	0	0	0	0	0	0	0	0	0	0	0	0	0	0	0	0	0	0	0	0	0	0	0	0	0	1.09868	0	0
tRNA	tRNA3-PseudoCAC	+	1	17186765	17186693	0	0	0	0	0	0	0	0	0	0	0	0	0	0	0	0	0	0	0	0	1.09868	0	0	0	0	0	0	0	0	0
tRNA	tRNA12-AsnGTT	+	1	144481913	144481840	0	0	0	0	0	0	0	0	0	0	0	0	0	0	0	0	0	0	0	0	0	0	0	1.09868	0	0	0	0	0	0
tRNA	tRNA13-AsnGTT	+	1	145385804	145385729	0	0	0	0	0	1.09868	0	0	0	0	0	0	0	0	0	0	0	0	0	0	0	0	0	0	0	0	0	0	0	0
tRNA	tRNA114-GlnCTG	-	1	146476831	146476760	0	1.09868	0	0	0	0	0	0	0	0	0	0	0	0	0	0	0	0	0	0	0	0	0	0	0	0	0	0	0	0
tRNA	tRNA93-AsnGTT	-	1	149670130	149670057	1.09868	0	0	0	0	0	0	0	0	0	0	0	0	0	0	0	0	0	0	0	0	0	0	0	0	0	0	0	0	0
tRNA	tRNA21-GlnCTG	+	16	71724963	71724890	0	0	0	0	0	0	0	0	0	0	0	0	0	0	0	0	0	0	0	0	0	0	0	1.09868	0	0	0	0	0	0
tRNA	tRNA4-LeuAAG	+	2	30277640	30277568	0	0	0	0	0	0	1.09868	0	0	0	0	0	0	0	0	0	0	0	0	0	0	0	0	0	0	0	0	0	0	0
tRNA	tRNA5-PseudoTTA	-	4	7325909	7325838	0	0	0	0	0	0	0	0	1.09868	0	0	0	0	0	0	0	0	0	0	0	0	0	0	0	0	0	0	0	0	0
tRNA	tRNA23-PseudoTTG	-	5	77318848	77318776	0	0	0	0	0	0	0	0	0	0	0	0	0	0	0	0	0	0	1.09868	0	0	0	0	0	0	0	0	0	0	0
tRNA	tRNA116-PseudoGAA	-	6	28694927	28694855	0	0	1.09868	0	0	0	0	0	0	0	0	0	0	0	0	0	0	0	0	0	0	0	0	0	0	0	0	0	0	0
tRNA	tRNA111-PseudoAGC	-	6	28746615	28746544	0	0	0	0	0	0	0	0	0	0	0	0	0	0	0	0	0	0	0	0	0	0	0	0	0	0	1.09868	0	0	0
tRNA	tRNA92-MetCAT	-	6	58168564	58168492	0	0	0	0	0	0	0	0	0	0	0	0	0	0	1.09868	0	0	0	0	0	0	0	0	0	0	0	0	0	0	0
tRNA	tRNA3-PseudoCTC	-	X	51306183	51306112	0	0	0	0	0	0	0	0	1.09868	0	0	0	0	0	0	0	0	0	0	0	0	0	0	0	0	0	0	0	0	0
tRNA	tRNA1-PseudoTTG	+	X	55206737	55206666	0	1.09868	0	0	0	0	0	0	0	0	0	0	0	0	0	0	0	0	0	0	0	0	0	0	0	0	0	0	0	0
