# Supplementary material for: B cell–derived exosomal tRNA-Pro-TGG served as a non-invasive biomarker and mediator of inflammation in progressive IgA nephropathy
Source: Front Immunol. 2025 Nov 21;16:1679290. doi: 10.3389/fimmu.2025.1679290 (PMC12678319; doi:10.3389/fimmu.2025.1679290)
Supplement: Supplementary file 3 [file Table4.xlsx]

## Sheet: Targetscan and miRDB
Targetscan AND miRDB
MED19
STK40
SEMA3D
WIZ
ABHD2
ADRB1
AXIN2
AZI2
BRWD1
CASKIN2
CPD
CREBZF
CSNK1G3
DHX40
ENAH
EPHB1
GPATCH8
KIAA1211
KIAA1217
KLF12
MACF1
MBNL2
MPZ
PADI2
PDE4D
PFKFB3
PPP1R14C
RNF44
RREB1
SEC14L2
STMN4
TMED7
TMEFF2
TNKS1BP1
TRHDE
TTC9
TWF1
UBAP2
UBE2D3
WDR44
YES1
ZNF618
ZZZ3
HIPK2
CORO1C
CTNND2
MBD2
MBNL1
MEIS2
MIPOL1
NPAS2
PATL1
PDIK1L
PTPRF
RAB21
RIMBP2
SMARCA2
UNC5C
ZFHX3
AAK1
ARFIP2
CDK5R2
KCMF1
SLC26A9
SPRY4
USP7
ASXL2
BSN
EPB41
LARP1
MN1
MTSS1
NNT
UNC45B
ZBTB34
STARD13
ARF4
ATP2B1
CLEC4G
FRYL
IGF2BP1
LPAR1
NPTX1
RBM33
SP3
PLP1
ASPH
CLCN5
LHX2
METTL8
SLC6A6
SNX27
TMEM132B
TTYH3
VEZF1
AKAP6
ANKRD52
DCLK1
GRIK3
MEIS1
MEX3A
PLXNA4
ZBTB5
PGR
CDC42BPA
EPHB2
FIGN
MLLT6
PPP2R5D
RIMS4
SCN5A
ANKFY1
BNC2
DAAM2
FTO
LPP
MTHFR
NAV1
SLC17A7
SOBP
ST3GAL2
ADH6
CELSR2
MAPK4
SCN2B
SHC1
SLC25A36
SLC41A1
TBL1XR1
UBE2E2
BRPF3
MPZL1
NXF1
PRR12
RDX
RNF217
STRN
SYT11
SH3PXD2A
NMNAT2
BCL2L15
CCL22
GIGYF2
GRM6
LMX1B
NTRK3
PAG1
ST8SIA4
UBE3A
ZDHHC9
ARID4A
ASH1L
BMP2
BTRC
COL4A4
ELK1
GATA4
GPRC5B
LPCAT3
LTBP2
RANBP10
RNGTT
S1PR3
SMAD5
ST3GAL3
TEAD1
TLE3
TMEM170B
VANGL1
VGLL3
ACVR1B
ATXN7L3
CECR2
HS2ST1
IGSF3
SMOC1
UBQLN4
ZFP3
BSDC1
FOXJ3
FOXK1
GPR55
NFASC
PAPPA
PTPRD
CALU
CCDC97
DCBLD2
IGF2
MYO5B
SOX12
SYT7
ZNF629
SCRT2
VTI1A
ANKH
ATXN7L1
GIGYF1
ROCK2
TOP1
UBP1
VAMP2
FUT9
OPCML
PPARA
PRIMA1
SH3BGRL
SLC12A1
CLASP2
MYO5A
PBX1
DISC1
GNA13
KIAA1549
LGI2
MLLT1
PCDHA1
PCDHA10
PCDHA11
PCDHA12
PCDHA13
PCDHA2
PCDHA3
PCDHA4
PCDHA5
PCDHA6
PCDHA7
PCDHA8
PCDHAC1
PCDHAC2
PRKG1
RCSD1
SEL1L
SEMA5A
SPTLC3
TP53INP2
ZFYVE27
SH3TC2
ARID1A
CANX
KIF1B
PPP1R12B
SLC35A4
TMEM218
XYLT1
ZRANB2
UBE2W
KCTD15
FEM1C
RIMS3
ZFYVE28
ASTN1
LRCH2
MAGI1
SEPT8
SMAD2
FNIP1
GGA3
KHSRP
KLHL31
LRCH1
RALGPS1
SAMD4B
TLL1
ARRB1
DCUN1D4
NCOA5
RHOJ
TBCEL
C14orf28
FAM78A
FGD6
FIGNL2
OSBPL3
PLAGL2
STX3
MARK4
PAQR3
SLC25A44
STX1B
NCAM1
ALPK3
HIP1
ELAVL3
BCL9L
C20orf27
C2CD2L
CAPNS1
CCDC102A
CCND3
CCR7
CYFIP2
DGKG
EFNA1
EFNB3
FAM53B
FZD4
HMBOX1
HNF1B
ITGA7
KCTD7
KIF3B
MGLL
MLLT11
MYO18A
NPPA
NSFL1C
OCRL
OLA1
PARVA
PER1
PIP4K2C
PITPNM2
PLXNA2
PPP1R3B
PPP1R9B
PRR13
PSMA6
QRICH2
RAB5B
RAPGEFL1
RNASE13
RPP30
SBK1
SDF2
SLC36A1
SLC38A1
SPIRE1
STX12
STX4
TMPRSS13
TNKS
TPI1
TRAM2
USH1C
VPS39
ZNF362
ZNHIT3
POU2F2
SEMA4G
ETV3
HDAC5
HNRNPC
NLGN2
PRX
PSD3
RNF144A
SCUBE3
SHB
SLC25A17
SLC6A17
STAC2
TFAP2A
THTPA
WARS
BAHCC1
BTBD9
BTG1
CASP2
CXCL12
ITCH
MNX1
MYH9
NAGA
NFYC
PRELP
SF3A3
SYT6
TNFAIP8L1
WDR26
XYLB
CALN1
ANK1
LYST
OPN5
VSTM2L
MRC2
TOM1L2
PPFIA1
ZFP91
HS3ST4
RAB30
SSBP2
DNMT3A
NPTXR
VPS26B
ARL10
CRISPLD2
BMI1
COMMD6
PDP2
SUPT3H
XPR1
YWHAE
ATF3
CDK5R1
MED14
SFXN2
HCN4
KLHL18
SOX21
SPTLC2
SUFU
SPATS2
CREB3L2
H6PD
KSR2
MREG
SIRPA
STK16
DLX6
METTL9
AMT
CASR
FOXP4
GLIS2
SMARCC2
TRIM8
APBA1
DNAJB1
LIMK2
ST8SIA2
TP53
UBASH3B
N4BP1
SP1
EDC3
GAB2
LDB1
PAX5
TMEM127
C16orf71
EIF5A
F5
PIP4K2B
ABCB9
FZD7
IGFBP5
MCFD2
MAP3K3
PLEKHA6
REEP1
TNNI1
ABR
ATP1A3
GLUL
KCND1
LGALS8
MDK
PRKACA
PTPN9
RNF144B
NDST1
RAP1B
CNGA2
TBKBP1
WDTC1
KCNE3
MTCH2
ZNF292
PPM1F
PSMD9
RNF169
PRKCG
TMEM63B
BARHL1
FGD1
GIT1
APOBEC4
NAMPT
IGF1R
CUL2
EAF1
HOXC4
SMPD3
TFDP1
BMF
CACNA1E
KIF21B
ZCCHC4
ZNF800
RGMB
MICAL3
VEGFA
TSC22D2
GNG12
ZC3HAV1
TMEM200B
BCL2L2
CRTC3
CD209
BPTF
LIG3
OTUD4
PRDM1
CERK
EIF5B
F9
FOSB
GRIN3A
NKAIN1
PAX1
PPFIA4
PWWP2A
SLC35E1
TRIB1
BMP3
CLIC5
GNAO1
SATB1
TBC1D20
TRIM38
TSPYL2

## Sheet: Targetscan
tsRNA	Target gene	Gene name	Conserved sites				Links to sites in UTRs
			total	8mer	7mer-m8	7mer-1A
tRNA13-ValCAC	ADAM19	ADAM metallopeptidase domain 19 (meltrin beta)	1	1	0	0	Sites in UTR
tRNA13-ValCAC	ASXL3	additional sex combs like 3 (Drosophila)	1	1	0	0	Sites in UTR
tRNA13-ValCAC	MAPK1	mitogen-activated protein kinase 1	1	1	0	0	Sites in UTR
tRNA13-ValCAC	MED19	mediator complex subunit 19	1	1	0	0	Sites in UTR
tRNA13-ValCAC	STK40	serine/threonine kinase 40	1	1	0	0	Sites in UTR
tRNA13-ValCAC	CAMKK2	calcium/calmodulin-dependent protein kinase kinase 2, beta	1	0	1	0	Sites in UTR
tRNA13-ValCAC	GATAD2B	GATA zinc finger domain containing 2B	1	0	1	0	Sites in UTR
tRNA13-ValCAC	GTF2H1	general transcription factor IIH, polypeptide 1, 62kDa	1	0	1	0	Sites in UTR
tRNA13-ValCAC	NLGN3	neuroligin 3	1	0	1	0	Sites in UTR
tRNA13-ValCAC	SEMA3D	sema domain, immunoglobulin domain (Ig), short basic domain, secreted, (semaphorin) 3D	1	0	1	0	Sites in UTR
tRNA13-ValCAC	WIZ	widely interspaced zinc finger motifs	1	0	1	0	Sites in UTR
tRNA13-ValCAC	ADRBK1	adrenergic, beta, receptor kinase 1	1	0	0	1	Sites in UTR
tRNA68-GlyGCC	ABHD2	abhydrolase domain containing 2	2	1	0	1	Sites in UTR
tRNA68-GlyGCC	ESRRG	estrogen-related receptor gamma	2	0	2	0	Sites in UTR
tRNA68-GlyGCC	ADRB1	adrenergic, beta-1-, receptor	1	1	0	0	Sites in UTR
tRNA68-GlyGCC	AOF1	amine oxidase (flavin containing) domain 1	1	1	0	0	Sites in UTR
tRNA68-GlyGCC	ARHGEF9	Cdc42 guanine nucleotide exchange factor (GEF) 9	1	1	0	0	Sites in UTR
tRNA68-GlyGCC	AXIN2	axin 2 (conductin, axil)	1	1	0	0	Sites in UTR
tRNA68-GlyGCC	AZI2	5-azacytidine induced 2	1	1	0	0	Sites in UTR
tRNA68-GlyGCC	BRWD1	bromodomain and WD repeat domain containing 1	1	1	0	0	Sites in UTR
tRNA68-GlyGCC	C20orf111	chromosome 20 open reading frame 111	1	1	0	0	Sites in UTR
tRNA68-GlyGCC	CASKIN2	CASK interacting protein 2	1	1	0	0	Sites in UTR
tRNA68-GlyGCC	COL5A2	collagen, type V, alpha 2	1	1	0	0	Sites in UTR
tRNA68-GlyGCC	CPD	carboxypeptidase D	1	1	0	0	Sites in UTR
tRNA68-GlyGCC	CREBZF	CREB/ATF bZIP transcription factor	1	1	0	0	Sites in UTR
tRNA68-GlyGCC	CSNK1G3	casein kinase 1, gamma 3	1	1	0	0	Sites in UTR
tRNA68-GlyGCC	DDN	dendrin	1	1	0	0	Sites in UTR
tRNA68-GlyGCC	DHX40	DEAH (Asp-Glu-Ala-His) box polypeptide 40	1	1	0	0	Sites in UTR
tRNA68-GlyGCC	ENAH	enabled homolog (Drosophila)	1	1	0	0	Sites in UTR
tRNA68-GlyGCC	EPHB1	EPH receptor B1	1	1	0	0	Sites in UTR
tRNA68-GlyGCC	GPATCH8	G patch domain containing 8	1	1	0	0	Sites in UTR
tRNA68-GlyGCC	KIAA1024	KIAA1024	1	1	0	0	Sites in UTR
tRNA68-GlyGCC	KIAA1211	KIAA1211 protein	1	1	0	0	Sites in UTR
tRNA68-GlyGCC	KIAA1217	KIAA1217	1	1	0	0	Sites in UTR
tRNA68-GlyGCC	KLF12	Kruppel-like factor 12	1	1	0	0	Sites in UTR
tRNA68-GlyGCC	MACF1	microtubule-actin crosslinking factor 1	1	1	0	0	Sites in UTR
tRNA68-GlyGCC	MBNL2	muscleblind-like 2 (Drosophila)	1	1	0	0	Sites in UTR
tRNA68-GlyGCC	MPZ	myelin protein zero (Charcot-Marie-Tooth neuropathy 1B)	1	1	0	0	Sites in UTR
tRNA68-GlyGCC	PADI2	peptidyl arginine deiminase, type II	1	1	0	0	Sites in UTR
tRNA68-GlyGCC	PDE4D	phosphodiesterase 4D, cAMP-specific (phosphodiesterase E3 dunce homolog, Drosophila)	1	1	0	0	Sites in UTR
tRNA68-GlyGCC	PFKFB3	6-phosphofructo-2-kinase/fructose-2,6-biphosphatase 3	1	1	0	0	Sites in UTR
tRNA68-GlyGCC	PPP1R14C	protein phosphatase 1, regulatory (inhibitor) subunit 14C	1	1	0	0	Sites in UTR
tRNA68-GlyGCC	RNF44	ring finger protein 44	1	1	0	0	Sites in UTR
tRNA68-GlyGCC	RREB1	ras responsive element binding protein 1	1	1	0	0	Sites in UTR
tRNA68-GlyGCC	SEC14L2	SEC14-like 2 (S. cerevisiae)	1	1	0	0	Sites in UTR
tRNA68-GlyGCC	STMN4	stathmin-like 4	1	1	0	0	Sites in UTR
tRNA68-GlyGCC	TMED7	transmembrane emp24 protein transport domain containing 7	1	1	0	0	Sites in UTR
tRNA68-GlyGCC	TMEFF2	transmembrane protein with EGF-like and two follistatin-like domains 2	1	1	0	0	Sites in UTR
tRNA68-GlyGCC	TNKS1BP1	tankyrase 1 binding protein 1, 182kDa	1	1	0	0	Sites in UTR
tRNA68-GlyGCC	TRHDE	thyrotropin-releasing hormone degrading enzyme	1	1	0	0	Sites in UTR
tRNA68-GlyGCC	TTC9	tetratricopeptide repeat domain 9	1	1	0	0	Sites in UTR
tRNA68-GlyGCC	TWF1	twinfilin, actin-binding protein, homolog 1 (Drosophila)	1	1	0	0	Sites in UTR
tRNA68-GlyGCC	UBAP2	ubiquitin associated protein 2	1	1	0	0	Sites in UTR
tRNA68-GlyGCC	UBE2D3	ubiquitin-conjugating enzyme E2D 3 (UBC4/5 homolog, yeast)	1	1	0	0	Sites in UTR
tRNA68-GlyGCC	WDR44	WD repeat domain 44	1	1	0	0	Sites in UTR
tRNA68-GlyGCC	YES1	v-yes-1 Yamaguchi sarcoma viral oncogene homolog 1	1	1	0	0	Sites in UTR
tRNA68-GlyGCC	ZNF618	zinc finger protein 618	1	1	0	0	Sites in UTR
tRNA68-GlyGCC	ZZZ3	zinc finger, ZZ-type containing 3	1	1	0	0	Sites in UTR
tRNA68-GlyGCC	HIPK2	homeodomain interacting protein kinase 2	2	0	1	1	Sites in UTR
tRNA68-GlyGCC	ALS2CR13	amyotrophic lateral sclerosis 2 (juvenile) chromosome region, candidate 13	1	0	1	0	Sites in UTR
tRNA68-GlyGCC	ASCL1	achaete-scute complex homolog 1 (Drosophila)	1	0	1	0	Sites in UTR
tRNA68-GlyGCC	ATP2B2	ATPase, Ca++ transporting, plasma membrane 2	1	0	1	0	Sites in UTR
tRNA68-GlyGCC	C18orf25	chromosome 18 open reading frame 25	1	0	1	0	Sites in UTR
tRNA68-GlyGCC	CASC3	cancer susceptibility candidate 3	1	0	1	0	Sites in UTR
tRNA68-GlyGCC	CASZ1	castor zinc finger 1	1	0	1	0	Sites in UTR
tRNA68-GlyGCC	CDC42	cell division cycle 42 (GTP binding protein, 25kDa)	1	0	1	0	Sites in UTR
tRNA68-GlyGCC	CDK8	cyclin-dependent kinase 8	1	0	1	0	Sites in UTR
tRNA68-GlyGCC	CORO1C	coronin, actin binding protein, 1C	1	0	1	0	Sites in UTR
tRNA68-GlyGCC	CTNND2	catenin (cadherin-associated protein), delta 2 (neural plakophilin-related arm-repeat protein)	1	0	1	0	Sites in UTR
tRNA68-GlyGCC	FRMD3	FERM domain containing 3	1	0	1	0	Sites in UTR
tRNA68-GlyGCC	LHX6	LIM homeobox 6	1	0	1	0	Sites in UTR
tRNA68-GlyGCC	LRRC7	leucine rich repeat containing 7	1	0	1	0	Sites in UTR
tRNA68-GlyGCC	MBD2	methyl-CpG binding domain protein 2	1	0	1	0	Sites in UTR
tRNA68-GlyGCC	MBNL1	muscleblind-like (Drosophila)	1	0	1	0	Sites in UTR
tRNA68-GlyGCC	MEIS2	Meis homeobox 2	1	0	1	0	Sites in UTR
tRNA68-GlyGCC	MIPOL1	mirror-image polydactyly 1	1	0	1	0	Sites in UTR
tRNA68-GlyGCC	MTDH	metadherin	1	0	1	0	Sites in UTR
tRNA68-GlyGCC	NPAS2	neuronal PAS domain protein 2	1	0	1	0	Sites in UTR
tRNA68-GlyGCC	OTP	orthopedia homeobox	1	0	1	0	Sites in UTR
tRNA68-GlyGCC	PAFAH1B1	platelet-activating factor acetylhydrolase, isoform Ib, alpha subunit 45kDa	1	0	1	0	Sites in UTR
tRNA68-GlyGCC	PATL1	protein associated with topoisomerase II homolog 1 (yeast)	1	0	1	0	Sites in UTR
tRNA68-GlyGCC	PCDH19	protocadherin 19	1	0	1	0	Sites in UTR
tRNA68-GlyGCC	PDE1B	phosphodiesterase 1B, calmodulin-dependent	1	0	1	0	Sites in UTR
tRNA68-GlyGCC	PDE4B	phosphodiesterase 4B, cAMP-specific (phosphodiesterase E4 dunce homolog, Drosophila)	1	0	1	0	Sites in UTR
tRNA68-GlyGCC	PDIK1L	PDLIM1 interacting kinase 1 like	1	0	1	0	Sites in UTR
tRNA68-GlyGCC	POLDIP3	polymerase (DNA-directed), delta interacting protein 3	1	0	1	0	Sites in UTR
tRNA68-GlyGCC	PTPRF	protein tyrosine phosphatase, receptor type, F	1	0	1	0	Sites in UTR
tRNA68-GlyGCC	RAB21	RAB21, member RAS oncogene family	1	0	1	0	Sites in UTR
tRNA68-GlyGCC	RERG	RAS-like, estrogen-regulated, growth inhibitor	1	0	1	0	Sites in UTR
tRNA68-GlyGCC	RIMBP2	RIMS binding protein 2	1	0	1	0	Sites in UTR
tRNA68-GlyGCC	SLC8A2	solute carrier family 8 (sodium-calcium exchanger), member 2	1	0	1	0	Sites in UTR
tRNA68-GlyGCC	SMARCA2	SWI/SNF related, matrix associated, actin dependent regulator of chromatin, subfamily a, member 2	1	0	1	0	Sites in UTR
tRNA68-GlyGCC	TGFBR1	transforming growth factor, beta receptor I (activin A receptor type II-like kinase, 53kDa)	1	0	1	0	Sites in UTR
tRNA68-GlyGCC	TGOLN2	trans-golgi network protein 2	1	0	1	0	Sites in UTR
tRNA68-GlyGCC	TMEM167A	transmembrane protein 167A	1	0	1	0	Sites in UTR
tRNA68-GlyGCC	TMEM65	transmembrane protein 65	1	0	1	0	Sites in UTR
tRNA68-GlyGCC	UNC5C	unc-5 homolog C (C. elegans)	1	0	1	0	Sites in UTR
tRNA68-GlyGCC	VDR	vitamin D (1,25- dihydroxyvitamin D3) receptor	1	0	1	0	Sites in UTR
tRNA68-GlyGCC	WAPAL	wings apart-like homolog (Drosophila)	1	0	1	0	Sites in UTR
tRNA68-GlyGCC	WASF3	WAS protein family, member 3	1	0	1	0	Sites in UTR
tRNA68-GlyGCC	XPO7	exportin 7	1	0	1	0	Sites in UTR
tRNA68-GlyGCC	ZFHX3	zinc finger homeobox 3	1	0	1	0	Sites in UTR
tRNA68-GlyGCC	ZMYM3	zinc finger, MYM-type 3	1	0	1	0	Sites in UTR
tRNA68-GlyGCC	ZNF148	zinc finger protein 148	1	0	1	0	Sites in UTR
tRNA68-GlyGCC	AAK1	AP2 associated kinase 1	1	0	0	1	Sites in UTR
tRNA68-GlyGCC	ARFIP2	ADP-ribosylation factor interacting protein 2 (arfaptin 2)	1	0	0	1	Sites in UTR
tRNA68-GlyGCC	BMPER	BMP binding endothelial regulator	1	0	0	1	Sites in UTR
tRNA68-GlyGCC	CAMK2D	calcium/calmodulin-dependent protein kinase (CaM kinase) II delta	1	0	0	1	Sites in UTR
tRNA68-GlyGCC	CDK5R2	cyclin-dependent kinase 5, regulatory subunit 2 (p39)	1	0	0	1	Sites in UTR
tRNA68-GlyGCC	DCX	doublecortex; lissencephaly, X-linked (doublecortin)	1	0	0	1	Sites in UTR
tRNA68-GlyGCC	FLJ20309	hypothetical protein FLJ20309	1	0	0	1	Sites in UTR
tRNA68-GlyGCC	GLTP	glycolipid transfer protein	1	0	0	1	Sites in UTR
tRNA68-GlyGCC	GPR137C	G protein-coupled receptor 137C	1	0	0	1	Sites in UTR
tRNA68-GlyGCC	IGF1	insulin-like growth factor 1 (somatomedin C)	1	0	0	1	Sites in UTR
tRNA68-GlyGCC	IYD	iodotyrosine deiodinase	1	0	0	1	Sites in UTR
tRNA68-GlyGCC	KCMF1	potassium channel modulatory factor 1	1	0	0	1	Sites in UTR
tRNA68-GlyGCC	LPCAT1	lysophosphatidylcholine acyltransferase 1	1	0	0	1	Sites in UTR
tRNA68-GlyGCC	MKLN1	muskelin 1, intracellular mediator containing kelch motifs	1	0	0	1	Sites in UTR
tRNA68-GlyGCC	MMAB	methylmalonic aciduria (cobalamin deficiency) cblB type	1	0	0	1	Sites in UTR
tRNA68-GlyGCC	PASD1	PAS domain containing 1	1	0	0	1	Sites in UTR
tRNA68-GlyGCC	PGAP1	post-GPI attachment to proteins 1	1	0	0	1	Sites in UTR
tRNA68-GlyGCC	PLCXD3	phosphatidylinositol-specific phospholipase C, X domain containing 3	1	0	0	1	Sites in UTR
tRNA68-GlyGCC	PPP1R9A	protein phosphatase 1, regulatory (inhibitor) subunit 9A	1	0	0	1	Sites in UTR
tRNA68-GlyGCC	RGS7BP	regulator of G-protein signaling 7 binding protein	1	0	0	1	Sites in UTR
tRNA68-GlyGCC	SLC26A9	solute carrier family 26, member 9	1	0	0	1	Sites in UTR
tRNA68-GlyGCC	SPRY4	sprouty homolog 4 (Drosophila)	1	0	0	1	Sites in UTR
tRNA68-GlyGCC	TAOK1	TAO kinase 1	1	0	0	1	Sites in UTR
tRNA68-GlyGCC	TRIM9	tripartite motif-containing 9	1	0	0	1	Sites in UTR
tRNA68-GlyGCC	USP7	ubiquitin specific peptidase 7 (herpes virus-associated)	1	0	0	1	Sites in UTR
tRNA68-GlyGCC	VEGFC	vascular endothelial growth factor C	1	0	0	1	Sites in UTR
tRNA68-GlyGCC	ZC3H12A	zinc finger CCCH-type containing 12A	1	0	0	1	Sites in UTR
tRNA68-GlyGCC	ZC3H12C	zinc finger CCCH-type containing 12C	1	0	0	1	Sites in UTR
tRNA68-GlyGCC	ZNF664	zinc finger protein 664	1	0	0	1	Sites in UTR
tRNA68-GlyGCC	ZNF75D	zinc finger protein 75D	1	0	0	1	Sites in UTR
tRNA5-GlyGCC	ABHD2	abhydrolase domain containing 2	2	1	0	1	Sites in UTR
tRNA5-GlyGCC	ESRRG	estrogen-related receptor gamma	2	0	2	0	Sites in UTR
tRNA5-GlyGCC	ADRB1	adrenergic, beta-1-, receptor	1	1	0	0	Sites in UTR
tRNA5-GlyGCC	AOF1	amine oxidase (flavin containing) domain 1	1	1	0	0	Sites in UTR
tRNA5-GlyGCC	ARHGEF9	Cdc42 guanine nucleotide exchange factor (GEF) 9	1	1	0	0	Sites in UTR
tRNA5-GlyGCC	AXIN2	axin 2 (conductin, axil)	1	1	0	0	Sites in UTR
tRNA5-GlyGCC	AZI2	5-azacytidine induced 2	1	1	0	0	Sites in UTR
tRNA5-GlyGCC	BRWD1	bromodomain and WD repeat domain containing 1	1	1	0	0	Sites in UTR
tRNA5-GlyGCC	C20orf111	chromosome 20 open reading frame 111	1	1	0	0	Sites in UTR
tRNA5-GlyGCC	CASKIN2	CASK interacting protein 2	1	1	0	0	Sites in UTR
tRNA5-GlyGCC	COL5A2	collagen, type V, alpha 2	1	1	0	0	Sites in UTR
tRNA5-GlyGCC	CPD	carboxypeptidase D	1	1	0	0	Sites in UTR
tRNA5-GlyGCC	CREBZF	CREB/ATF bZIP transcription factor	1	1	0	0	Sites in UTR
tRNA5-GlyGCC	CSNK1G3	casein kinase 1, gamma 3	1	1	0	0	Sites in UTR
tRNA5-GlyGCC	DDN	dendrin	1	1	0	0	Sites in UTR
tRNA5-GlyGCC	DHX40	DEAH (Asp-Glu-Ala-His) box polypeptide 40	1	1	0	0	Sites in UTR
tRNA5-GlyGCC	ENAH	enabled homolog (Drosophila)	1	1	0	0	Sites in UTR
tRNA5-GlyGCC	EPHB1	EPH receptor B1	1	1	0	0	Sites in UTR
tRNA5-GlyGCC	GPATCH8	G patch domain containing 8	1	1	0	0	Sites in UTR
tRNA5-GlyGCC	KIAA1024	KIAA1024	1	1	0	0	Sites in UTR
tRNA5-GlyGCC	KIAA1211	KIAA1211 protein	1	1	0	0	Sites in UTR
tRNA5-GlyGCC	KIAA1217	KIAA1217	1	1	0	0	Sites in UTR
tRNA5-GlyGCC	KLF12	Kruppel-like factor 12	1	1	0	0	Sites in UTR
tRNA5-GlyGCC	MACF1	microtubule-actin crosslinking factor 1	1	1	0	0	Sites in UTR
tRNA5-GlyGCC	MBNL2	muscleblind-like 2 (Drosophila)	1	1	0	0	Sites in UTR
tRNA5-GlyGCC	MPZ	myelin protein zero (Charcot-Marie-Tooth neuropathy 1B)	1	1	0	0	Sites in UTR
tRNA5-GlyGCC	PADI2	peptidyl arginine deiminase, type II	1	1	0	0	Sites in UTR
tRNA5-GlyGCC	PDE4D	phosphodiesterase 4D, cAMP-specific (phosphodiesterase E3 dunce homolog, Drosophila)	1	1	0	0	Sites in UTR
tRNA5-GlyGCC	PFKFB3	6-phosphofructo-2-kinase/fructose-2,6-biphosphatase 3	1	1	0	0	Sites in UTR
tRNA5-GlyGCC	PPP1R14C	protein phosphatase 1, regulatory (inhibitor) subunit 14C	1	1	0	0	Sites in UTR
tRNA5-GlyGCC	RNF44	ring finger protein 44	1	1	0	0	Sites in UTR
tRNA5-GlyGCC	RREB1	ras responsive element binding protein 1	1	1	0	0	Sites in UTR
tRNA5-GlyGCC	SEC14L2	SEC14-like 2 (S. cerevisiae)	1	1	0	0	Sites in UTR
tRNA5-GlyGCC	STMN4	stathmin-like 4	1	1	0	0	Sites in UTR
tRNA5-GlyGCC	TMED7	transmembrane emp24 protein transport domain containing 7	1	1	0	0	Sites in UTR
tRNA5-GlyGCC	TMEFF2	transmembrane protein with EGF-like and two follistatin-like domains 2	1	1	0	0	Sites in UTR
tRNA5-GlyGCC	TNKS1BP1	tankyrase 1 binding protein 1, 182kDa	1	1	0	0	Sites in UTR
tRNA5-GlyGCC	TRHDE	thyrotropin-releasing hormone degrading enzyme	1	1	0	0	Sites in UTR
tRNA5-GlyGCC	TTC9	tetratricopeptide repeat domain 9	1	1	0	0	Sites in UTR
tRNA5-GlyGCC	TWF1	twinfilin, actin-binding protein, homolog 1 (Drosophila)	1	1	0	0	Sites in UTR
tRNA5-GlyGCC	UBAP2	ubiquitin associated protein 2	1	1	0	0	Sites in UTR
tRNA5-GlyGCC	UBE2D3	ubiquitin-conjugating enzyme E2D 3 (UBC4/5 homolog, yeast)	1	1	0	0	Sites in UTR
tRNA5-GlyGCC	WDR44	WD repeat domain 44	1	1	0	0	Sites in UTR
tRNA5-GlyGCC	YES1	v-yes-1 Yamaguchi sarcoma viral oncogene homolog 1	1	1	0	0	Sites in UTR
tRNA5-GlyGCC	ZNF618	zinc finger protein 618	1	1	0	0	Sites in UTR
tRNA5-GlyGCC	ZZZ3	zinc finger, ZZ-type containing 3	1	1	0	0	Sites in UTR
tRNA5-GlyGCC	HIPK2	homeodomain interacting protein kinase 2	2	0	1	1	Sites in UTR
tRNA5-GlyGCC	ALS2CR13	amyotrophic lateral sclerosis 2 (juvenile) chromosome region, candidate 13	1	0	1	0	Sites in UTR
tRNA5-GlyGCC	ASCL1	achaete-scute complex homolog 1 (Drosophila)	1	0	1	0	Sites in UTR
tRNA5-GlyGCC	ATP2B2	ATPase, Ca++ transporting, plasma membrane 2	1	0	1	0	Sites in UTR
tRNA5-GlyGCC	C18orf25	chromosome 18 open reading frame 25	1	0	1	0	Sites in UTR
tRNA5-GlyGCC	CASC3	cancer susceptibility candidate 3	1	0	1	0	Sites in UTR
tRNA5-GlyGCC	CASZ1	castor zinc finger 1	1	0	1	0	Sites in UTR
tRNA5-GlyGCC	CDC42	cell division cycle 42 (GTP binding protein, 25kDa)	1	0	1	0	Sites in UTR
tRNA5-GlyGCC	CDK8	cyclin-dependent kinase 8	1	0	1	0	Sites in UTR
tRNA5-GlyGCC	CORO1C	coronin, actin binding protein, 1C	1	0	1	0	Sites in UTR
tRNA5-GlyGCC	CTNND2	catenin (cadherin-associated protein), delta 2 (neural plakophilin-related arm-repeat protein)	1	0	1	0	Sites in UTR
tRNA5-GlyGCC	FRMD3	FERM domain containing 3	1	0	1	0	Sites in UTR
tRNA5-GlyGCC	LHX6	LIM homeobox 6	1	0	1	0	Sites in UTR
tRNA5-GlyGCC	LRRC7	leucine rich repeat containing 7	1	0	1	0	Sites in UTR
tRNA5-GlyGCC	MBD2	methyl-CpG binding domain protein 2	1	0	1	0	Sites in UTR
tRNA5-GlyGCC	MBNL1	muscleblind-like (Drosophila)	1	0	1	0	Sites in UTR
tRNA5-GlyGCC	MEIS2	Meis homeobox 2	1	0	1	0	Sites in UTR
tRNA5-GlyGCC	MIPOL1	mirror-image polydactyly 1	1	0	1	0	Sites in UTR
tRNA5-GlyGCC	MTDH	metadherin	1	0	1	0	Sites in UTR
tRNA5-GlyGCC	NPAS2	neuronal PAS domain protein 2	1	0	1	0	Sites in UTR
tRNA5-GlyGCC	OTP	orthopedia homeobox	1	0	1	0	Sites in UTR
tRNA5-GlyGCC	PAFAH1B1	platelet-activating factor acetylhydrolase, isoform Ib, alpha subunit 45kDa	1	0	1	0	Sites in UTR
tRNA5-GlyGCC	PATL1	protein associated with topoisomerase II homolog 1 (yeast)	1	0	1	0	Sites in UTR
tRNA5-GlyGCC	PCDH19	protocadherin 19	1	0	1	0	Sites in UTR
tRNA5-GlyGCC	PDE1B	phosphodiesterase 1B, calmodulin-dependent	1	0	1	0	Sites in UTR
tRNA5-GlyGCC	PDE4B	phosphodiesterase 4B, cAMP-specific (phosphodiesterase E4 dunce homolog, Drosophila)	1	0	1	0	Sites in UTR
tRNA5-GlyGCC	PDIK1L	PDLIM1 interacting kinase 1 like	1	0	1	0	Sites in UTR
tRNA5-GlyGCC	POLDIP3	polymerase (DNA-directed), delta interacting protein 3	1	0	1	0	Sites in UTR
tRNA5-GlyGCC	PTPRF	protein tyrosine phosphatase, receptor type, F	1	0	1	0	Sites in UTR
tRNA5-GlyGCC	RAB21	RAB21, member RAS oncogene family	1	0	1	0	Sites in UTR
tRNA5-GlyGCC	RERG	RAS-like, estrogen-regulated, growth inhibitor	1	0	1	0	Sites in UTR
tRNA5-GlyGCC	RIMBP2	RIMS binding protein 2	1	0	1	0	Sites in UTR
tRNA5-GlyGCC	SLC8A2	solute carrier family 8 (sodium-calcium exchanger), member 2	1	0	1	0	Sites in UTR
tRNA5-GlyGCC	SMARCA2	SWI/SNF related, matrix associated, actin dependent regulator of chromatin, subfamily a, member 2	1	0	1	0	Sites in UTR
tRNA5-GlyGCC	TGFBR1	transforming growth factor, beta receptor I (activin A receptor type II-like kinase, 53kDa)	1	0	1	0	Sites in UTR
tRNA5-GlyGCC	TGOLN2	trans-golgi network protein 2	1	0	1	0	Sites in UTR
tRNA5-GlyGCC	TMEM167A	transmembrane protein 167A	1	0	1	0	Sites in UTR
tRNA5-GlyGCC	TMEM65	transmembrane protein 65	1	0	1	0	Sites in UTR
tRNA5-GlyGCC	UNC5C	unc-5 homolog C (C. elegans)	1	0	1	0	Sites in UTR
tRNA5-GlyGCC	VDR	vitamin D (1,25- dihydroxyvitamin D3) receptor	1	0	1	0	Sites in UTR
tRNA5-GlyGCC	WAPAL	wings apart-like homolog (Drosophila)	1	0	1	0	Sites in UTR
tRNA5-GlyGCC	WASF3	WAS protein family, member 3	1	0	1	0	Sites in UTR
tRNA5-GlyGCC	XPO7	exportin 7	1	0	1	0	Sites in UTR
tRNA5-GlyGCC	ZFHX3	zinc finger homeobox 3	1	0	1	0	Sites in UTR
tRNA5-GlyGCC	ZMYM3	zinc finger, MYM-type 3	1	0	1	0	Sites in UTR
tRNA5-GlyGCC	ZNF148	zinc finger protein 148	1	0	1	0	Sites in UTR
tRNA5-GlyGCC	AAK1	AP2 associated kinase 1	1	0	0	1	Sites in UTR
tRNA5-GlyGCC	ARFIP2	ADP-ribosylation factor interacting protein 2 (arfaptin 2)	1	0	0	1	Sites in UTR
tRNA5-GlyGCC	BMPER	BMP binding endothelial regulator	1	0	0	1	Sites in UTR
tRNA5-GlyGCC	CAMK2D	calcium/calmodulin-dependent protein kinase (CaM kinase) II delta	1	0	0	1	Sites in UTR
tRNA5-GlyGCC	CDK5R2	cyclin-dependent kinase 5, regulatory subunit 2 (p39)	1	0	0	1	Sites in UTR
tRNA5-GlyGCC	DCX	doublecortex; lissencephaly, X-linked (doublecortin)	1	0	0	1	Sites in UTR
tRNA5-GlyGCC	FLJ20309	hypothetical protein FLJ20309	1	0	0	1	Sites in UTR
tRNA5-GlyGCC	GLTP	glycolipid transfer protein	1	0	0	1	Sites in UTR
tRNA5-GlyGCC	GPR137C	G protein-coupled receptor 137C	1	0	0	1	Sites in UTR
tRNA5-GlyGCC	IGF1	insulin-like growth factor 1 (somatomedin C)	1	0	0	1	Sites in UTR
tRNA5-GlyGCC	IYD	iodotyrosine deiodinase	1	0	0	1	Sites in UTR
tRNA5-GlyGCC	KCMF1	potassium channel modulatory factor 1	1	0	0	1	Sites in UTR
tRNA5-GlyGCC	LPCAT1	lysophosphatidylcholine acyltransferase 1	1	0	0	1	Sites in UTR
tRNA5-GlyGCC	MKLN1	muskelin 1, intracellular mediator containing kelch motifs	1	0	0	1	Sites in UTR
tRNA5-GlyGCC	MMAB	methylmalonic aciduria (cobalamin deficiency) cblB type	1	0	0	1	Sites in UTR
tRNA5-GlyGCC	PASD1	PAS domain containing 1	1	0	0	1	Sites in UTR
tRNA5-GlyGCC	PGAP1	post-GPI attachment to proteins 1	1	0	0	1	Sites in UTR
tRNA5-GlyGCC	PLCXD3	phosphatidylinositol-specific phospholipase C, X domain containing 3	1	0	0	1	Sites in UTR
tRNA5-GlyGCC	PPP1R9A	protein phosphatase 1, regulatory (inhibitor) subunit 9A	1	0	0	1	Sites in UTR
tRNA5-GlyGCC	RGS7BP	regulator of G-protein signaling 7 binding protein	1	0	0	1	Sites in UTR
tRNA5-GlyGCC	SLC26A9	solute carrier family 26, member 9	1	0	0	1	Sites in UTR
tRNA5-GlyGCC	SPRY4	sprouty homolog 4 (Drosophila)	1	0	0	1	Sites in UTR
tRNA5-GlyGCC	TAOK1	TAO kinase 1	1	0	0	1	Sites in UTR
tRNA5-GlyGCC	TRIM9	tripartite motif-containing 9	1	0	0	1	Sites in UTR
tRNA5-GlyGCC	USP7	ubiquitin specific peptidase 7 (herpes virus-associated)	1	0	0	1	Sites in UTR
tRNA5-GlyGCC	VEGFC	vascular endothelial growth factor C	1	0	0	1	Sites in UTR
tRNA5-GlyGCC	ZC3H12A	zinc finger CCCH-type containing 12A	1	0	0	1	Sites in UTR
tRNA5-GlyGCC	ZC3H12C	zinc finger CCCH-type containing 12C	1	0	0	1	Sites in UTR
tRNA5-GlyGCC	ZNF664	zinc finger protein 664	1	0	0	1	Sites in UTR
tRNA5-GlyGCC	ZNF75D	zinc finger protein 75D	1	0	0	1	Sites in UTR
tRNA25-GlyGCC	ABHD2	abhydrolase domain containing 2	2	1	0	1	Sites in UTR
tRNA25-GlyGCC	ESRRG	estrogen-related receptor gamma	2	0	2	0	Sites in UTR
tRNA25-GlyGCC	ADRB1	adrenergic, beta-1-, receptor	1	1	0	0	Sites in UTR
tRNA25-GlyGCC	AOF1	amine oxidase (flavin containing) domain 1	1	1	0	0	Sites in UTR
tRNA25-GlyGCC	ARHGEF9	Cdc42 guanine nucleotide exchange factor (GEF) 9	1	1	0	0	Sites in UTR
tRNA25-GlyGCC	AXIN2	axin 2 (conductin, axil)	1	1	0	0	Sites in UTR
tRNA25-GlyGCC	AZI2	5-azacytidine induced 2	1	1	0	0	Sites in UTR
tRNA25-GlyGCC	BRWD1	bromodomain and WD repeat domain containing 1	1	1	0	0	Sites in UTR
tRNA25-GlyGCC	C20orf111	chromosome 20 open reading frame 111	1	1	0	0	Sites in UTR
tRNA25-GlyGCC	CASKIN2	CASK interacting protein 2	1	1	0	0	Sites in UTR
tRNA25-GlyGCC	COL5A2	collagen, type V, alpha 2	1	1	0	0	Sites in UTR
tRNA25-GlyGCC	CPD	carboxypeptidase D	1	1	0	0	Sites in UTR
tRNA25-GlyGCC	CREBZF	CREB/ATF bZIP transcription factor	1	1	0	0	Sites in UTR
tRNA25-GlyGCC	CSNK1G3	casein kinase 1, gamma 3	1	1	0	0	Sites in UTR
tRNA25-GlyGCC	DDN	dendrin	1	1	0	0	Sites in UTR
tRNA25-GlyGCC	DHX40	DEAH (Asp-Glu-Ala-His) box polypeptide 40	1	1	0	0	Sites in UTR
tRNA25-GlyGCC	ENAH	enabled homolog (Drosophila)	1	1	0	0	Sites in UTR
tRNA25-GlyGCC	EPHB1	EPH receptor B1	1	1	0	0	Sites in UTR
tRNA25-GlyGCC	GPATCH8	G patch domain containing 8	1	1	0	0	Sites in UTR
tRNA25-GlyGCC	KIAA1024	KIAA1024	1	1	0	0	Sites in UTR
tRNA25-GlyGCC	KIAA1211	KIAA1211 protein	1	1	0	0	Sites in UTR
tRNA25-GlyGCC	KIAA1217	KIAA1217	1	1	0	0	Sites in UTR
tRNA25-GlyGCC	KLF12	Kruppel-like factor 12	1	1	0	0	Sites in UTR
tRNA25-GlyGCC	MACF1	microtubule-actin crosslinking factor 1	1	1	0	0	Sites in UTR
tRNA25-GlyGCC	MBNL2	muscleblind-like 2 (Drosophila)	1	1	0	0	Sites in UTR
tRNA25-GlyGCC	MPZ	myelin protein zero (Charcot-Marie-Tooth neuropathy 1B)	1	1	0	0	Sites in UTR
tRNA25-GlyGCC	PADI2	peptidyl arginine deiminase, type II	1	1	0	0	Sites in UTR
tRNA25-GlyGCC	PDE4D	phosphodiesterase 4D, cAMP-specific (phosphodiesterase E3 dunce homolog, Drosophila)	1	1	0	0	Sites in UTR
tRNA25-GlyGCC	PFKFB3	6-phosphofructo-2-kinase/fructose-2,6-biphosphatase 3	1	1	0	0	Sites in UTR
tRNA25-GlyGCC	PPP1R14C	protein phosphatase 1, regulatory (inhibitor) subunit 14C	1	1	0	0	Sites in UTR
tRNA25-GlyGCC	RNF44	ring finger protein 44	1	1	0	0	Sites in UTR
tRNA25-GlyGCC	RREB1	ras responsive element binding protein 1	1	1	0	0	Sites in UTR
tRNA25-GlyGCC	SEC14L2	SEC14-like 2 (S. cerevisiae)	1	1	0	0	Sites in UTR
tRNA25-GlyGCC	STMN4	stathmin-like 4	1	1	0	0	Sites in UTR
tRNA25-GlyGCC	TMED7	transmembrane emp24 protein transport domain containing 7	1	1	0	0	Sites in UTR
tRNA25-GlyGCC	TMEFF2	transmembrane protein with EGF-like and two follistatin-like domains 2	1	1	0	0	Sites in UTR
tRNA25-GlyGCC	TNKS1BP1	tankyrase 1 binding protein 1, 182kDa	1	1	0	0	Sites in UTR
tRNA25-GlyGCC	TRHDE	thyrotropin-releasing hormone degrading enzyme	1	1	0	0	Sites in UTR
tRNA25-GlyGCC	TTC9	tetratricopeptide repeat domain 9	1	1	0	0	Sites in UTR
tRNA25-GlyGCC	TWF1	twinfilin, actin-binding protein, homolog 1 (Drosophila)	1	1	0	0	Sites in UTR
tRNA25-GlyGCC	UBAP2	ubiquitin associated protein 2	1	1	0	0	Sites in UTR
tRNA25-GlyGCC	UBE2D3	ubiquitin-conjugating enzyme E2D 3 (UBC4/5 homolog, yeast)	1	1	0	0	Sites in UTR
tRNA25-GlyGCC	WDR44	WD repeat domain 44	1	1	0	0	Sites in UTR
tRNA25-GlyGCC	YES1	v-yes-1 Yamaguchi sarcoma viral oncogene homolog 1	1	1	0	0	Sites in UTR
tRNA25-GlyGCC	ZNF618	zinc finger protein 618	1	1	0	0	Sites in UTR
tRNA25-GlyGCC	ZZZ3	zinc finger, ZZ-type containing 3	1	1	0	0	Sites in UTR
tRNA25-GlyGCC	HIPK2	homeodomain interacting protein kinase 2	2	0	1	1	Sites in UTR
tRNA25-GlyGCC	ALS2CR13	amyotrophic lateral sclerosis 2 (juvenile) chromosome region, candidate 13	1	0	1	0	Sites in UTR
tRNA25-GlyGCC	ASCL1	achaete-scute complex homolog 1 (Drosophila)	1	0	1	0	Sites in UTR
tRNA25-GlyGCC	ATP2B2	ATPase, Ca++ transporting, plasma membrane 2	1	0	1	0	Sites in UTR
tRNA25-GlyGCC	C18orf25	chromosome 18 open reading frame 25	1	0	1	0	Sites in UTR
tRNA25-GlyGCC	CASC3	cancer susceptibility candidate 3	1	0	1	0	Sites in UTR
tRNA25-GlyGCC	CASZ1	castor zinc finger 1	1	0	1	0	Sites in UTR
tRNA25-GlyGCC	CDC42	cell division cycle 42 (GTP binding protein, 25kDa)	1	0	1	0	Sites in UTR
tRNA25-GlyGCC	CDK8	cyclin-dependent kinase 8	1	0	1	0	Sites in UTR
tRNA25-GlyGCC	CORO1C	coronin, actin binding protein, 1C	1	0	1	0	Sites in UTR
tRNA25-GlyGCC	CTNND2	catenin (cadherin-associated protein), delta 2 (neural plakophilin-related arm-repeat protein)	1	0	1	0	Sites in UTR
tRNA25-GlyGCC	FRMD3	FERM domain containing 3	1	0	1	0	Sites in UTR
tRNA25-GlyGCC	LHX6	LIM homeobox 6	1	0	1	0	Sites in UTR
tRNA25-GlyGCC	LRRC7	leucine rich repeat containing 7	1	0	1	0	Sites in UTR
tRNA25-GlyGCC	MBD2	methyl-CpG binding domain protein 2	1	0	1	0	Sites in UTR
tRNA25-GlyGCC	MBNL1	muscleblind-like (Drosophila)	1	0	1	0	Sites in UTR
tRNA25-GlyGCC	MEIS2	Meis homeobox 2	1	0	1	0	Sites in UTR
tRNA25-GlyGCC	MIPOL1	mirror-image polydactyly 1	1	0	1	0	Sites in UTR
tRNA25-GlyGCC	MTDH	metadherin	1	0	1	0	Sites in UTR
tRNA25-GlyGCC	NPAS2	neuronal PAS domain protein 2	1	0	1	0	Sites in UTR
tRNA25-GlyGCC	OTP	orthopedia homeobox	1	0	1	0	Sites in UTR
tRNA25-GlyGCC	PAFAH1B1	platelet-activating factor acetylhydrolase, isoform Ib, alpha subunit 45kDa	1	0	1	0	Sites in UTR
tRNA25-GlyGCC	PATL1	protein associated with topoisomerase II homolog 1 (yeast)	1	0	1	0	Sites in UTR
tRNA25-GlyGCC	PCDH19	protocadherin 19	1	0	1	0	Sites in UTR
tRNA25-GlyGCC	PDE1B	phosphodiesterase 1B, calmodulin-dependent	1	0	1	0	Sites in UTR
tRNA25-GlyGCC	PDE4B	phosphodiesterase 4B, cAMP-specific (phosphodiesterase E4 dunce homolog, Drosophila)	1	0	1	0	Sites in UTR
tRNA25-GlyGCC	PDIK1L	PDLIM1 interacting kinase 1 like	1	0	1	0	Sites in UTR
tRNA25-GlyGCC	POLDIP3	polymerase (DNA-directed), delta interacting protein 3	1	0	1	0	Sites in UTR
tRNA25-GlyGCC	PTPRF	protein tyrosine phosphatase, receptor type, F	1	0	1	0	Sites in UTR
tRNA25-GlyGCC	RAB21	RAB21, member RAS oncogene family	1	0	1	0	Sites in UTR
tRNA25-GlyGCC	RERG	RAS-like, estrogen-regulated, growth inhibitor	1	0	1	0	Sites in UTR
tRNA25-GlyGCC	RIMBP2	RIMS binding protein 2	1	0	1	0	Sites in UTR
tRNA25-GlyGCC	SLC8A2	solute carrier family 8 (sodium-calcium exchanger), member 2	1	0	1	0	Sites in UTR
tRNA25-GlyGCC	SMARCA2	SWI/SNF related, matrix associated, actin dependent regulator of chromatin, subfamily a, member 2	1	0	1	0	Sites in UTR
tRNA25-GlyGCC	TGFBR1	transforming growth factor, beta receptor I (activin A receptor type II-like kinase, 53kDa)	1	0	1	0	Sites in UTR
tRNA25-GlyGCC	TGOLN2	trans-golgi network protein 2	1	0	1	0	Sites in UTR
tRNA25-GlyGCC	TMEM167A	transmembrane protein 167A	1	0	1	0	Sites in UTR
tRNA25-GlyGCC	TMEM65	transmembrane protein 65	1	0	1	0	Sites in UTR
tRNA25-GlyGCC	UNC5C	unc-5 homolog C (C. elegans)	1	0	1	0	Sites in UTR
tRNA25-GlyGCC	VDR	vitamin D (1,25- dihydroxyvitamin D3) receptor	1	0	1	0	Sites in UTR
tRNA25-GlyGCC	WAPAL	wings apart-like homolog (Drosophila)	1	0	1	0	Sites in UTR
tRNA25-GlyGCC	WASF3	WAS protein family, member 3	1	0	1	0	Sites in UTR
tRNA25-GlyGCC	XPO7	exportin 7	1	0	1	0	Sites in UTR
tRNA25-GlyGCC	ZFHX3	zinc finger homeobox 3	1	0	1	0	Sites in UTR
tRNA25-GlyGCC	ZMYM3	zinc finger, MYM-type 3	1	0	1	0	Sites in UTR
tRNA25-GlyGCC	ZNF148	zinc finger protein 148	1	0	1	0	Sites in UTR
tRNA25-GlyGCC	AAK1	AP2 associated kinase 1	1	0	0	1	Sites in UTR
tRNA25-GlyGCC	ARFIP2	ADP-ribosylation factor interacting protein 2 (arfaptin 2)	1	0	0	1	Sites in UTR
tRNA25-GlyGCC	BMPER	BMP binding endothelial regulator	1	0	0	1	Sites in UTR
tRNA25-GlyGCC	CAMK2D	calcium/calmodulin-dependent protein kinase (CaM kinase) II delta	1	0	0	1	Sites in UTR
tRNA25-GlyGCC	CDK5R2	cyclin-dependent kinase 5, regulatory subunit 2 (p39)	1	0	0	1	Sites in UTR
tRNA25-GlyGCC	DCX	doublecortex; lissencephaly, X-linked (doublecortin)	1	0	0	1	Sites in UTR
tRNA25-GlyGCC	FLJ20309	hypothetical protein FLJ20309	1	0	0	1	Sites in UTR
tRNA25-GlyGCC	GLTP	glycolipid transfer protein	1	0	0	1	Sites in UTR
tRNA25-GlyGCC	GPR137C	G protein-coupled receptor 137C	1	0	0	1	Sites in UTR
tRNA25-GlyGCC	IGF1	insulin-like growth factor 1 (somatomedin C)	1	0	0	1	Sites in UTR
tRNA25-GlyGCC	IYD	iodotyrosine deiodinase	1	0	0	1	Sites in UTR
tRNA25-GlyGCC	KCMF1	potassium channel modulatory factor 1	1	0	0	1	Sites in UTR
tRNA25-GlyGCC	LPCAT1	lysophosphatidylcholine acyltransferase 1	1	0	0	1	Sites in UTR
tRNA25-GlyGCC	MKLN1	muskelin 1, intracellular mediator containing kelch motifs	1	0	0	1	Sites in UTR
tRNA25-GlyGCC	MMAB	methylmalonic aciduria (cobalamin deficiency) cblB type	1	0	0	1	Sites in UTR
tRNA25-GlyGCC	PASD1	PAS domain containing 1	1	0	0	1	Sites in UTR
tRNA25-GlyGCC	PGAP1	post-GPI attachment to proteins 1	1	0	0	1	Sites in UTR
tRNA25-GlyGCC	PLCXD3	phosphatidylinositol-specific phospholipase C, X domain containing 3	1	0	0	1	Sites in UTR
tRNA25-GlyGCC	PPP1R9A	protein phosphatase 1, regulatory (inhibitor) subunit 9A	1	0	0	1	Sites in UTR
tRNA25-GlyGCC	RGS7BP	regulator of G-protein signaling 7 binding protein	1	0	0	1	Sites in UTR
tRNA25-GlyGCC	SLC26A9	solute carrier family 26, member 9	1	0	0	1	Sites in UTR
tRNA25-GlyGCC	SPRY4	sprouty homolog 4 (Drosophila)	1	0	0	1	Sites in UTR
tRNA25-GlyGCC	TAOK1	TAO kinase 1	1	0	0	1	Sites in UTR
tRNA25-GlyGCC	TRIM9	tripartite motif-containing 9	1	0	0	1	Sites in UTR
tRNA25-GlyGCC	USP7	ubiquitin specific peptidase 7 (herpes virus-associated)	1	0	0	1	Sites in UTR
tRNA25-GlyGCC	VEGFC	vascular endothelial growth factor C	1	0	0	1	Sites in UTR
tRNA25-GlyGCC	ZC3H12A	zinc finger CCCH-type containing 12A	1	0	0	1	Sites in UTR
tRNA25-GlyGCC	ZC3H12C	zinc finger CCCH-type containing 12C	1	0	0	1	Sites in UTR
tRNA25-GlyGCC	ZNF664	zinc finger protein 664	1	0	0	1	Sites in UTR
tRNA25-GlyGCC	ZNF75D	zinc finger protein 75D	1	0	0	1	Sites in UTR
tRNA24-GlyGCC	ABHD2	abhydrolase domain containing 2	2	1	0	1	Sites in UTR
tRNA24-GlyGCC	ESRRG	estrogen-related receptor gamma	2	0	2	0	Sites in UTR
tRNA24-GlyGCC	ADRB1	adrenergic, beta-1-, receptor	1	1	0	0	Sites in UTR
tRNA24-GlyGCC	AOF1	amine oxidase (flavin containing) domain 1	1	1	0	0	Sites in UTR
tRNA24-GlyGCC	ARHGEF9	Cdc42 guanine nucleotide exchange factor (GEF) 9	1	1	0	0	Sites in UTR
tRNA24-GlyGCC	AXIN2	axin 2 (conductin, axil)	1	1	0	0	Sites in UTR
tRNA24-GlyGCC	AZI2	5-azacytidine induced 2	1	1	0	0	Sites in UTR
tRNA24-GlyGCC	BRWD1	bromodomain and WD repeat domain containing 1	1	1	0	0	Sites in UTR
tRNA24-GlyGCC	C20orf111	chromosome 20 open reading frame 111	1	1	0	0	Sites in UTR
tRNA24-GlyGCC	CASKIN2	CASK interacting protein 2	1	1	0	0	Sites in UTR
tRNA24-GlyGCC	COL5A2	collagen, type V, alpha 2	1	1	0	0	Sites in UTR
tRNA24-GlyGCC	CPD	carboxypeptidase D	1	1	0	0	Sites in UTR
tRNA24-GlyGCC	CREBZF	CREB/ATF bZIP transcription factor	1	1	0	0	Sites in UTR
tRNA24-GlyGCC	CSNK1G3	casein kinase 1, gamma 3	1	1	0	0	Sites in UTR
tRNA24-GlyGCC	DDN	dendrin	1	1	0	0	Sites in UTR
tRNA24-GlyGCC	DHX40	DEAH (Asp-Glu-Ala-His) box polypeptide 40	1	1	0	0	Sites in UTR
tRNA24-GlyGCC	ENAH	enabled homolog (Drosophila)	1	1	0	0	Sites in UTR
tRNA24-GlyGCC	EPHB1	EPH receptor B1	1	1	0	0	Sites in UTR
tRNA24-GlyGCC	GPATCH8	G patch domain containing 8	1	1	0	0	Sites in UTR
tRNA24-GlyGCC	KIAA1024	KIAA1024	1	1	0	0	Sites in UTR
tRNA24-GlyGCC	KIAA1211	KIAA1211 protein	1	1	0	0	Sites in UTR
tRNA24-GlyGCC	KIAA1217	KIAA1217	1	1	0	0	Sites in UTR
tRNA24-GlyGCC	KLF12	Kruppel-like factor 12	1	1	0	0	Sites in UTR
tRNA24-GlyGCC	MACF1	microtubule-actin crosslinking factor 1	1	1	0	0	Sites in UTR
tRNA24-GlyGCC	MBNL2	muscleblind-like 2 (Drosophila)	1	1	0	0	Sites in UTR
tRNA24-GlyGCC	MPZ	myelin protein zero (Charcot-Marie-Tooth neuropathy 1B)	1	1	0	0	Sites in UTR
tRNA24-GlyGCC	PADI2	peptidyl arginine deiminase, type II	1	1	0	0	Sites in UTR
tRNA24-GlyGCC	PDE4D	phosphodiesterase 4D, cAMP-specific (phosphodiesterase E3 dunce homolog, Drosophila)	1	1	0	0	Sites in UTR
tRNA24-GlyGCC	PFKFB3	6-phosphofructo-2-kinase/fructose-2,6-biphosphatase 3	1	1	0	0	Sites in UTR
tRNA24-GlyGCC	PPP1R14C	protein phosphatase 1, regulatory (inhibitor) subunit 14C	1	1	0	0	Sites in UTR
tRNA24-GlyGCC	RNF44	ring finger protein 44	1	1	0	0	Sites in UTR
tRNA24-GlyGCC	RREB1	ras responsive element binding protein 1	1	1	0	0	Sites in UTR
tRNA24-GlyGCC	SEC14L2	SEC14-like 2 (S. cerevisiae)	1	1	0	0	Sites in UTR
tRNA24-GlyGCC	STMN4	stathmin-like 4	1	1	0	0	Sites in UTR
tRNA24-GlyGCC	TMED7	transmembrane emp24 protein transport domain containing 7	1	1	0	0	Sites in UTR
tRNA24-GlyGCC	TMEFF2	transmembrane protein with EGF-like and two follistatin-like domains 2	1	1	0	0	Sites in UTR
tRNA24-GlyGCC	TNKS1BP1	tankyrase 1 binding protein 1, 182kDa	1	1	0	0	Sites in UTR
tRNA24-GlyGCC	TRHDE	thyrotropin-releasing hormone degrading enzyme	1	1	0	0	Sites in UTR
tRNA24-GlyGCC	TTC9	tetratricopeptide repeat domain 9	1	1	0	0	Sites in UTR
tRNA24-GlyGCC	TWF1	twinfilin, actin-binding protein, homolog 1 (Drosophila)	1	1	0	0	Sites in UTR
tRNA24-GlyGCC	UBAP2	ubiquitin associated protein 2	1	1	0	0	Sites in UTR
tRNA24-GlyGCC	UBE2D3	ubiquitin-conjugating enzyme E2D 3 (UBC4/5 homolog, yeast)	1	1	0	0	Sites in UTR
tRNA24-GlyGCC	WDR44	WD repeat domain 44	1	1	0	0	Sites in UTR
tRNA24-GlyGCC	YES1	v-yes-1 Yamaguchi sarcoma viral oncogene homolog 1	1	1	0	0	Sites in UTR
tRNA24-GlyGCC	ZNF618	zinc finger protein 618	1	1	0	0	Sites in UTR
tRNA24-GlyGCC	ZZZ3	zinc finger, ZZ-type containing 3	1	1	0	0	Sites in UTR
tRNA24-GlyGCC	HIPK2	homeodomain interacting protein kinase 2	2	0	1	1	Sites in UTR
tRNA24-GlyGCC	ALS2CR13	amyotrophic lateral sclerosis 2 (juvenile) chromosome region, candidate 13	1	0	1	0	Sites in UTR
tRNA24-GlyGCC	ASCL1	achaete-scute complex homolog 1 (Drosophila)	1	0	1	0	Sites in UTR
tRNA24-GlyGCC	ATP2B2	ATPase, Ca++ transporting, plasma membrane 2	1	0	1	0	Sites in UTR
tRNA24-GlyGCC	C18orf25	chromosome 18 open reading frame 25	1	0	1	0	Sites in UTR
tRNA24-GlyGCC	CASC3	cancer susceptibility candidate 3	1	0	1	0	Sites in UTR
tRNA24-GlyGCC	CASZ1	castor zinc finger 1	1	0	1	0	Sites in UTR
tRNA24-GlyGCC	CDC42	cell division cycle 42 (GTP binding protein, 25kDa)	1	0	1	0	Sites in UTR
tRNA24-GlyGCC	CDK8	cyclin-dependent kinase 8	1	0	1	0	Sites in UTR
tRNA24-GlyGCC	CORO1C	coronin, actin binding protein, 1C	1	0	1	0	Sites in UTR
tRNA24-GlyGCC	CTNND2	catenin (cadherin-associated protein), delta 2 (neural plakophilin-related arm-repeat protein)	1	0	1	0	Sites in UTR
tRNA24-GlyGCC	FRMD3	FERM domain containing 3	1	0	1	0	Sites in UTR
tRNA24-GlyGCC	LHX6	LIM homeobox 6	1	0	1	0	Sites in UTR
tRNA24-GlyGCC	LRRC7	leucine rich repeat containing 7	1	0	1	0	Sites in UTR
tRNA24-GlyGCC	MBD2	methyl-CpG binding domain protein 2	1	0	1	0	Sites in UTR
tRNA24-GlyGCC	MBNL1	muscleblind-like (Drosophila)	1	0	1	0	Sites in UTR
tRNA24-GlyGCC	MEIS2	Meis homeobox 2	1	0	1	0	Sites in UTR
tRNA24-GlyGCC	MIPOL1	mirror-image polydactyly 1	1	0	1	0	Sites in UTR
tRNA24-GlyGCC	MTDH	metadherin	1	0	1	0	Sites in UTR
tRNA24-GlyGCC	NPAS2	neuronal PAS domain protein 2	1	0	1	0	Sites in UTR
tRNA24-GlyGCC	OTP	orthopedia homeobox	1	0	1	0	Sites in UTR
tRNA24-GlyGCC	PAFAH1B1	platelet-activating factor acetylhydrolase, isoform Ib, alpha subunit 45kDa	1	0	1	0	Sites in UTR
tRNA24-GlyGCC	PATL1	protein associated with topoisomerase II homolog 1 (yeast)	1	0	1	0	Sites in UTR
tRNA24-GlyGCC	PCDH19	protocadherin 19	1	0	1	0	Sites in UTR
tRNA24-GlyGCC	PDE1B	phosphodiesterase 1B, calmodulin-dependent	1	0	1	0	Sites in UTR
tRNA24-GlyGCC	PDE4B	phosphodiesterase 4B, cAMP-specific (phosphodiesterase E4 dunce homolog, Drosophila)	1	0	1	0	Sites in UTR
tRNA24-GlyGCC	PDIK1L	PDLIM1 interacting kinase 1 like	1	0	1	0	Sites in UTR
tRNA24-GlyGCC	POLDIP3	polymerase (DNA-directed), delta interacting protein 3	1	0	1	0	Sites in UTR
tRNA24-GlyGCC	PTPRF	protein tyrosine phosphatase, receptor type, F	1	0	1	0	Sites in UTR
tRNA24-GlyGCC	RAB21	RAB21, member RAS oncogene family	1	0	1	0	Sites in UTR
tRNA24-GlyGCC	RERG	RAS-like, estrogen-regulated, growth inhibitor	1	0	1	0	Sites in UTR
tRNA24-GlyGCC	RIMBP2	RIMS binding protein 2	1	0	1	0	Sites in UTR
tRNA24-GlyGCC	SLC8A2	solute carrier family 8 (sodium-calcium exchanger), member 2	1	0	1	0	Sites in UTR
tRNA24-GlyGCC	SMARCA2	SWI/SNF related, matrix associated, actin dependent regulator of chromatin, subfamily a, member 2	1	0	1	0	Sites in UTR
tRNA24-GlyGCC	TGFBR1	transforming growth factor, beta receptor I (activin A receptor type II-like kinase, 53kDa)	1	0	1	0	Sites in UTR
tRNA24-GlyGCC	TGOLN2	trans-golgi network protein 2	1	0	1	0	Sites in UTR
tRNA24-GlyGCC	TMEM167A	transmembrane protein 167A	1	0	1	0	Sites in UTR
tRNA24-GlyGCC	TMEM65	transmembrane protein 65	1	0	1	0	Sites in UTR
tRNA24-GlyGCC	UNC5C	unc-5 homolog C (C. elegans)	1	0	1	0	Sites in UTR
tRNA24-GlyGCC	VDR	vitamin D (1,25- dihydroxyvitamin D3) receptor	1	0	1	0	Sites in UTR
tRNA24-GlyGCC	WAPAL	wings apart-like homolog (Drosophila)	1	0	1	0	Sites in UTR
tRNA24-GlyGCC	WASF3	WAS protein family, member 3	1	0	1	0	Sites in UTR
tRNA24-GlyGCC	XPO7	exportin 7	1	0	1	0	Sites in UTR
tRNA24-GlyGCC	ZFHX3	zinc finger homeobox 3	1	0	1	0	Sites in UTR
tRNA24-GlyGCC	ZMYM3	zinc finger, MYM-type 3	1	0	1	0	Sites in UTR
tRNA24-GlyGCC	ZNF148	zinc finger protein 148	1	0	1	0	Sites in UTR
tRNA24-GlyGCC	AAK1	AP2 associated kinase 1	1	0	0	1	Sites in UTR
tRNA24-GlyGCC	ARFIP2	ADP-ribosylation factor interacting protein 2 (arfaptin 2)	1	0	0	1	Sites in UTR
tRNA24-GlyGCC	BMPER	BMP binding endothelial regulator	1	0	0	1	Sites in UTR
tRNA24-GlyGCC	CAMK2D	calcium/calmodulin-dependent protein kinase (CaM kinase) II delta	1	0	0	1	Sites in UTR
tRNA24-GlyGCC	CDK5R2	cyclin-dependent kinase 5, regulatory subunit 2 (p39)	1	0	0	1	Sites in UTR
tRNA24-GlyGCC	DCX	doublecortex; lissencephaly, X-linked (doublecortin)	1	0	0	1	Sites in UTR
tRNA24-GlyGCC	FLJ20309	hypothetical protein FLJ20309	1	0	0	1	Sites in UTR
tRNA24-GlyGCC	GLTP	glycolipid transfer protein	1	0	0	1	Sites in UTR
tRNA24-GlyGCC	GPR137C	G protein-coupled receptor 137C	1	0	0	1	Sites in UTR
tRNA24-GlyGCC	IGF1	insulin-like growth factor 1 (somatomedin C)	1	0	0	1	Sites in UTR
tRNA24-GlyGCC	IYD	iodotyrosine deiodinase	1	0	0	1	Sites in UTR
tRNA24-GlyGCC	KCMF1	potassium channel modulatory factor 1	1	0	0	1	Sites in UTR
tRNA24-GlyGCC	LPCAT1	lysophosphatidylcholine acyltransferase 1	1	0	0	1	Sites in UTR
tRNA24-GlyGCC	MKLN1	muskelin 1, intracellular mediator containing kelch motifs	1	0	0	1	Sites in UTR
tRNA24-GlyGCC	MMAB	methylmalonic aciduria (cobalamin deficiency) cblB type	1	0	0	1	Sites in UTR
tRNA24-GlyGCC	PASD1	PAS domain containing 1	1	0	0	1	Sites in UTR
tRNA24-GlyGCC	PGAP1	post-GPI attachment to proteins 1	1	0	0	1	Sites in UTR
tRNA24-GlyGCC	PLCXD3	phosphatidylinositol-specific phospholipase C, X domain containing 3	1	0	0	1	Sites in UTR
tRNA24-GlyGCC	PPP1R9A	protein phosphatase 1, regulatory (inhibitor) subunit 9A	1	0	0	1	Sites in UTR
tRNA24-GlyGCC	RGS7BP	regulator of G-protein signaling 7 binding protein	1	0	0	1	Sites in UTR
tRNA24-GlyGCC	SLC26A9	solute carrier family 26, member 9	1	0	0	1	Sites in UTR
tRNA24-GlyGCC	SPRY4	sprouty homolog 4 (Drosophila)	1	0	0	1	Sites in UTR
tRNA24-GlyGCC	TAOK1	TAO kinase 1	1	0	0	1	Sites in UTR
tRNA24-GlyGCC	TRIM9	tripartite motif-containing 9	1	0	0	1	Sites in UTR
tRNA24-GlyGCC	USP7	ubiquitin specific peptidase 7 (herpes virus-associated)	1	0	0	1	Sites in UTR
tRNA24-GlyGCC	VEGFC	vascular endothelial growth factor C	1	0	0	1	Sites in UTR
tRNA24-GlyGCC	ZC3H12A	zinc finger CCCH-type containing 12A	1	0	0	1	Sites in UTR
tRNA24-GlyGCC	ZC3H12C	zinc finger CCCH-type containing 12C	1	0	0	1	Sites in UTR
tRNA24-GlyGCC	ZNF664	zinc finger protein 664	1	0	0	1	Sites in UTR
tRNA24-GlyGCC	ZNF75D	zinc finger protein 75D	1	0	0	1	Sites in UTR
tRNA19-GlyGCC	ABHD2	abhydrolase domain containing 2	2	1	0	1	Sites in UTR
tRNA19-GlyGCC	ESRRG	estrogen-related receptor gamma	2	0	2	0	Sites in UTR
tRNA19-GlyGCC	ADRB1	adrenergic, beta-1-, receptor	1	1	0	0	Sites in UTR
tRNA19-GlyGCC	AOF1	amine oxidase (flavin containing) domain 1	1	1	0	0	Sites in UTR
tRNA19-GlyGCC	ARHGEF9	Cdc42 guanine nucleotide exchange factor (GEF) 9	1	1	0	0	Sites in UTR
tRNA19-GlyGCC	AXIN2	axin 2 (conductin, axil)	1	1	0	0	Sites in UTR
tRNA19-GlyGCC	AZI2	5-azacytidine induced 2	1	1	0	0	Sites in UTR
tRNA19-GlyGCC	BRWD1	bromodomain and WD repeat domain containing 1	1	1	0	0	Sites in UTR
tRNA19-GlyGCC	C20orf111	chromosome 20 open reading frame 111	1	1	0	0	Sites in UTR
tRNA19-GlyGCC	CASKIN2	CASK interacting protein 2	1	1	0	0	Sites in UTR
tRNA19-GlyGCC	COL5A2	collagen, type V, alpha 2	1	1	0	0	Sites in UTR
tRNA19-GlyGCC	CPD	carboxypeptidase D	1	1	0	0	Sites in UTR
tRNA19-GlyGCC	CREBZF	CREB/ATF bZIP transcription factor	1	1	0	0	Sites in UTR
tRNA19-GlyGCC	CSNK1G3	casein kinase 1, gamma 3	1	1	0	0	Sites in UTR
tRNA19-GlyGCC	DDN	dendrin	1	1	0	0	Sites in UTR
tRNA19-GlyGCC	DHX40	DEAH (Asp-Glu-Ala-His) box polypeptide 40	1	1	0	0	Sites in UTR
tRNA19-GlyGCC	ENAH	enabled homolog (Drosophila)	1	1	0	0	Sites in UTR
tRNA19-GlyGCC	EPHB1	EPH receptor B1	1	1	0	0	Sites in UTR
tRNA19-GlyGCC	GPATCH8	G patch domain containing 8	1	1	0	0	Sites in UTR
tRNA19-GlyGCC	KIAA1024	KIAA1024	1	1	0	0	Sites in UTR
tRNA19-GlyGCC	KIAA1211	KIAA1211 protein	1	1	0	0	Sites in UTR
tRNA19-GlyGCC	KIAA1217	KIAA1217	1	1	0	0	Sites in UTR
tRNA19-GlyGCC	KLF12	Kruppel-like factor 12	1	1	0	0	Sites in UTR
tRNA19-GlyGCC	MACF1	microtubule-actin crosslinking factor 1	1	1	0	0	Sites in UTR
tRNA19-GlyGCC	MBNL2	muscleblind-like 2 (Drosophila)	1	1	0	0	Sites in UTR
tRNA19-GlyGCC	MPZ	myelin protein zero (Charcot-Marie-Tooth neuropathy 1B)	1	1	0	0	Sites in UTR
tRNA19-GlyGCC	PADI2	peptidyl arginine deiminase, type II	1	1	0	0	Sites in UTR
tRNA19-GlyGCC	PDE4D	phosphodiesterase 4D, cAMP-specific (phosphodiesterase E3 dunce homolog, Drosophila)	1	1	0	0	Sites in UTR
tRNA19-GlyGCC	PFKFB3	6-phosphofructo-2-kinase/fructose-2,6-biphosphatase 3	1	1	0	0	Sites in UTR
tRNA19-GlyGCC	PPP1R14C	protein phosphatase 1, regulatory (inhibitor) subunit 14C	1	1	0	0	Sites in UTR
tRNA19-GlyGCC	RNF44	ring finger protein 44	1	1	0	0	Sites in UTR
tRNA19-GlyGCC	RREB1	ras responsive element binding protein 1	1	1	0	0	Sites in UTR
tRNA19-GlyGCC	SEC14L2	SEC14-like 2 (S. cerevisiae)	1	1	0	0	Sites in UTR
tRNA19-GlyGCC	STMN4	stathmin-like 4	1	1	0	0	Sites in UTR
tRNA19-GlyGCC	TMED7	transmembrane emp24 protein transport domain containing 7	1	1	0	0	Sites in UTR
tRNA19-GlyGCC	TMEFF2	transmembrane protein with EGF-like and two follistatin-like domains 2	1	1	0	0	Sites in UTR
tRNA19-GlyGCC	TNKS1BP1	tankyrase 1 binding protein 1, 182kDa	1	1	0	0	Sites in UTR
tRNA19-GlyGCC	TRHDE	thyrotropin-releasing hormone degrading enzyme	1	1	0	0	Sites in UTR
tRNA19-GlyGCC	TTC9	tetratricopeptide repeat domain 9	1	1	0	0	Sites in UTR
tRNA19-GlyGCC	TWF1	twinfilin, actin-binding protein, homolog 1 (Drosophila)	1	1	0	0	Sites in UTR
tRNA19-GlyGCC	UBAP2	ubiquitin associated protein 2	1	1	0	0	Sites in UTR
tRNA19-GlyGCC	UBE2D3	ubiquitin-conjugating enzyme E2D 3 (UBC4/5 homolog, yeast)	1	1	0	0	Sites in UTR
tRNA19-GlyGCC	WDR44	WD repeat domain 44	1	1	0	0	Sites in UTR
tRNA19-GlyGCC	YES1	v-yes-1 Yamaguchi sarcoma viral oncogene homolog 1	1	1	0	0	Sites in UTR
tRNA19-GlyGCC	ZNF618	zinc finger protein 618	1	1	0	0	Sites in UTR
tRNA19-GlyGCC	ZZZ3	zinc finger, ZZ-type containing 3	1	1	0	0	Sites in UTR
tRNA19-GlyGCC	HIPK2	homeodomain interacting protein kinase 2	2	0	1	1	Sites in UTR
tRNA19-GlyGCC	ALS2CR13	amyotrophic lateral sclerosis 2 (juvenile) chromosome region, candidate 13	1	0	1	0	Sites in UTR
tRNA19-GlyGCC	ASCL1	achaete-scute complex homolog 1 (Drosophila)	1	0	1	0	Sites in UTR
tRNA19-GlyGCC	ATP2B2	ATPase, Ca++ transporting, plasma membrane 2	1	0	1	0	Sites in UTR
tRNA19-GlyGCC	C18orf25	chromosome 18 open reading frame 25	1	0	1	0	Sites in UTR
tRNA19-GlyGCC	CASC3	cancer susceptibility candidate 3	1	0	1	0	Sites in UTR
tRNA19-GlyGCC	CASZ1	castor zinc finger 1	1	0	1	0	Sites in UTR
tRNA19-GlyGCC	CDC42	cell division cycle 42 (GTP binding protein, 25kDa)	1	0	1	0	Sites in UTR
tRNA19-GlyGCC	CDK8	cyclin-dependent kinase 8	1	0	1	0	Sites in UTR
tRNA19-GlyGCC	CORO1C	coronin, actin binding protein, 1C	1	0	1	0	Sites in UTR
tRNA19-GlyGCC	CTNND2	catenin (cadherin-associated protein), delta 2 (neural plakophilin-related arm-repeat protein)	1	0	1	0	Sites in UTR
tRNA19-GlyGCC	FRMD3	FERM domain containing 3	1	0	1	0	Sites in UTR
tRNA19-GlyGCC	LHX6	LIM homeobox 6	1	0	1	0	Sites in UTR
tRNA19-GlyGCC	LRRC7	leucine rich repeat containing 7	1	0	1	0	Sites in UTR
tRNA19-GlyGCC	MBD2	methyl-CpG binding domain protein 2	1	0	1	0	Sites in UTR
tRNA19-GlyGCC	MBNL1	muscleblind-like (Drosophila)	1	0	1	0	Sites in UTR
tRNA19-GlyGCC	MEIS2	Meis homeobox 2	1	0	1	0	Sites in UTR
tRNA19-GlyGCC	MIPOL1	mirror-image polydactyly 1	1	0	1	0	Sites in UTR
tRNA19-GlyGCC	MTDH	metadherin	1	0	1	0	Sites in UTR
tRNA19-GlyGCC	NPAS2	neuronal PAS domain protein 2	1	0	1	0	Sites in UTR
tRNA19-GlyGCC	OTP	orthopedia homeobox	1	0	1	0	Sites in UTR
tRNA19-GlyGCC	PAFAH1B1	platelet-activating factor acetylhydrolase, isoform Ib, alpha subunit 45kDa	1	0	1	0	Sites in UTR
tRNA19-GlyGCC	PATL1	protein associated with topoisomerase II homolog 1 (yeast)	1	0	1	0	Sites in UTR
tRNA19-GlyGCC	PCDH19	protocadherin 19	1	0	1	0	Sites in UTR
tRNA19-GlyGCC	PDE1B	phosphodiesterase 1B, calmodulin-dependent	1	0	1	0	Sites in UTR
tRNA19-GlyGCC	PDE4B	phosphodiesterase 4B, cAMP-specific (phosphodiesterase E4 dunce homolog, Drosophila)	1	0	1	0	Sites in UTR
tRNA19-GlyGCC	PDIK1L	PDLIM1 interacting kinase 1 like	1	0	1	0	Sites in UTR
tRNA19-GlyGCC	POLDIP3	polymerase (DNA-directed), delta interacting protein 3	1	0	1	0	Sites in UTR
tRNA19-GlyGCC	PTPRF	protein tyrosine phosphatase, receptor type, F	1	0	1	0	Sites in UTR
tRNA19-GlyGCC	RAB21	RAB21, member RAS oncogene family	1	0	1	0	Sites in UTR
tRNA19-GlyGCC	RERG	RAS-like, estrogen-regulated, growth inhibitor	1	0	1	0	Sites in UTR
tRNA19-GlyGCC	RIMBP2	RIMS binding protein 2	1	0	1	0	Sites in UTR
tRNA19-GlyGCC	SLC8A2	solute carrier family 8 (sodium-calcium exchanger), member 2	1	0	1	0	Sites in UTR
tRNA19-GlyGCC	SMARCA2	SWI/SNF related, matrix associated, actin dependent regulator of chromatin, subfamily a, member 2	1	0	1	0	Sites in UTR
tRNA19-GlyGCC	TGFBR1	transforming growth factor, beta receptor I (activin A receptor type II-like kinase, 53kDa)	1	0	1	0	Sites in UTR
tRNA19-GlyGCC	TGOLN2	trans-golgi network protein 2	1	0	1	0	Sites in UTR
tRNA19-GlyGCC	TMEM167A	transmembrane protein 167A	1	0	1	0	Sites in UTR
tRNA19-GlyGCC	TMEM65	transmembrane protein 65	1	0	1	0	Sites in UTR
tRNA19-GlyGCC	UNC5C	unc-5 homolog C (C. elegans)	1	0	1	0	Sites in UTR
tRNA19-GlyGCC	VDR	vitamin D (1,25- dihydroxyvitamin D3) receptor	1	0	1	0	Sites in UTR
tRNA19-GlyGCC	WAPAL	wings apart-like homolog (Drosophila)	1	0	1	0	Sites in UTR
tRNA19-GlyGCC	WASF3	WAS protein family, member 3	1	0	1	0	Sites in UTR
tRNA19-GlyGCC	XPO7	exportin 7	1	0	1	0	Sites in UTR
tRNA19-GlyGCC	ZFHX3	zinc finger homeobox 3	1	0	1	0	Sites in UTR
tRNA19-GlyGCC	ZMYM3	zinc finger, MYM-type 3	1	0	1	0	Sites in UTR
tRNA19-GlyGCC	ZNF148	zinc finger protein 148	1	0	1	0	Sites in UTR
tRNA19-GlyGCC	AAK1	AP2 associated kinase 1	1	0	0	1	Sites in UTR
tRNA19-GlyGCC	ARFIP2	ADP-ribosylation factor interacting protein 2 (arfaptin 2)	1	0	0	1	Sites in UTR
tRNA19-GlyGCC	BMPER	BMP binding endothelial regulator	1	0	0	1	Sites in UTR
tRNA19-GlyGCC	CAMK2D	calcium/calmodulin-dependent protein kinase (CaM kinase) II delta	1	0	0	1	Sites in UTR
tRNA19-GlyGCC	CDK5R2	cyclin-dependent kinase 5, regulatory subunit 2 (p39)	1	0	0	1	Sites in UTR
tRNA19-GlyGCC	DCX	doublecortex; lissencephaly, X-linked (doublecortin)	1	0	0	1	Sites in UTR
tRNA19-GlyGCC	FLJ20309	hypothetical protein FLJ20309	1	0	0	1	Sites in UTR
tRNA19-GlyGCC	GLTP	glycolipid transfer protein	1	0	0	1	Sites in UTR
tRNA19-GlyGCC	GPR137C	G protein-coupled receptor 137C	1	0	0	1	Sites in UTR
tRNA19-GlyGCC	IGF1	insulin-like growth factor 1 (somatomedin C)	1	0	0	1	Sites in UTR
tRNA19-GlyGCC	IYD	iodotyrosine deiodinase	1	0	0	1	Sites in UTR
tRNA19-GlyGCC	KCMF1	potassium channel modulatory factor 1	1	0	0	1	Sites in UTR
tRNA19-GlyGCC	LPCAT1	lysophosphatidylcholine acyltransferase 1	1	0	0	1	Sites in UTR
tRNA19-GlyGCC	MKLN1	muskelin 1, intracellular mediator containing kelch motifs	1	0	0	1	Sites in UTR
tRNA19-GlyGCC	MMAB	methylmalonic aciduria (cobalamin deficiency) cblB type	1	0	0	1	Sites in UTR
tRNA19-GlyGCC	PASD1	PAS domain containing 1	1	0	0	1	Sites in UTR
tRNA19-GlyGCC	PGAP1	post-GPI attachment to proteins 1	1	0	0	1	Sites in UTR
tRNA19-GlyGCC	PLCXD3	phosphatidylinositol-specific phospholipase C, X domain containing 3	1	0	0	1	Sites in UTR
tRNA19-GlyGCC	PPP1R9A	protein phosphatase 1, regulatory (inhibitor) subunit 9A	1	0	0	1	Sites in UTR
tRNA19-GlyGCC	RGS7BP	regulator of G-protein signaling 7 binding protein	1	0	0	1	Sites in UTR
tRNA19-GlyGCC	SLC26A9	solute carrier family 26, member 9	1	0	0	1	Sites in UTR
tRNA19-GlyGCC	SPRY4	sprouty homolog 4 (Drosophila)	1	0	0	1	Sites in UTR
tRNA19-GlyGCC	TAOK1	TAO kinase 1	1	0	0	1	Sites in UTR
tRNA19-GlyGCC	TRIM9	tripartite motif-containing 9	1	0	0	1	Sites in UTR
tRNA19-GlyGCC	USP7	ubiquitin specific peptidase 7 (herpes virus-associated)	1	0	0	1	Sites in UTR
tRNA19-GlyGCC	VEGFC	vascular endothelial growth factor C	1	0	0	1	Sites in UTR
tRNA19-GlyGCC	ZC3H12A	zinc finger CCCH-type containing 12A	1	0	0	1	Sites in UTR
tRNA19-GlyGCC	ZC3H12C	zinc finger CCCH-type containing 12C	1	0	0	1	Sites in UTR
tRNA19-GlyGCC	ZNF664	zinc finger protein 664	1	0	0	1	Sites in UTR
tRNA19-GlyGCC	ZNF75D	zinc finger protein 75D	1	0	0	1	Sites in UTR
tRNA18-GlyGCC	ABHD2	abhydrolase domain containing 2	2	1	0	1	Sites in UTR
tRNA18-GlyGCC	ESRRG	estrogen-related receptor gamma	2	0	2	0	Sites in UTR
tRNA18-GlyGCC	ADRB1	adrenergic, beta-1-, receptor	1	1	0	0	Sites in UTR
tRNA18-GlyGCC	AOF1	amine oxidase (flavin containing) domain 1	1	1	0	0	Sites in UTR
tRNA18-GlyGCC	ARHGEF9	Cdc42 guanine nucleotide exchange factor (GEF) 9	1	1	0	0	Sites in UTR
tRNA18-GlyGCC	AXIN2	axin 2 (conductin, axil)	1	1	0	0	Sites in UTR
tRNA18-GlyGCC	AZI2	5-azacytidine induced 2	1	1	0	0	Sites in UTR
tRNA18-GlyGCC	BRWD1	bromodomain and WD repeat domain containing 1	1	1	0	0	Sites in UTR
tRNA18-GlyGCC	C20orf111	chromosome 20 open reading frame 111	1	1	0	0	Sites in UTR
tRNA18-GlyGCC	CASKIN2	CASK interacting protein 2	1	1	0	0	Sites in UTR
tRNA18-GlyGCC	COL5A2	collagen, type V, alpha 2	1	1	0	0	Sites in UTR
tRNA18-GlyGCC	CPD	carboxypeptidase D	1	1	0	0	Sites in UTR
tRNA18-GlyGCC	CREBZF	CREB/ATF bZIP transcription factor	1	1	0	0	Sites in UTR
tRNA18-GlyGCC	CSNK1G3	casein kinase 1, gamma 3	1	1	0	0	Sites in UTR
tRNA18-GlyGCC	DDN	dendrin	1	1	0	0	Sites in UTR
tRNA18-GlyGCC	DHX40	DEAH (Asp-Glu-Ala-His) box polypeptide 40	1	1	0	0	Sites in UTR
tRNA18-GlyGCC	ENAH	enabled homolog (Drosophila)	1	1	0	0	Sites in UTR
tRNA18-GlyGCC	EPHB1	EPH receptor B1	1	1	0	0	Sites in UTR
tRNA18-GlyGCC	GPATCH8	G patch domain containing 8	1	1	0	0	Sites in UTR
tRNA18-GlyGCC	KIAA1024	KIAA1024	1	1	0	0	Sites in UTR
tRNA18-GlyGCC	KIAA1211	KIAA1211 protein	1	1	0	0	Sites in UTR
tRNA18-GlyGCC	KIAA1217	KIAA1217	1	1	0	0	Sites in UTR
tRNA18-GlyGCC	KLF12	Kruppel-like factor 12	1	1	0	0	Sites in UTR
tRNA18-GlyGCC	MACF1	microtubule-actin crosslinking factor 1	1	1	0	0	Sites in UTR
tRNA18-GlyGCC	MBNL2	muscleblind-like 2 (Drosophila)	1	1	0	0	Sites in UTR
tRNA18-GlyGCC	MPZ	myelin protein zero (Charcot-Marie-Tooth neuropathy 1B)	1	1	0	0	Sites in UTR
tRNA18-GlyGCC	PADI2	peptidyl arginine deiminase, type II	1	1	0	0	Sites in UTR
tRNA18-GlyGCC	PDE4D	phosphodiesterase 4D, cAMP-specific (phosphodiesterase E3 dunce homolog, Drosophila)	1	1	0	0	Sites in UTR
tRNA18-GlyGCC	PFKFB3	6-phosphofructo-2-kinase/fructose-2,6-biphosphatase 3	1	1	0	0	Sites in UTR
tRNA18-GlyGCC	PPP1R14C	protein phosphatase 1, regulatory (inhibitor) subunit 14C	1	1	0	0	Sites in UTR
tRNA18-GlyGCC	RNF44	ring finger protein 44	1	1	0	0	Sites in UTR
tRNA18-GlyGCC	RREB1	ras responsive element binding protein 1	1	1	0	0	Sites in UTR
tRNA18-GlyGCC	SEC14L2	SEC14-like 2 (S. cerevisiae)	1	1	0	0	Sites in UTR
tRNA18-GlyGCC	STMN4	stathmin-like 4	1	1	0	0	Sites in UTR
tRNA18-GlyGCC	TMED7	transmembrane emp24 protein transport domain containing 7	1	1	0	0	Sites in UTR
tRNA18-GlyGCC	TMEFF2	transmembrane protein with EGF-like and two follistatin-like domains 2	1	1	0	0	Sites in UTR
tRNA18-GlyGCC	TNKS1BP1	tankyrase 1 binding protein 1, 182kDa	1	1	0	0	Sites in UTR
tRNA18-GlyGCC	TRHDE	thyrotropin-releasing hormone degrading enzyme	1	1	0	0	Sites in UTR
tRNA18-GlyGCC	TTC9	tetratricopeptide repeat domain 9	1	1	0	0	Sites in UTR
tRNA18-GlyGCC	TWF1	twinfilin, actin-binding protein, homolog 1 (Drosophila)	1	1	0	0	Sites in UTR
tRNA18-GlyGCC	UBAP2	ubiquitin associated protein 2	1	1	0	0	Sites in UTR
tRNA18-GlyGCC	UBE2D3	ubiquitin-conjugating enzyme E2D 3 (UBC4/5 homolog, yeast)	1	1	0	0	Sites in UTR
tRNA18-GlyGCC	WDR44	WD repeat domain 44	1	1	0	0	Sites in UTR
tRNA18-GlyGCC	YES1	v-yes-1 Yamaguchi sarcoma viral oncogene homolog 1	1	1	0	0	Sites in UTR
tRNA18-GlyGCC	ZNF618	zinc finger protein 618	1	1	0	0	Sites in UTR
tRNA18-GlyGCC	ZZZ3	zinc finger, ZZ-type containing 3	1	1	0	0	Sites in UTR
tRNA18-GlyGCC	HIPK2	homeodomain interacting protein kinase 2	2	0	1	1	Sites in UTR
tRNA18-GlyGCC	ALS2CR13	amyotrophic lateral sclerosis 2 (juvenile) chromosome region, candidate 13	1	0	1	0	Sites in UTR
tRNA18-GlyGCC	ASCL1	achaete-scute complex homolog 1 (Drosophila)	1	0	1	0	Sites in UTR
tRNA18-GlyGCC	ATP2B2	ATPase, Ca++ transporting, plasma membrane 2	1	0	1	0	Sites in UTR
tRNA18-GlyGCC	C18orf25	chromosome 18 open reading frame 25	1	0	1	0	Sites in UTR
tRNA18-GlyGCC	CASC3	cancer susceptibility candidate 3	1	0	1	0	Sites in UTR
tRNA18-GlyGCC	CASZ1	castor zinc finger 1	1	0	1	0	Sites in UTR
tRNA18-GlyGCC	CDC42	cell division cycle 42 (GTP binding protein, 25kDa)	1	0	1	0	Sites in UTR
tRNA18-GlyGCC	CDK8	cyclin-dependent kinase 8	1	0	1	0	Sites in UTR
tRNA18-GlyGCC	CORO1C	coronin, actin binding protein, 1C	1	0	1	0	Sites in UTR
tRNA18-GlyGCC	CTNND2	catenin (cadherin-associated protein), delta 2 (neural plakophilin-related arm-repeat protein)	1	0	1	0	Sites in UTR
tRNA18-GlyGCC	FRMD3	FERM domain containing 3	1	0	1	0	Sites in UTR
tRNA18-GlyGCC	LHX6	LIM homeobox 6	1	0	1	0	Sites in UTR
tRNA18-GlyGCC	LRRC7	leucine rich repeat containing 7	1	0	1	0	Sites in UTR
tRNA18-GlyGCC	MBD2	methyl-CpG binding domain protein 2	1	0	1	0	Sites in UTR
tRNA18-GlyGCC	MBNL1	muscleblind-like (Drosophila)	1	0	1	0	Sites in UTR
tRNA18-GlyGCC	MEIS2	Meis homeobox 2	1	0	1	0	Sites in UTR
tRNA18-GlyGCC	MIPOL1	mirror-image polydactyly 1	1	0	1	0	Sites in UTR
tRNA18-GlyGCC	MTDH	metadherin	1	0	1	0	Sites in UTR
tRNA18-GlyGCC	NPAS2	neuronal PAS domain protein 2	1	0	1	0	Sites in UTR
tRNA18-GlyGCC	OTP	orthopedia homeobox	1	0	1	0	Sites in UTR
tRNA18-GlyGCC	PAFAH1B1	platelet-activating factor acetylhydrolase, isoform Ib, alpha subunit 45kDa	1	0	1	0	Sites in UTR
tRNA18-GlyGCC	PATL1	protein associated with topoisomerase II homolog 1 (yeast)	1	0	1	0	Sites in UTR
tRNA18-GlyGCC	PCDH19	protocadherin 19	1	0	1	0	Sites in UTR
tRNA18-GlyGCC	PDE1B	phosphodiesterase 1B, calmodulin-dependent	1	0	1	0	Sites in UTR
tRNA18-GlyGCC	PDE4B	phosphodiesterase 4B, cAMP-specific (phosphodiesterase E4 dunce homolog, Drosophila)	1	0	1	0	Sites in UTR
tRNA18-GlyGCC	PDIK1L	PDLIM1 interacting kinase 1 like	1	0	1	0	Sites in UTR
tRNA18-GlyGCC	POLDIP3	polymerase (DNA-directed), delta interacting protein 3	1	0	1	0	Sites in UTR
tRNA18-GlyGCC	PTPRF	protein tyrosine phosphatase, receptor type, F	1	0	1	0	Sites in UTR
tRNA18-GlyGCC	RAB21	RAB21, member RAS oncogene family	1	0	1	0	Sites in UTR
tRNA18-GlyGCC	RERG	RAS-like, estrogen-regulated, growth inhibitor	1	0	1	0	Sites in UTR
tRNA18-GlyGCC	RIMBP2	RIMS binding protein 2	1	0	1	0	Sites in UTR
tRNA18-GlyGCC	SLC8A2	solute carrier family 8 (sodium-calcium exchanger), member 2	1	0	1	0	Sites in UTR
tRNA18-GlyGCC	SMARCA2	SWI/SNF related, matrix associated, actin dependent regulator of chromatin, subfamily a, member 2	1	0	1	0	Sites in UTR
tRNA18-GlyGCC	TGFBR1	transforming growth factor, beta receptor I (activin A receptor type II-like kinase, 53kDa)	1	0	1	0	Sites in UTR
tRNA18-GlyGCC	TGOLN2	trans-golgi network protein 2	1	0	1	0	Sites in UTR
tRNA18-GlyGCC	TMEM167A	transmembrane protein 167A	1	0	1	0	Sites in UTR
tRNA18-GlyGCC	TMEM65	transmembrane protein 65	1	0	1	0	Sites in UTR
tRNA18-GlyGCC	UNC5C	unc-5 homolog C (C. elegans)	1	0	1	0	Sites in UTR
tRNA18-GlyGCC	VDR	vitamin D (1,25- dihydroxyvitamin D3) receptor	1	0	1	0	Sites in UTR
tRNA18-GlyGCC	WAPAL	wings apart-like homolog (Drosophila)	1	0	1	0	Sites in UTR
tRNA18-GlyGCC	WASF3	WAS protein family, member 3	1	0	1	0	Sites in UTR
tRNA18-GlyGCC	XPO7	exportin 7	1	0	1	0	Sites in UTR
tRNA18-GlyGCC	ZFHX3	zinc finger homeobox 3	1	0	1	0	Sites in UTR
tRNA18-GlyGCC	ZMYM3	zinc finger, MYM-type 3	1	0	1	0	Sites in UTR
tRNA18-GlyGCC	ZNF148	zinc finger protein 148	1	0	1	0	Sites in UTR
tRNA18-GlyGCC	AAK1	AP2 associated kinase 1	1	0	0	1	Sites in UTR
tRNA18-GlyGCC	ARFIP2	ADP-ribosylation factor interacting protein 2 (arfaptin 2)	1	0	0	1	Sites in UTR
tRNA18-GlyGCC	BMPER	BMP binding endothelial regulator	1	0	0	1	Sites in UTR
tRNA18-GlyGCC	CAMK2D	calcium/calmodulin-dependent protein kinase (CaM kinase) II delta	1	0	0	1	Sites in UTR
tRNA18-GlyGCC	CDK5R2	cyclin-dependent kinase 5, regulatory subunit 2 (p39)	1	0	0	1	Sites in UTR
tRNA18-GlyGCC	DCX	doublecortex; lissencephaly, X-linked (doublecortin)	1	0	0	1	Sites in UTR
tRNA18-GlyGCC	FLJ20309	hypothetical protein FLJ20309	1	0	0	1	Sites in UTR
tRNA18-GlyGCC	GLTP	glycolipid transfer protein	1	0	0	1	Sites in UTR
tRNA18-GlyGCC	GPR137C	G protein-coupled receptor 137C	1	0	0	1	Sites in UTR
tRNA18-GlyGCC	IGF1	insulin-like growth factor 1 (somatomedin C)	1	0	0	1	Sites in UTR
tRNA18-GlyGCC	IYD	iodotyrosine deiodinase	1	0	0	1	Sites in UTR
tRNA18-GlyGCC	KCMF1	potassium channel modulatory factor 1	1	0	0	1	Sites in UTR
tRNA18-GlyGCC	LPCAT1	lysophosphatidylcholine acyltransferase 1	1	0	0	1	Sites in UTR
tRNA18-GlyGCC	MKLN1	muskelin 1, intracellular mediator containing kelch motifs	1	0	0	1	Sites in UTR
tRNA18-GlyGCC	MMAB	methylmalonic aciduria (cobalamin deficiency) cblB type	1	0	0	1	Sites in UTR
tRNA18-GlyGCC	PASD1	PAS domain containing 1	1	0	0	1	Sites in UTR
tRNA18-GlyGCC	PGAP1	post-GPI attachment to proteins 1	1	0	0	1	Sites in UTR
tRNA18-GlyGCC	PLCXD3	phosphatidylinositol-specific phospholipase C, X domain containing 3	1	0	0	1	Sites in UTR
tRNA18-GlyGCC	PPP1R9A	protein phosphatase 1, regulatory (inhibitor) subunit 9A	1	0	0	1	Sites in UTR
tRNA18-GlyGCC	RGS7BP	regulator of G-protein signaling 7 binding protein	1	0	0	1	Sites in UTR
tRNA18-GlyGCC	SLC26A9	solute carrier family 26, member 9	1	0	0	1	Sites in UTR
tRNA18-GlyGCC	SPRY4	sprouty homolog 4 (Drosophila)	1	0	0	1	Sites in UTR
tRNA18-GlyGCC	TAOK1	TAO kinase 1	1	0	0	1	Sites in UTR
tRNA18-GlyGCC	TRIM9	tripartite motif-containing 9	1	0	0	1	Sites in UTR
tRNA18-GlyGCC	USP7	ubiquitin specific peptidase 7 (herpes virus-associated)	1	0	0	1	Sites in UTR
tRNA18-GlyGCC	VEGFC	vascular endothelial growth factor C	1	0	0	1	Sites in UTR
tRNA18-GlyGCC	ZC3H12A	zinc finger CCCH-type containing 12A	1	0	0	1	Sites in UTR
tRNA18-GlyGCC	ZC3H12C	zinc finger CCCH-type containing 12C	1	0	0	1	Sites in UTR
tRNA18-GlyGCC	ZNF664	zinc finger protein 664	1	0	0	1	Sites in UTR
tRNA18-GlyGCC	ZNF75D	zinc finger protein 75D	1	0	0	1	Sites in UTR
tRNA128-GlyGCC	ABHD2	abhydrolase domain containing 2	2	1	0	1	Sites in UTR
tRNA128-GlyGCC	ESRRG	estrogen-related receptor gamma	2	0	2	0	Sites in UTR
tRNA128-GlyGCC	ADRB1	adrenergic, beta-1-, receptor	1	1	0	0	Sites in UTR
tRNA128-GlyGCC	AOF1	amine oxidase (flavin containing) domain 1	1	1	0	0	Sites in UTR
tRNA128-GlyGCC	ARHGEF9	Cdc42 guanine nucleotide exchange factor (GEF) 9	1	1	0	0	Sites in UTR
tRNA128-GlyGCC	AXIN2	axin 2 (conductin, axil)	1	1	0	0	Sites in UTR
tRNA128-GlyGCC	AZI2	5-azacytidine induced 2	1	1	0	0	Sites in UTR
tRNA128-GlyGCC	BRWD1	bromodomain and WD repeat domain containing 1	1	1	0	0	Sites in UTR
tRNA128-GlyGCC	C20orf111	chromosome 20 open reading frame 111	1	1	0	0	Sites in UTR
tRNA128-GlyGCC	CASKIN2	CASK interacting protein 2	1	1	0	0	Sites in UTR
tRNA128-GlyGCC	COL5A2	collagen, type V, alpha 2	1	1	0	0	Sites in UTR
tRNA128-GlyGCC	CPD	carboxypeptidase D	1	1	0	0	Sites in UTR
tRNA128-GlyGCC	CREBZF	CREB/ATF bZIP transcription factor	1	1	0	0	Sites in UTR
tRNA128-GlyGCC	CSNK1G3	casein kinase 1, gamma 3	1	1	0	0	Sites in UTR
tRNA128-GlyGCC	DDN	dendrin	1	1	0	0	Sites in UTR
tRNA128-GlyGCC	DHX40	DEAH (Asp-Glu-Ala-His) box polypeptide 40	1	1	0	0	Sites in UTR
tRNA128-GlyGCC	ENAH	enabled homolog (Drosophila)	1	1	0	0	Sites in UTR
tRNA128-GlyGCC	EPHB1	EPH receptor B1	1	1	0	0	Sites in UTR
tRNA128-GlyGCC	GPATCH8	G patch domain containing 8	1	1	0	0	Sites in UTR
tRNA128-GlyGCC	KIAA1024	KIAA1024	1	1	0	0	Sites in UTR
tRNA128-GlyGCC	KIAA1211	KIAA1211 protein	1	1	0	0	Sites in UTR
tRNA128-GlyGCC	KIAA1217	KIAA1217	1	1	0	0	Sites in UTR
tRNA128-GlyGCC	KLF12	Kruppel-like factor 12	1	1	0	0	Sites in UTR
tRNA128-GlyGCC	MACF1	microtubule-actin crosslinking factor 1	1	1	0	0	Sites in UTR
tRNA128-GlyGCC	MBNL2	muscleblind-like 2 (Drosophila)	1	1	0	0	Sites in UTR
tRNA128-GlyGCC	MPZ	myelin protein zero (Charcot-Marie-Tooth neuropathy 1B)	1	1	0	0	Sites in UTR
tRNA128-GlyGCC	PADI2	peptidyl arginine deiminase, type II	1	1	0	0	Sites in UTR
tRNA128-GlyGCC	PDE4D	phosphodiesterase 4D, cAMP-specific (phosphodiesterase E3 dunce homolog, Drosophila)	1	1	0	0	Sites in UTR
tRNA128-GlyGCC	PFKFB3	6-phosphofructo-2-kinase/fructose-2,6-biphosphatase 3	1	1	0	0	Sites in UTR
tRNA128-GlyGCC	PPP1R14C	protein phosphatase 1, regulatory (inhibitor) subunit 14C	1	1	0	0	Sites in UTR
tRNA128-GlyGCC	RNF44	ring finger protein 44	1	1	0	0	Sites in UTR
tRNA128-GlyGCC	RREB1	ras responsive element binding protein 1	1	1	0	0	Sites in UTR
tRNA128-GlyGCC	SEC14L2	SEC14-like 2 (S. cerevisiae)	1	1	0	0	Sites in UTR
tRNA128-GlyGCC	STMN4	stathmin-like 4	1	1	0	0	Sites in UTR
tRNA128-GlyGCC	TMED7	transmembrane emp24 protein transport domain containing 7	1	1	0	0	Sites in UTR
tRNA128-GlyGCC	TMEFF2	transmembrane protein with EGF-like and two follistatin-like domains 2	1	1	0	0	Sites in UTR
tRNA128-GlyGCC	TNKS1BP1	tankyrase 1 binding protein 1, 182kDa	1	1	0	0	Sites in UTR
tRNA128-GlyGCC	TRHDE	thyrotropin-releasing hormone degrading enzyme	1	1	0	0	Sites in UTR
tRNA128-GlyGCC	TTC9	tetratricopeptide repeat domain 9	1	1	0	0	Sites in UTR
tRNA128-GlyGCC	TWF1	twinfilin, actin-binding protein, homolog 1 (Drosophila)	1	1	0	0	Sites in UTR
tRNA128-GlyGCC	UBAP2	ubiquitin associated protein 2	1	1	0	0	Sites in UTR
tRNA128-GlyGCC	UBE2D3	ubiquitin-conjugating enzyme E2D 3 (UBC4/5 homolog, yeast)	1	1	0	0	Sites in UTR
tRNA128-GlyGCC	WDR44	WD repeat domain 44	1	1	0	0	Sites in UTR
tRNA128-GlyGCC	YES1	v-yes-1 Yamaguchi sarcoma viral oncogene homolog 1	1	1	0	0	Sites in UTR
tRNA128-GlyGCC	ZNF618	zinc finger protein 618	1	1	0	0	Sites in UTR
tRNA128-GlyGCC	ZZZ3	zinc finger, ZZ-type containing 3	1	1	0	0	Sites in UTR
tRNA128-GlyGCC	HIPK2	homeodomain interacting protein kinase 2	2	0	1	1	Sites in UTR
tRNA128-GlyGCC	ALS2CR13	amyotrophic lateral sclerosis 2 (juvenile) chromosome region, candidate 13	1	0	1	0	Sites in UTR
tRNA128-GlyGCC	ASCL1	achaete-scute complex homolog 1 (Drosophila)	1	0	1	0	Sites in UTR
tRNA128-GlyGCC	ATP2B2	ATPase, Ca++ transporting, plasma membrane 2	1	0	1	0	Sites in UTR
tRNA128-GlyGCC	C18orf25	chromosome 18 open reading frame 25	1	0	1	0	Sites in UTR
tRNA128-GlyGCC	CASC3	cancer susceptibility candidate 3	1	0	1	0	Sites in UTR
tRNA128-GlyGCC	CASZ1	castor zinc finger 1	1	0	1	0	Sites in UTR
tRNA128-GlyGCC	CDC42	cell division cycle 42 (GTP binding protein, 25kDa)	1	0	1	0	Sites in UTR
tRNA128-GlyGCC	CDK8	cyclin-dependent kinase 8	1	0	1	0	Sites in UTR
tRNA128-GlyGCC	CORO1C	coronin, actin binding protein, 1C	1	0	1	0	Sites in UTR
tRNA128-GlyGCC	CTNND2	catenin (cadherin-associated protein), delta 2 (neural plakophilin-related arm-repeat protein)	1	0	1	0	Sites in UTR
tRNA128-GlyGCC	FRMD3	FERM domain containing 3	1	0	1	0	Sites in UTR
tRNA128-GlyGCC	LHX6	LIM homeobox 6	1	0	1	0	Sites in UTR
tRNA128-GlyGCC	LRRC7	leucine rich repeat containing 7	1	0	1	0	Sites in UTR
tRNA128-GlyGCC	MBD2	methyl-CpG binding domain protein 2	1	0	1	0	Sites in UTR
tRNA128-GlyGCC	MBNL1	muscleblind-like (Drosophila)	1	0	1	0	Sites in UTR
tRNA128-GlyGCC	MEIS2	Meis homeobox 2	1	0	1	0	Sites in UTR
tRNA128-GlyGCC	MIPOL1	mirror-image polydactyly 1	1	0	1	0	Sites in UTR
tRNA128-GlyGCC	MTDH	metadherin	1	0	1	0	Sites in UTR
tRNA128-GlyGCC	NPAS2	neuronal PAS domain protein 2	1	0	1	0	Sites in UTR
tRNA128-GlyGCC	OTP	orthopedia homeobox	1	0	1	0	Sites in UTR
tRNA128-GlyGCC	PAFAH1B1	platelet-activating factor acetylhydrolase, isoform Ib, alpha subunit 45kDa	1	0	1	0	Sites in UTR
tRNA128-GlyGCC	PATL1	protein associated with topoisomerase II homolog 1 (yeast)	1	0	1	0	Sites in UTR
tRNA128-GlyGCC	PCDH19	protocadherin 19	1	0	1	0	Sites in UTR
tRNA128-GlyGCC	PDE1B	phosphodiesterase 1B, calmodulin-dependent	1	0	1	0	Sites in UTR
tRNA128-GlyGCC	PDE4B	phosphodiesterase 4B, cAMP-specific (phosphodiesterase E4 dunce homolog, Drosophila)	1	0	1	0	Sites in UTR
tRNA128-GlyGCC	PDIK1L	PDLIM1 interacting kinase 1 like	1	0	1	0	Sites in UTR
tRNA128-GlyGCC	POLDIP3	polymerase (DNA-directed), delta interacting protein 3	1	0	1	0	Sites in UTR
tRNA128-GlyGCC	PTPRF	protein tyrosine phosphatase, receptor type, F	1	0	1	0	Sites in UTR
tRNA128-GlyGCC	RAB21	RAB21, member RAS oncogene family	1	0	1	0	Sites in UTR
tRNA128-GlyGCC	RERG	RAS-like, estrogen-regulated, growth inhibitor	1	0	1	0	Sites in UTR
tRNA128-GlyGCC	RIMBP2	RIMS binding protein 2	1	0	1	0	Sites in UTR
tRNA128-GlyGCC	SLC8A2	solute carrier family 8 (sodium-calcium exchanger), member 2	1	0	1	0	Sites in UTR
tRNA128-GlyGCC	SMARCA2	SWI/SNF related, matrix associated, actin dependent regulator of chromatin, subfamily a, member 2	1	0	1	0	Sites in UTR
tRNA128-GlyGCC	TGFBR1	transforming growth factor, beta receptor I (activin A receptor type II-like kinase, 53kDa)	1	0	1	0	Sites in UTR
tRNA128-GlyGCC	TGOLN2	trans-golgi network protein 2	1	0	1	0	Sites in UTR
tRNA128-GlyGCC	TMEM167A	transmembrane protein 167A	1	0	1	0	Sites in UTR
tRNA128-GlyGCC	TMEM65	transmembrane protein 65	1	0	1	0	Sites in UTR
tRNA128-GlyGCC	UNC5C	unc-5 homolog C (C. elegans)	1	0	1	0	Sites in UTR
tRNA128-GlyGCC	VDR	vitamin D (1,25- dihydroxyvitamin D3) receptor	1	0	1	0	Sites in UTR
tRNA128-GlyGCC	WAPAL	wings apart-like homolog (Drosophila)	1	0	1	0	Sites in UTR
tRNA128-GlyGCC	WASF3	WAS protein family, member 3	1	0	1	0	Sites in UTR
tRNA128-GlyGCC	XPO7	exportin 7	1	0	1	0	Sites in UTR
tRNA128-GlyGCC	ZFHX3	zinc finger homeobox 3	1	0	1	0	Sites in UTR
tRNA128-GlyGCC	ZMYM3	zinc finger, MYM-type 3	1	0	1	0	Sites in UTR
tRNA128-GlyGCC	ZNF148	zinc finger protein 148	1	0	1	0	Sites in UTR
tRNA128-GlyGCC	AAK1	AP2 associated kinase 1	1	0	0	1	Sites in UTR
tRNA128-GlyGCC	ARFIP2	ADP-ribosylation factor interacting protein 2 (arfaptin 2)	1	0	0	1	Sites in UTR
tRNA128-GlyGCC	BMPER	BMP binding endothelial regulator	1	0	0	1	Sites in UTR
tRNA128-GlyGCC	CAMK2D	calcium/calmodulin-dependent protein kinase (CaM kinase) II delta	1	0	0	1	Sites in UTR
tRNA128-GlyGCC	CDK5R2	cyclin-dependent kinase 5, regulatory subunit 2 (p39)	1	0	0	1	Sites in UTR
tRNA128-GlyGCC	DCX	doublecortex; lissencephaly, X-linked (doublecortin)	1	0	0	1	Sites in UTR
tRNA128-GlyGCC	FLJ20309	hypothetical protein FLJ20309	1	0	0	1	Sites in UTR
tRNA128-GlyGCC	GLTP	glycolipid transfer protein	1	0	0	1	Sites in UTR
tRNA128-GlyGCC	GPR137C	G protein-coupled receptor 137C	1	0	0	1	Sites in UTR
tRNA128-GlyGCC	IGF1	insulin-like growth factor 1 (somatomedin C)	1	0	0	1	Sites in UTR
tRNA128-GlyGCC	IYD	iodotyrosine deiodinase	1	0	0	1	Sites in UTR
tRNA128-GlyGCC	KCMF1	potassium channel modulatory factor 1	1	0	0	1	Sites in UTR
tRNA128-GlyGCC	LPCAT1	lysophosphatidylcholine acyltransferase 1	1	0	0	1	Sites in UTR
tRNA128-GlyGCC	MKLN1	muskelin 1, intracellular mediator containing kelch motifs	1	0	0	1	Sites in UTR
tRNA128-GlyGCC	MMAB	methylmalonic aciduria (cobalamin deficiency) cblB type	1	0	0	1	Sites in UTR
tRNA128-GlyGCC	PASD1	PAS domain containing 1	1	0	0	1	Sites in UTR
tRNA128-GlyGCC	PGAP1	post-GPI attachment to proteins 1	1	0	0	1	Sites in UTR
tRNA128-GlyGCC	PLCXD3	phosphatidylinositol-specific phospholipase C, X domain containing 3	1	0	0	1	Sites in UTR
tRNA128-GlyGCC	PPP1R9A	protein phosphatase 1, regulatory (inhibitor) subunit 9A	1	0	0	1	Sites in UTR
tRNA128-GlyGCC	RGS7BP	regulator of G-protein signaling 7 binding protein	1	0	0	1	Sites in UTR
tRNA128-GlyGCC	SLC26A9	solute carrier family 26, member 9	1	0	0	1	Sites in UTR
tRNA128-GlyGCC	SPRY4	sprouty homolog 4 (Drosophila)	1	0	0	1	Sites in UTR
tRNA128-GlyGCC	TAOK1	TAO kinase 1	1	0	0	1	Sites in UTR
tRNA128-GlyGCC	TRIM9	tripartite motif-containing 9	1	0	0	1	Sites in UTR
tRNA128-GlyGCC	USP7	ubiquitin specific peptidase 7 (herpes virus-associated)	1	0	0	1	Sites in UTR
tRNA128-GlyGCC	VEGFC	vascular endothelial growth factor C	1	0	0	1	Sites in UTR
tRNA128-GlyGCC	ZC3H12A	zinc finger CCCH-type containing 12A	1	0	0	1	Sites in UTR
tRNA128-GlyGCC	ZC3H12C	zinc finger CCCH-type containing 12C	1	0	0	1	Sites in UTR
tRNA128-GlyGCC	ZNF664	zinc finger protein 664	1	0	0	1	Sites in UTR
tRNA128-GlyGCC	ZNF75D	zinc finger protein 75D	1	0	0	1	Sites in UTR
tRNA4-GlyCCC	ABHD2	abhydrolase domain containing 2	2	1	0	1	Sites in UTR
tRNA4-GlyCCC	ESRRG	estrogen-related receptor gamma	2	0	2	0	Sites in UTR
tRNA4-GlyCCC	ADRB1	adrenergic, beta-1-, receptor	1	1	0	0	Sites in UTR
tRNA4-GlyCCC	AOF1	amine oxidase (flavin containing) domain 1	1	1	0	0	Sites in UTR
tRNA4-GlyCCC	ARHGEF9	Cdc42 guanine nucleotide exchange factor (GEF) 9	1	1	0	0	Sites in UTR
tRNA4-GlyCCC	AXIN2	axin 2 (conductin, axil)	1	1	0	0	Sites in UTR
tRNA4-GlyCCC	AZI2	5-azacytidine induced 2	1	1	0	0	Sites in UTR
tRNA4-GlyCCC	BRWD1	bromodomain and WD repeat domain containing 1	1	1	0	0	Sites in UTR
tRNA4-GlyCCC	C20orf111	chromosome 20 open reading frame 111	1	1	0	0	Sites in UTR
tRNA4-GlyCCC	CASKIN2	CASK interacting protein 2	1	1	0	0	Sites in UTR
tRNA4-GlyCCC	COL5A2	collagen, type V, alpha 2	1	1	0	0	Sites in UTR
tRNA4-GlyCCC	CPD	carboxypeptidase D	1	1	0	0	Sites in UTR
tRNA4-GlyCCC	CREBZF	CREB/ATF bZIP transcription factor	1	1	0	0	Sites in UTR
tRNA4-GlyCCC	CSNK1G3	casein kinase 1, gamma 3	1	1	0	0	Sites in UTR
tRNA4-GlyCCC	DDN	dendrin	1	1	0	0	Sites in UTR
tRNA4-GlyCCC	DHX40	DEAH (Asp-Glu-Ala-His) box polypeptide 40	1	1	0	0	Sites in UTR
tRNA4-GlyCCC	ENAH	enabled homolog (Drosophila)	1	1	0	0	Sites in UTR
tRNA4-GlyCCC	EPHB1	EPH receptor B1	1	1	0	0	Sites in UTR
tRNA4-GlyCCC	GPATCH8	G patch domain containing 8	1	1	0	0	Sites in UTR
tRNA4-GlyCCC	KIAA1024	KIAA1024	1	1	0	0	Sites in UTR
tRNA4-GlyCCC	KIAA1211	KIAA1211 protein	1	1	0	0	Sites in UTR
tRNA4-GlyCCC	KIAA1217	KIAA1217	1	1	0	0	Sites in UTR
tRNA4-GlyCCC	KLF12	Kruppel-like factor 12	1	1	0	0	Sites in UTR
tRNA4-GlyCCC	MACF1	microtubule-actin crosslinking factor 1	1	1	0	0	Sites in UTR
tRNA4-GlyCCC	MBNL2	muscleblind-like 2 (Drosophila)	1	1	0	0	Sites in UTR
tRNA4-GlyCCC	MPZ	myelin protein zero (Charcot-Marie-Tooth neuropathy 1B)	1	1	0	0	Sites in UTR
tRNA4-GlyCCC	PADI2	peptidyl arginine deiminase, type II	1	1	0	0	Sites in UTR
tRNA4-GlyCCC	PDE4D	phosphodiesterase 4D, cAMP-specific (phosphodiesterase E3 dunce homolog, Drosophila)	1	1	0	0	Sites in UTR
tRNA4-GlyCCC	PFKFB3	6-phosphofructo-2-kinase/fructose-2,6-biphosphatase 3	1	1	0	0	Sites in UTR
tRNA4-GlyCCC	PPP1R14C	protein phosphatase 1, regulatory (inhibitor) subunit 14C	1	1	0	0	Sites in UTR
tRNA4-GlyCCC	RNF44	ring finger protein 44	1	1	0	0	Sites in UTR
tRNA4-GlyCCC	RREB1	ras responsive element binding protein 1	1	1	0	0	Sites in UTR
tRNA4-GlyCCC	SEC14L2	SEC14-like 2 (S. cerevisiae)	1	1	0	0	Sites in UTR
tRNA4-GlyCCC	STMN4	stathmin-like 4	1	1	0	0	Sites in UTR
tRNA4-GlyCCC	TMED7	transmembrane emp24 protein transport domain containing 7	1	1	0	0	Sites in UTR
tRNA4-GlyCCC	TMEFF2	transmembrane protein with EGF-like and two follistatin-like domains 2	1	1	0	0	Sites in UTR
tRNA4-GlyCCC	TNKS1BP1	tankyrase 1 binding protein 1, 182kDa	1	1	0	0	Sites in UTR
tRNA4-GlyCCC	TRHDE	thyrotropin-releasing hormone degrading enzyme	1	1	0	0	Sites in UTR
tRNA4-GlyCCC	TTC9	tetratricopeptide repeat domain 9	1	1	0	0	Sites in UTR
tRNA4-GlyCCC	TWF1	twinfilin, actin-binding protein, homolog 1 (Drosophila)	1	1	0	0	Sites in UTR
tRNA4-GlyCCC	UBAP2	ubiquitin associated protein 2	1	1	0	0	Sites in UTR
tRNA4-GlyCCC	UBE2D3	ubiquitin-conjugating enzyme E2D 3 (UBC4/5 homolog, yeast)	1	1	0	0	Sites in UTR
tRNA4-GlyCCC	WDR44	WD repeat domain 44	1	1	0	0	Sites in UTR
tRNA4-GlyCCC	YES1	v-yes-1 Yamaguchi sarcoma viral oncogene homolog 1	1	1	0	0	Sites in UTR
tRNA4-GlyCCC	ZNF618	zinc finger protein 618	1	1	0	0	Sites in UTR
tRNA4-GlyCCC	ZZZ3	zinc finger, ZZ-type containing 3	1	1	0	0	Sites in UTR
tRNA4-GlyCCC	HIPK2	homeodomain interacting protein kinase 2	2	0	1	1	Sites in UTR
tRNA4-GlyCCC	ALS2CR13	amyotrophic lateral sclerosis 2 (juvenile) chromosome region, candidate 13	1	0	1	0	Sites in UTR
tRNA4-GlyCCC	ASCL1	achaete-scute complex homolog 1 (Drosophila)	1	0	1	0	Sites in UTR
tRNA4-GlyCCC	ATP2B2	ATPase, Ca++ transporting, plasma membrane 2	1	0	1	0	Sites in UTR
tRNA4-GlyCCC	C18orf25	chromosome 18 open reading frame 25	1	0	1	0	Sites in UTR
tRNA4-GlyCCC	CASC3	cancer susceptibility candidate 3	1	0	1	0	Sites in UTR
tRNA4-GlyCCC	CASZ1	castor zinc finger 1	1	0	1	0	Sites in UTR
tRNA4-GlyCCC	CDC42	cell division cycle 42 (GTP binding protein, 25kDa)	1	0	1	0	Sites in UTR
tRNA4-GlyCCC	CDK8	cyclin-dependent kinase 8	1	0	1	0	Sites in UTR
tRNA4-GlyCCC	CORO1C	coronin, actin binding protein, 1C	1	0	1	0	Sites in UTR
tRNA4-GlyCCC	CTNND2	catenin (cadherin-associated protein), delta 2 (neural plakophilin-related arm-repeat protein)	1	0	1	0	Sites in UTR
tRNA4-GlyCCC	FRMD3	FERM domain containing 3	1	0	1	0	Sites in UTR
tRNA4-GlyCCC	LHX6	LIM homeobox 6	1	0	1	0	Sites in UTR
tRNA4-GlyCCC	LRRC7	leucine rich repeat containing 7	1	0	1	0	Sites in UTR
tRNA4-GlyCCC	MBD2	methyl-CpG binding domain protein 2	1	0	1	0	Sites in UTR
tRNA4-GlyCCC	MBNL1	muscleblind-like (Drosophila)	1	0	1	0	Sites in UTR
tRNA4-GlyCCC	MEIS2	Meis homeobox 2	1	0	1	0	Sites in UTR
tRNA4-GlyCCC	MIPOL1	mirror-image polydactyly 1	1	0	1	0	Sites in UTR
tRNA4-GlyCCC	MTDH	metadherin	1	0	1	0	Sites in UTR
tRNA4-GlyCCC	NPAS2	neuronal PAS domain protein 2	1	0	1	0	Sites in UTR
tRNA4-GlyCCC	OTP	orthopedia homeobox	1	0	1	0	Sites in UTR
tRNA4-GlyCCC	PAFAH1B1	platelet-activating factor acetylhydrolase, isoform Ib, alpha subunit 45kDa	1	0	1	0	Sites in UTR
tRNA4-GlyCCC	PATL1	protein associated with topoisomerase II homolog 1 (yeast)	1	0	1	0	Sites in UTR
tRNA4-GlyCCC	PCDH19	protocadherin 19	1	0	1	0	Sites in UTR
tRNA4-GlyCCC	PDE1B	phosphodiesterase 1B, calmodulin-dependent	1	0	1	0	Sites in UTR
tRNA4-GlyCCC	PDE4B	phosphodiesterase 4B, cAMP-specific (phosphodiesterase E4 dunce homolog, Drosophila)	1	0	1	0	Sites in UTR
tRNA4-GlyCCC	PDIK1L	PDLIM1 interacting kinase 1 like	1	0	1	0	Sites in UTR
tRNA4-GlyCCC	POLDIP3	polymerase (DNA-directed), delta interacting protein 3	1	0	1	0	Sites in UTR
tRNA4-GlyCCC	PTPRF	protein tyrosine phosphatase, receptor type, F	1	0	1	0	Sites in UTR
tRNA4-GlyCCC	RAB21	RAB21, member RAS oncogene family	1	0	1	0	Sites in UTR
tRNA4-GlyCCC	RERG	RAS-like, estrogen-regulated, growth inhibitor	1	0	1	0	Sites in UTR
tRNA4-GlyCCC	RIMBP2	RIMS binding protein 2	1	0	1	0	Sites in UTR
tRNA4-GlyCCC	SLC8A2	solute carrier family 8 (sodium-calcium exchanger), member 2	1	0	1	0	Sites in UTR
tRNA4-GlyCCC	SMARCA2	SWI/SNF related, matrix associated, actin dependent regulator of chromatin, subfamily a, member 2	1	0	1	0	Sites in UTR
tRNA4-GlyCCC	TGFBR1	transforming growth factor, beta receptor I (activin A receptor type II-like kinase, 53kDa)	1	0	1	0	Sites in UTR
tRNA4-GlyCCC	TGOLN2	trans-golgi network protein 2	1	0	1	0	Sites in UTR
tRNA4-GlyCCC	TMEM167A	transmembrane protein 167A	1	0	1	0	Sites in UTR
tRNA4-GlyCCC	TMEM65	transmembrane protein 65	1	0	1	0	Sites in UTR
tRNA4-GlyCCC	UNC5C	unc-5 homolog C (C. elegans)	1	0	1	0	Sites in UTR
tRNA4-GlyCCC	VDR	vitamin D (1,25- dihydroxyvitamin D3) receptor	1	0	1	0	Sites in UTR
tRNA4-GlyCCC	WAPAL	wings apart-like homolog (Drosophila)	1	0	1	0	Sites in UTR
tRNA4-GlyCCC	WASF3	WAS protein family, member 3	1	0	1	0	Sites in UTR
tRNA4-GlyCCC	XPO7	exportin 7	1	0	1	0	Sites in UTR
tRNA4-GlyCCC	ZFHX3	zinc finger homeobox 3	1	0	1	0	Sites in UTR
tRNA4-GlyCCC	ZMYM3	zinc finger, MYM-type 3	1	0	1	0	Sites in UTR
tRNA4-GlyCCC	ZNF148	zinc finger protein 148	1	0	1	0	Sites in UTR
tRNA4-GlyCCC	AAK1	AP2 associated kinase 1	1	0	0	1	Sites in UTR
tRNA4-GlyCCC	ARFIP2	ADP-ribosylation factor interacting protein 2 (arfaptin 2)	1	0	0	1	Sites in UTR
tRNA4-GlyCCC	BMPER	BMP binding endothelial regulator	1	0	0	1	Sites in UTR
tRNA4-GlyCCC	CAMK2D	calcium/calmodulin-dependent protein kinase (CaM kinase) II delta	1	0	0	1	Sites in UTR
tRNA4-GlyCCC	CDK5R2	cyclin-dependent kinase 5, regulatory subunit 2 (p39)	1	0	0	1	Sites in UTR
tRNA4-GlyCCC	DCX	doublecortex; lissencephaly, X-linked (doublecortin)	1	0	0	1	Sites in UTR
tRNA4-GlyCCC	FLJ20309	hypothetical protein FLJ20309	1	0	0	1	Sites in UTR
tRNA4-GlyCCC	GLTP	glycolipid transfer protein	1	0	0	1	Sites in UTR
tRNA4-GlyCCC	GPR137C	G protein-coupled receptor 137C	1	0	0	1	Sites in UTR
tRNA4-GlyCCC	IGF1	insulin-like growth factor 1 (somatomedin C)	1	0	0	1	Sites in UTR
tRNA4-GlyCCC	IYD	iodotyrosine deiodinase	1	0	0	1	Sites in UTR
tRNA4-GlyCCC	KCMF1	potassium channel modulatory factor 1	1	0	0	1	Sites in UTR
tRNA4-GlyCCC	LPCAT1	lysophosphatidylcholine acyltransferase 1	1	0	0	1	Sites in UTR
tRNA4-GlyCCC	MKLN1	muskelin 1, intracellular mediator containing kelch motifs	1	0	0	1	Sites in UTR
tRNA4-GlyCCC	MMAB	methylmalonic aciduria (cobalamin deficiency) cblB type	1	0	0	1	Sites in UTR
tRNA4-GlyCCC	PASD1	PAS domain containing 1	1	0	0	1	Sites in UTR
tRNA4-GlyCCC	PGAP1	post-GPI attachment to proteins 1	1	0	0	1	Sites in UTR
tRNA4-GlyCCC	PLCXD3	phosphatidylinositol-specific phospholipase C, X domain containing 3	1	0	0	1	Sites in UTR
tRNA4-GlyCCC	PPP1R9A	protein phosphatase 1, regulatory (inhibitor) subunit 9A	1	0	0	1	Sites in UTR
tRNA4-GlyCCC	RGS7BP	regulator of G-protein signaling 7 binding protein	1	0	0	1	Sites in UTR
tRNA4-GlyCCC	SLC26A9	solute carrier family 26, member 9	1	0	0	1	Sites in UTR
tRNA4-GlyCCC	SPRY4	sprouty homolog 4 (Drosophila)	1	0	0	1	Sites in UTR
tRNA4-GlyCCC	TAOK1	TAO kinase 1	1	0	0	1	Sites in UTR
tRNA4-GlyCCC	TRIM9	tripartite motif-containing 9	1	0	0	1	Sites in UTR
tRNA4-GlyCCC	USP7	ubiquitin specific peptidase 7 (herpes virus-associated)	1	0	0	1	Sites in UTR
tRNA4-GlyCCC	VEGFC	vascular endothelial growth factor C	1	0	0	1	Sites in UTR
tRNA4-GlyCCC	ZC3H12A	zinc finger CCCH-type containing 12A	1	0	0	1	Sites in UTR
tRNA4-GlyCCC	ZC3H12C	zinc finger CCCH-type containing 12C	1	0	0	1	Sites in UTR
tRNA4-GlyCCC	ZNF664	zinc finger protein 664	1	0	0	1	Sites in UTR
tRNA4-GlyCCC	ZNF75D	zinc finger protein 75D	1	0	0	1	Sites in UTR
tRNA133-GlyCCC	ABHD2	abhydrolase domain containing 2	2	1	0	1	Sites in UTR
tRNA133-GlyCCC	ESRRG	estrogen-related receptor gamma	2	0	2	0	Sites in UTR
tRNA133-GlyCCC	ADRB1	adrenergic, beta-1-, receptor	1	1	0	0	Sites in UTR
tRNA133-GlyCCC	AOF1	amine oxidase (flavin containing) domain 1	1	1	0	0	Sites in UTR
tRNA133-GlyCCC	ARHGEF9	Cdc42 guanine nucleotide exchange factor (GEF) 9	1	1	0	0	Sites in UTR
tRNA133-GlyCCC	AXIN2	axin 2 (conductin, axil)	1	1	0	0	Sites in UTR
tRNA133-GlyCCC	AZI2	5-azacytidine induced 2	1	1	0	0	Sites in UTR
tRNA133-GlyCCC	BRWD1	bromodomain and WD repeat domain containing 1	1	1	0	0	Sites in UTR
tRNA133-GlyCCC	C20orf111	chromosome 20 open reading frame 111	1	1	0	0	Sites in UTR
tRNA133-GlyCCC	CASKIN2	CASK interacting protein 2	1	1	0	0	Sites in UTR
tRNA133-GlyCCC	COL5A2	collagen, type V, alpha 2	1	1	0	0	Sites in UTR
tRNA133-GlyCCC	CPD	carboxypeptidase D	1	1	0	0	Sites in UTR
tRNA133-GlyCCC	CREBZF	CREB/ATF bZIP transcription factor	1	1	0	0	Sites in UTR
tRNA133-GlyCCC	CSNK1G3	casein kinase 1, gamma 3	1	1	0	0	Sites in UTR
tRNA133-GlyCCC	DDN	dendrin	1	1	0	0	Sites in UTR
tRNA133-GlyCCC	DHX40	DEAH (Asp-Glu-Ala-His) box polypeptide 40	1	1	0	0	Sites in UTR
tRNA133-GlyCCC	ENAH	enabled homolog (Drosophila)	1	1	0	0	Sites in UTR
tRNA133-GlyCCC	EPHB1	EPH receptor B1	1	1	0	0	Sites in UTR
tRNA133-GlyCCC	GPATCH8	G patch domain containing 8	1	1	0	0	Sites in UTR
tRNA133-GlyCCC	KIAA1024	KIAA1024	1	1	0	0	Sites in UTR
tRNA133-GlyCCC	KIAA1211	KIAA1211 protein	1	1	0	0	Sites in UTR
tRNA133-GlyCCC	KIAA1217	KIAA1217	1	1	0	0	Sites in UTR
tRNA133-GlyCCC	KLF12	Kruppel-like factor 12	1	1	0	0	Sites in UTR
tRNA133-GlyCCC	MACF1	microtubule-actin crosslinking factor 1	1	1	0	0	Sites in UTR
tRNA133-GlyCCC	MBNL2	muscleblind-like 2 (Drosophila)	1	1	0	0	Sites in UTR
tRNA133-GlyCCC	MPZ	myelin protein zero (Charcot-Marie-Tooth neuropathy 1B)	1	1	0	0	Sites in UTR
tRNA133-GlyCCC	PADI2	peptidyl arginine deiminase, type II	1	1	0	0	Sites in UTR
tRNA133-GlyCCC	PDE4D	phosphodiesterase 4D, cAMP-specific (phosphodiesterase E3 dunce homolog, Drosophila)	1	1	0	0	Sites in UTR
tRNA133-GlyCCC	PFKFB3	6-phosphofructo-2-kinase/fructose-2,6-biphosphatase 3	1	1	0	0	Sites in UTR
tRNA133-GlyCCC	PPP1R14C	protein phosphatase 1, regulatory (inhibitor) subunit 14C	1	1	0	0	Sites in UTR
tRNA133-GlyCCC	RNF44	ring finger protein 44	1	1	0	0	Sites in UTR
tRNA133-GlyCCC	RREB1	ras responsive element binding protein 1	1	1	0	0	Sites in UTR
tRNA133-GlyCCC	SEC14L2	SEC14-like 2 (S. cerevisiae)	1	1	0	0	Sites in UTR
tRNA133-GlyCCC	STMN4	stathmin-like 4	1	1	0	0	Sites in UTR
tRNA133-GlyCCC	TMED7	transmembrane emp24 protein transport domain containing 7	1	1	0	0	Sites in UTR
tRNA133-GlyCCC	TMEFF2	transmembrane protein with EGF-like and two follistatin-like domains 2	1	1	0	0	Sites in UTR
tRNA133-GlyCCC	TNKS1BP1	tankyrase 1 binding protein 1, 182kDa	1	1	0	0	Sites in UTR
tRNA133-GlyCCC	TRHDE	thyrotropin-releasing hormone degrading enzyme	1	1	0	0	Sites in UTR
tRNA133-GlyCCC	TTC9	tetratricopeptide repeat domain 9	1	1	0	0	Sites in UTR
tRNA133-GlyCCC	TWF1	twinfilin, actin-binding protein, homolog 1 (Drosophila)	1	1	0	0	Sites in UTR
tRNA133-GlyCCC	UBAP2	ubiquitin associated protein 2	1	1	0	0	Sites in UTR
tRNA133-GlyCCC	UBE2D3	ubiquitin-conjugating enzyme E2D 3 (UBC4/5 homolog, yeast)	1	1	0	0	Sites in UTR
tRNA133-GlyCCC	WDR44	WD repeat domain 44	1	1	0	0	Sites in UTR
tRNA133-GlyCCC	YES1	v-yes-1 Yamaguchi sarcoma viral oncogene homolog 1	1	1	0	0	Sites in UTR
tRNA133-GlyCCC	ZNF618	zinc finger protein 618	1	1	0	0	Sites in UTR
tRNA133-GlyCCC	ZZZ3	zinc finger, ZZ-type containing 3	1	1	0	0	Sites in UTR
tRNA133-GlyCCC	HIPK2	homeodomain interacting protein kinase 2	2	0	1	1	Sites in UTR
tRNA133-GlyCCC	ALS2CR13	amyotrophic lateral sclerosis 2 (juvenile) chromosome region, candidate 13	1	0	1	0	Sites in UTR
tRNA133-GlyCCC	ASCL1	achaete-scute complex homolog 1 (Drosophila)	1	0	1	0	Sites in UTR
tRNA133-GlyCCC	ATP2B2	ATPase, Ca++ transporting, plasma membrane 2	1	0	1	0	Sites in UTR
tRNA133-GlyCCC	C18orf25	chromosome 18 open reading frame 25	1	0	1	0	Sites in UTR
tRNA133-GlyCCC	CASC3	cancer susceptibility candidate 3	1	0	1	0	Sites in UTR
tRNA133-GlyCCC	CASZ1	castor zinc finger 1	1	0	1	0	Sites in UTR
tRNA133-GlyCCC	CDC42	cell division cycle 42 (GTP binding protein, 25kDa)	1	0	1	0	Sites in UTR
tRNA133-GlyCCC	CDK8	cyclin-dependent kinase 8	1	0	1	0	Sites in UTR
tRNA133-GlyCCC	CORO1C	coronin, actin binding protein, 1C	1	0	1	0	Sites in UTR
tRNA133-GlyCCC	CTNND2	catenin (cadherin-associated protein), delta 2 (neural plakophilin-related arm-repeat protein)	1	0	1	0	Sites in UTR
tRNA133-GlyCCC	FRMD3	FERM domain containing 3	1	0	1	0	Sites in UTR
tRNA133-GlyCCC	LHX6	LIM homeobox 6	1	0	1	0	Sites in UTR
tRNA133-GlyCCC	LRRC7	leucine rich repeat containing 7	1	0	1	0	Sites in UTR
tRNA133-GlyCCC	MBD2	methyl-CpG binding domain protein 2	1	0	1	0	Sites in UTR
tRNA133-GlyCCC	MBNL1	muscleblind-like (Drosophila)	1	0	1	0	Sites in UTR
tRNA133-GlyCCC	MEIS2	Meis homeobox 2	1	0	1	0	Sites in UTR
tRNA133-GlyCCC	MIPOL1	mirror-image polydactyly 1	1	0	1	0	Sites in UTR
tRNA133-GlyCCC	MTDH	metadherin	1	0	1	0	Sites in UTR
tRNA133-GlyCCC	NPAS2	neuronal PAS domain protein 2	1	0	1	0	Sites in UTR
tRNA133-GlyCCC	OTP	orthopedia homeobox	1	0	1	0	Sites in UTR
tRNA133-GlyCCC	PAFAH1B1	platelet-activating factor acetylhydrolase, isoform Ib, alpha subunit 45kDa	1	0	1	0	Sites in UTR
tRNA133-GlyCCC	PATL1	protein associated with topoisomerase II homolog 1 (yeast)	1	0	1	0	Sites in UTR
tRNA133-GlyCCC	PCDH19	protocadherin 19	1	0	1	0	Sites in UTR
tRNA133-GlyCCC	PDE1B	phosphodiesterase 1B, calmodulin-dependent	1	0	1	0	Sites in UTR
tRNA133-GlyCCC	PDE4B	phosphodiesterase 4B, cAMP-specific (phosphodiesterase E4 dunce homolog, Drosophila)	1	0	1	0	Sites in UTR
tRNA133-GlyCCC	PDIK1L	PDLIM1 interacting kinase 1 like	1	0	1	0	Sites in UTR
tRNA133-GlyCCC	POLDIP3	polymerase (DNA-directed), delta interacting protein 3	1	0	1	0	Sites in UTR
tRNA133-GlyCCC	PTPRF	protein tyrosine phosphatase, receptor type, F	1	0	1	0	Sites in UTR
tRNA133-GlyCCC	RAB21	RAB21, member RAS oncogene family	1	0	1	0	Sites in UTR
tRNA133-GlyCCC	RERG	RAS-like, estrogen-regulated, growth inhibitor	1	0	1	0	Sites in UTR
tRNA133-GlyCCC	RIMBP2	RIMS binding protein 2	1	0	1	0	Sites in UTR
tRNA133-GlyCCC	SLC8A2	solute carrier family 8 (sodium-calcium exchanger), member 2	1	0	1	0	Sites in UTR
tRNA133-GlyCCC	SMARCA2	SWI/SNF related, matrix associated, actin dependent regulator of chromatin, subfamily a, member 2	1	0	1	0	Sites in UTR
tRNA133-GlyCCC	TGFBR1	transforming growth factor, beta receptor I (activin A receptor type II-like kinase, 53kDa)	1	0	1	0	Sites in UTR
tRNA133-GlyCCC	TGOLN2	trans-golgi network protein 2	1	0	1	0	Sites in UTR
tRNA133-GlyCCC	TMEM167A	transmembrane protein 167A	1	0	1	0	Sites in UTR
tRNA133-GlyCCC	TMEM65	transmembrane protein 65	1	0	1	0	Sites in UTR
tRNA133-GlyCCC	UNC5C	unc-5 homolog C (C. elegans)	1	0	1	0	Sites in UTR
tRNA133-GlyCCC	VDR	vitamin D (1,25- dihydroxyvitamin D3) receptor	1	0	1	0	Sites in UTR
tRNA133-GlyCCC	WAPAL	wings apart-like homolog (Drosophila)	1	0	1	0	Sites in UTR
tRNA133-GlyCCC	WASF3	WAS protein family, member 3	1	0	1	0	Sites in UTR
tRNA133-GlyCCC	XPO7	exportin 7	1	0	1	0	Sites in UTR
tRNA133-GlyCCC	ZFHX3	zinc finger homeobox 3	1	0	1	0	Sites in UTR
tRNA133-GlyCCC	ZMYM3	zinc finger, MYM-type 3	1	0	1	0	Sites in UTR
tRNA133-GlyCCC	ZNF148	zinc finger protein 148	1	0	1	0	Sites in UTR
tRNA133-GlyCCC	AAK1	AP2 associated kinase 1	1	0	0	1	Sites in UTR
tRNA133-GlyCCC	ARFIP2	ADP-ribosylation factor interacting protein 2 (arfaptin 2)	1	0	0	1	Sites in UTR
tRNA133-GlyCCC	BMPER	BMP binding endothelial regulator	1	0	0	1	Sites in UTR
tRNA133-GlyCCC	CAMK2D	calcium/calmodulin-dependent protein kinase (CaM kinase) II delta	1	0	0	1	Sites in UTR
tRNA133-GlyCCC	CDK5R2	cyclin-dependent kinase 5, regulatory subunit 2 (p39)	1	0	0	1	Sites in UTR
tRNA133-GlyCCC	DCX	doublecortex; lissencephaly, X-linked (doublecortin)	1	0	0	1	Sites in UTR
tRNA133-GlyCCC	FLJ20309	hypothetical protein FLJ20309	1	0	0	1	Sites in UTR
tRNA133-GlyCCC	GLTP	glycolipid transfer protein	1	0	0	1	Sites in UTR
tRNA133-GlyCCC	GPR137C	G protein-coupled receptor 137C	1	0	0	1	Sites in UTR
tRNA133-GlyCCC	IGF1	insulin-like growth factor 1 (somatomedin C)	1	0	0	1	Sites in UTR
tRNA133-GlyCCC	IYD	iodotyrosine deiodinase	1	0	0	1	Sites in UTR
tRNA133-GlyCCC	KCMF1	potassium channel modulatory factor 1	1	0	0	1	Sites in UTR
tRNA133-GlyCCC	LPCAT1	lysophosphatidylcholine acyltransferase 1	1	0	0	1	Sites in UTR
tRNA133-GlyCCC	MKLN1	muskelin 1, intracellular mediator containing kelch motifs	1	0	0	1	Sites in UTR
tRNA133-GlyCCC	MMAB	methylmalonic aciduria (cobalamin deficiency) cblB type	1	0	0	1	Sites in UTR
tRNA133-GlyCCC	PASD1	PAS domain containing 1	1	0	0	1	Sites in UTR
tRNA133-GlyCCC	PGAP1	post-GPI attachment to proteins 1	1	0	0	1	Sites in UTR
tRNA133-GlyCCC	PLCXD3	phosphatidylinositol-specific phospholipase C, X domain containing 3	1	0	0	1	Sites in UTR
tRNA133-GlyCCC	PPP1R9A	protein phosphatase 1, regulatory (inhibitor) subunit 9A	1	0	0	1	Sites in UTR
tRNA133-GlyCCC	RGS7BP	regulator of G-protein signaling 7 binding protein	1	0	0	1	Sites in UTR
tRNA133-GlyCCC	SLC26A9	solute carrier family 26, member 9	1	0	0	1	Sites in UTR
tRNA133-GlyCCC	SPRY4	sprouty homolog 4 (Drosophila)	1	0	0	1	Sites in UTR
tRNA133-GlyCCC	TAOK1	TAO kinase 1	1	0	0	1	Sites in UTR
tRNA133-GlyCCC	TRIM9	tripartite motif-containing 9	1	0	0	1	Sites in UTR
tRNA133-GlyCCC	USP7	ubiquitin specific peptidase 7 (herpes virus-associated)	1	0	0	1	Sites in UTR
tRNA133-GlyCCC	VEGFC	vascular endothelial growth factor C	1	0	0	1	Sites in UTR
tRNA133-GlyCCC	ZC3H12A	zinc finger CCCH-type containing 12A	1	0	0	1	Sites in UTR
tRNA133-GlyCCC	ZC3H12C	zinc finger CCCH-type containing 12C	1	0	0	1	Sites in UTR
tRNA133-GlyCCC	ZNF664	zinc finger protein 664	1	0	0	1	Sites in UTR
tRNA133-GlyCCC	ZNF75D	zinc finger protein 75D	1	0	0	1	Sites in UTR
tRNA6-AspGTC	DAZAP1	DAZ associated protein 1	1	1	0	0	Sites in UTR
tRNA6-AspGTC	JAG2	jagged 2	1	1	0	0	Sites in UTR
tRNA6-AspGTC	MCF2L2	MCF.2 cell line derived transforming sequence-like 2	1	1	0	0	Sites in UTR
tRNA6-AspGTC	NR2C2	nuclear receptor subfamily 2, group C, member 2	1	1	0	0	Sites in UTR
tRNA6-AspGTC	PIP5K1C	phosphatidylinositol-4-phosphate 5-kinase, type I, gamma	1	1	0	0	Sites in UTR
tRNA6-AspGTC	BAGE2	B melanoma antigen family, member 2	2	0	0	2	Sites in UTR
tRNA6-AspGTC	BAGE3	B melanoma antigen family, member 3	2	0	0	2	Sites in UTR
tRNA6-AspGTC	ABCF2	ATP-binding cassette, sub-family F (GCN20), member 2	1	0	1	0	Sites in UTR
tRNA6-AspGTC	AFAP1L2	actin filament associated protein 1-like 2	1	0	0	1	Sites in UTR
tRNA6-AspGTC	AGPAT3	1-acylglycerol-3-phosphate O-acyltransferase 3	1	0	0	1	Sites in UTR
tRNA6-AspGTC	ARHGAP26	Rho GTPase activating protein 26	1	0	0	1	Sites in UTR
tRNA6-AspGTC	ASXL1	additional sex combs like 1 (Drosophila)	1	0	0	1	Sites in UTR
tRNA6-AspGTC	ASXL2	additional sex combs like 2 (Drosophila)	1	0	0	1	Sites in UTR
tRNA6-AspGTC	BSN	bassoon (presynaptic cytomatrix protein)	1	0	0	1	Sites in UTR
tRNA6-AspGTC	C10orf140	chromosome 10 open reading frame 140	1	0	0	1	Sites in UTR
tRNA6-AspGTC	C3orf27	chromosome 3 open reading frame 27	1	0	0	1	Sites in UTR
tRNA6-AspGTC	CACNA1C	calcium channel, voltage-dependent, L type, alpha 1C subunit	1	0	0	1	Sites in UTR
tRNA6-AspGTC	CBFA2T3	core-binding factor, runt domain, alpha subunit 2; translocated to, 3	1	0	0	1	Sites in UTR
tRNA6-AspGTC	CCDC4	coiled-coil domain containing 4	1	0	0	1	Sites in UTR
tRNA6-AspGTC	CCDC6	coiled-coil domain containing 6	1	0	0	1	Sites in UTR
tRNA6-AspGTC	CLLU1	chronic lymphocytic leukemia up-regulated 1	1	0	0	1	Sites in UTR
tRNA6-AspGTC	CTBP2	C-terminal binding protein 2	1	0	0	1	Sites in UTR
tRNA6-AspGTC	DCP2	DCP2 decapping enzyme homolog (S. cerevisiae)	1	0	0	1	Sites in UTR
tRNA6-AspGTC	ENAH	enabled homolog (Drosophila)	1	0	0	1	Sites in UTR
tRNA6-AspGTC	EPB41	erythrocyte membrane protein band 4.1 (elliptocytosis 1, RH-linked)	1	0	0	1	Sites in UTR
tRNA6-AspGTC	FAM175B	family with sequence similarity 175, member B	1	0	0	1	Sites in UTR
tRNA6-AspGTC	FLJ20309	hypothetical protein FLJ20309	1	0	0	1	Sites in UTR
tRNA6-AspGTC	GBAS	glioblastoma amplified sequence	1	0	0	1	Sites in UTR
tRNA6-AspGTC	GNB4	guanine nucleotide binding protein (G protein), beta polypeptide 4	1	0	0	1	Sites in UTR
tRNA6-AspGTC	H3F3B	H3 histone, family 3B (H3.3B)	1	0	0	1	Sites in UTR
tRNA6-AspGTC	HSPD1	heat shock 60kDa protein 1 (chaperonin)	1	0	0	1	Sites in UTR
tRNA6-AspGTC	IL13RA1	interleukin 13 receptor, alpha 1	1	0	0	1	Sites in UTR
tRNA6-AspGTC	KIAA0182	KIAA0182	1	0	0	1	Sites in UTR
tRNA6-AspGTC	KPNA6	karyopherin alpha 6 (importin alpha 7)	1	0	0	1	Sites in UTR
tRNA6-AspGTC	LARP1	La ribonucleoprotein domain family, member 1	1	0	0	1	Sites in UTR
tRNA6-AspGTC	MAP3K7IP2	mitogen-activated protein kinase kinase kinase 7 interacting protein 2	1	0	0	1	Sites in UTR
tRNA6-AspGTC	MN1	meningioma (disrupted in balanced translocation) 1	1	0	0	1	Sites in UTR
tRNA6-AspGTC	MORF4L2	mortality factor 4 like 2	1	0	0	1	Sites in UTR
tRNA6-AspGTC	MTSS1	metastasis suppressor 1	1	0	0	1	Sites in UTR
tRNA6-AspGTC	NNT	nicotinamide nucleotide transhydrogenase	1	0	0	1	Sites in UTR
tRNA6-AspGTC	NOL4	nucleolar protein 4	1	0	0	1	Sites in UTR
tRNA6-AspGTC	P4HA1	procollagen-proline, 2-oxoglutarate 4-dioxygenase (proline 4-hydroxylase), alpha polypeptide I	1	0	0	1	Sites in UTR
tRNA6-AspGTC	PCTK2	PCTAIRE protein kinase 2	1	0	0	1	Sites in UTR
tRNA6-AspGTC	PDIA3	protein disulfide isomerase family A, member 3	1	0	0	1	Sites in UTR
tRNA6-AspGTC	PPAPDC3	phosphatidic acid phosphatase type 2 domain containing 3	1	0	0	1	Sites in UTR
tRNA6-AspGTC	SCARB2	scavenger receptor class B, member 2	1	0	0	1	Sites in UTR
tRNA6-AspGTC	SERTAD2	SERTA domain containing 2	1	0	0	1	Sites in UTR
tRNA6-AspGTC	SIX3	SIX homeobox 3	1	0	0	1	Sites in UTR
tRNA6-AspGTC	SNRK	SNF related kinase	1	0	0	1	Sites in UTR
tRNA6-AspGTC	UBE2Z	ubiquitin-conjugating enzyme E2Z	1	0	0	1	Sites in UTR
tRNA6-AspGTC	UNC45B	unc-45 homolog B (C. elegans)	1	0	0	1	Sites in UTR
tRNA6-AspGTC	USP6NL	USP6 N-terminal like	1	0	0	1	Sites in UTR
tRNA6-AspGTC	ZBTB34	zinc finger and BTB domain containing 34	1	0	0	1	Sites in UTR
tRNA6-AspGTC	ZC3H6	zinc finger CCCH-type containing 6	1	0	0	1	Sites in UTR
tRNA6-AspGTC	ZMIZ1	zinc finger, MIZ-type containing 1	1	0	0	1	Sites in UTR
tRNA6-AspGTC	ZNF512B	zinc finger protein 512B	1	0	0	1	Sites in UTR
tRNA16-GlnTTG	KCNMA1	potassium large conductance calcium-activated channel, subfamily M, alpha member 1	2	1	1	0	Sites in UTR
tRNA16-GlnTTG	PDGFRA	platelet-derived growth factor receptor, alpha polypeptide	2	1	0	1	Sites in UTR
tRNA16-GlnTTG	RAB5C	RAB5C, member RAS oncogene family	2	1	0	1	Sites in UTR
tRNA16-GlnTTG	STARD13	StAR-related lipid transfer (START) domain containing 13	2	1	0	1	Sites in UTR
tRNA16-GlnTTG	AP3B1	adaptor-related protein complex 3, beta 1 subunit	1	1	0	0	Sites in UTR
tRNA16-GlnTTG	ARF4	ADP-ribosylation factor 4	1	1	0	0	Sites in UTR
tRNA16-GlnTTG	ATP2B1	ATPase, Ca++ transporting, plasma membrane 1	1	1	0	0	Sites in UTR
tRNA16-GlnTTG	C18orf25	chromosome 18 open reading frame 25	1	1	0	0	Sites in UTR
tRNA16-GlnTTG	C1orf172	chromosome 1 open reading frame 172	1	1	0	0	Sites in UTR
tRNA16-GlnTTG	C3orf70	chromosome 3 open reading frame 70	1	1	0	0	Sites in UTR
tRNA16-GlnTTG	C6orf65	chromosome 6 open reading frame 65	1	1	0	0	Sites in UTR
tRNA16-GlnTTG	CAP1	CAP, adenylate cyclase-associated protein 1 (yeast)	1	1	0	0	Sites in UTR
tRNA16-GlnTTG	CCNG1	cyclin G1	1	1	0	0	Sites in UTR
tRNA16-GlnTTG	CDC27	cell division cycle 27 homolog (S. cerevisiae)	1	1	0	0	Sites in UTR
tRNA16-GlnTTG	CDC42EP3	CDC42 effector protein (Rho GTPase binding) 3	1	1	0	0	Sites in UTR
tRNA16-GlnTTG	CLEC4G	C-type lectin superfamily 4, member G	1	1	0	0	Sites in UTR
tRNA16-GlnTTG	CTNNB1	catenin (cadherin-associated protein), beta 1, 88kDa	1	1	0	0	Sites in UTR
tRNA16-GlnTTG	CYP2U1	cytochrome P450, family 2, subfamily U, polypeptide 1	1	1	0	0	Sites in UTR
tRNA16-GlnTTG	DKFZP564O0823	DKFZP564O0823 protein	1	1	0	0	Sites in UTR
tRNA16-GlnTTG	EIF5A2	eukaryotic translation initiation factor 5A2	1	1	0	0	Sites in UTR
tRNA16-GlnTTG	ETNK1	ethanolamine kinase 1	1	1	0	0	Sites in UTR
tRNA16-GlnTTG	FBP1	fructose-1,6-bisphosphatase 1	1	1	0	0	Sites in UTR
tRNA16-GlnTTG	FBXL3	F-box and leucine-rich repeat protein 3	1	1	0	0	Sites in UTR
tRNA16-GlnTTG	FRMD3	FERM domain containing 3	1	1	0	0	Sites in UTR
tRNA16-GlnTTG	FRYL	FRY-like	1	1	0	0	Sites in UTR
tRNA16-GlnTTG	FSTL1	follistatin-like 1	1	1	0	0	Sites in UTR
tRNA16-GlnTTG	GALNT12	UDP-N-acetyl-alpha-D-galactosamine:polypeptide N-acetylgalactosaminyltransferase 12 (GalNAc-T12)	1	1	0	0	Sites in UTR
tRNA16-GlnTTG	GPR177	G protein-coupled receptor 177	1	1	0	0	Sites in UTR
tRNA16-GlnTTG	IGF2BP1	insulin-like growth factor 2 mRNA binding protein 1	1	1	0	0	Sites in UTR
tRNA16-GlnTTG	KCTD12	potassium channel tetramerisation domain containing 12	1	1	0	0	Sites in UTR
tRNA16-GlnTTG	KIAA0494	KIAA0494	1	1	0	0	Sites in UTR
tRNA16-GlnTTG	LOC399947	similar to expressed sequence AI593442	1	1	0	0	Sites in UTR
tRNA16-GlnTTG	LPAR1	lysophosphatidic acid receptor 1	1	1	0	0	Sites in UTR
tRNA16-GlnTTG	MBD2	methyl-CpG binding domain protein 2	1	1	0	0	Sites in UTR
tRNA16-GlnTTG	MEF2C	myocyte enhancer factor 2C	1	1	0	0	Sites in UTR
tRNA16-GlnTTG	MGAT1	mannosyl (alpha-1,3-)-glycoprotein beta-1,2-N-acetylglucosaminyltransferase	1	1	0	0	Sites in UTR
tRNA16-GlnTTG	MXD1	MAX dimerization protein 1	1	1	0	0	Sites in UTR
tRNA16-GlnTTG	NPTX1	neuronal pentraxin I	1	1	0	0	Sites in UTR
tRNA16-GlnTTG	PCGF5	polycomb group ring finger 5	1	1	0	0	Sites in UTR
tRNA16-GlnTTG	RBM33	RNA binding motif protein 33	1	1	0	0	Sites in UTR
tRNA16-GlnTTG	RILPL1	Rab interacting lysosomal protein-like 1	1	1	0	0	Sites in UTR
tRNA16-GlnTTG	RMND5A	required for meiotic nuclear division 5 homolog A (S. cerevisiae)	1	1	0	0	Sites in UTR
tRNA16-GlnTTG	SFRS1	splicing factor, arginine/serine-rich 1 (splicing factor 2, alternate splicing factor)	1	1	0	0	Sites in UTR
tRNA16-GlnTTG	SLC9A1	solute carrier family 9 (sodium/hydrogen exchanger), member 1 (antiporter, Na+/H+, amiloride sensitive)	1	1	0	0	Sites in UTR
tRNA16-GlnTTG	SP3	Sp3 transcription factor	1	1	0	0	Sites in UTR
tRNA16-GlnTTG	SPRY3	sprouty homolog 3 (Drosophila)	1	1	0	0	Sites in UTR
tRNA16-GlnTTG	TRIM9	tripartite motif-containing 9	1	1	0	0	Sites in UTR
tRNA16-GlnTTG	TRPC5	transient receptor potential cation channel, subfamily C, member 5	1	1	0	0	Sites in UTR
tRNA16-GlnTTG	ZFHX3	zinc finger homeobox 3	1	1	0	0	Sites in UTR
tRNA16-GlnTTG	PLP1	proteolipid protein 1 (Pelizaeus-Merzbacher disease, spastic paraplegia 2, uncomplicated)	2	0	1	1	Sites in UTR
tRNA16-GlnTTG	HIPK2	homeodomain interacting protein kinase 2	2	0	0	2	Sites in UTR
tRNA16-GlnTTG	ABHD13	abhydrolase domain containing 13	1	0	1	0	Sites in UTR
tRNA16-GlnTTG	ARHGDIA	Rho GDP dissociation inhibitor (GDI) alpha	1	0	1	0	Sites in UTR
tRNA16-GlnTTG	ASCL1	achaete-scute complex homolog 1 (Drosophila)	1	0	1	0	Sites in UTR
tRNA16-GlnTTG	ASPH	aspartate beta-hydroxylase	1	0	1	0	Sites in UTR
tRNA16-GlnTTG	ATRNL1	attractin-like 1	1	0	1	0	Sites in UTR
tRNA16-GlnTTG	C1orf130	chromosome 1 open reading frame 130	1	0	1	0	Sites in UTR
tRNA16-GlnTTG	C4orf19	chromosome 4 open reading frame 19	1	0	1	0	Sites in UTR
tRNA16-GlnTTG	CADM4	cell adhesion molecule 4	1	0	1	0	Sites in UTR
tRNA16-GlnTTG	CLCN5	chloride channel 5 (nephrolithiasis 2, X-linked, Dent disease)	1	0	1	0	Sites in UTR
tRNA16-GlnTTG	COL12A1	collagen, type XII, alpha 1	1	0	1	0	Sites in UTR
tRNA16-GlnTTG	CPEB2	cytoplasmic polyadenylation element binding protein 2	1	0	1	0	Sites in UTR
tRNA16-GlnTTG	DENR	density-regulated protein	1	0	1	0	Sites in UTR
tRNA16-GlnTTG	DNAJA2	DnaJ (Hsp40) homolog, subfamily A, member 2	1	0	1	0	Sites in UTR
tRNA16-GlnTTG	DOCK3	dedicator of cytokinesis 3	1	0	1	0	Sites in UTR
tRNA16-GlnTTG	DVL3	dishevelled, dsh homolog 3 (Drosophila)	1	0	1	0	Sites in UTR
tRNA16-GlnTTG	EIF4G2	eukaryotic translation initiation factor 4 gamma, 2	1	0	1	0	Sites in UTR
tRNA16-GlnTTG	ELAVL1	ELAV (embryonic lethal, abnormal vision, Drosophila)-like 1 (Hu antigen R)	1	0	1	0	Sites in UTR
tRNA16-GlnTTG	FAM84B	family with sequence similarity 84, member B	1	0	1	0	Sites in UTR
tRNA16-GlnTTG	FBXO28	F-box protein 28	1	0	1	0	Sites in UTR
tRNA16-GlnTTG	GRIA4	glutamate receptor, ionotrophic, AMPA 4	1	0	1	0	Sites in UTR
tRNA16-GlnTTG	ISG20L2	interferon stimulated exonuclease gene 20kDa-like 2	1	0	1	0	Sites in UTR
tRNA16-GlnTTG	LHX2	LIM homeobox 2	1	0	1	0	Sites in UTR
tRNA16-GlnTTG	MAF	v-maf musculoaponeurotic fibrosarcoma oncogene homolog (avian)	1	0	1	0	Sites in UTR
tRNA16-GlnTTG	MCL1	myeloid cell leukemia sequence 1 (BCL2-related)	1	0	1	0	Sites in UTR
tRNA16-GlnTTG	MECP2	methyl CpG binding protein 2 (Rett syndrome)	1	0	1	0	Sites in UTR
tRNA16-GlnTTG	METTL8	methyltransferase like 8	1	0	1	0	Sites in UTR
tRNA16-GlnTTG	MPEG1	macrophage expressed gene 1	1	0	1	0	Sites in UTR
tRNA16-GlnTTG	MRAS	muscle RAS oncogene homolog	1	0	1	0	Sites in UTR
tRNA16-GlnTTG	NIP30	NEFA-interacting nuclear protein NIP30	1	0	1	0	Sites in UTR
tRNA16-GlnTTG	PPP1R8	protein phosphatase 1, regulatory (inhibitor) subunit 8	1	0	1	0	Sites in UTR
tRNA16-GlnTTG	SBF2	SET binding factor 2	1	0	1	0	Sites in UTR
tRNA16-GlnTTG	SENP1	SUMO1/sentrin specific peptidase 1	1	0	1	0	Sites in UTR
tRNA16-GlnTTG	SHROOM3	shroom family member 3	1	0	1	0	Sites in UTR
tRNA16-GlnTTG	SLC6A6	solute carrier family 6 (neurotransmitter transporter, taurine), member 6	1	0	1	0	Sites in UTR
tRNA16-GlnTTG	SNX27	sorting nexin family member 27	1	0	1	0	Sites in UTR
tRNA16-GlnTTG	TMEM132B	transmembrane protein 132B	1	0	1	0	Sites in UTR
tRNA16-GlnTTG	TSC22D3	TSC22 domain family, member 3	1	0	1	0	Sites in UTR
tRNA16-GlnTTG	TTYH3	tweety homolog 3 (Drosophila)	1	0	1	0	Sites in UTR
tRNA16-GlnTTG	UBE2H	ubiquitin-conjugating enzyme E2H (UBC8 homolog, yeast)	1	0	1	0	Sites in UTR
tRNA16-GlnTTG	UBE2N	ubiquitin-conjugating enzyme E2N (UBC13 homolog, yeast)	1	0	1	0	Sites in UTR
tRNA16-GlnTTG	UBE2NL	ubiquitin-conjugating enzyme E2N-like	1	0	1	0	Sites in UTR
tRNA16-GlnTTG	VCPIP1	valosin containing protein (p97)/p47 complex interacting protein 1	1	0	1	0	Sites in UTR
tRNA16-GlnTTG	VEZF1	vascular endothelial zinc finger 1	1	0	1	0	Sites in UTR
tRNA16-GlnTTG	ZC3H4	zinc finger CCCH-type containing 4	1	0	1	0	Sites in UTR
tRNA16-GlnTTG	ZNF746	zinc finger protein 746	1	0	1	0	Sites in UTR
tRNA16-GlnTTG	ABHD3	abhydrolase domain containing 3	1	0	0	1	Sites in UTR
tRNA16-GlnTTG	AGBL2	ATP/GTP binding protein-like 2	1	0	0	1	Sites in UTR
tRNA16-GlnTTG	AKAP6	A kinase (PRKA) anchor protein 6	1	0	0	1	Sites in UTR
tRNA16-GlnTTG	AMN1	antagonist of mitotic exit network 1 homolog (S. cerevisiae)	1	0	0	1	Sites in UTR
tRNA16-GlnTTG	ANKRD40	ankyrin repeat domain 40	1	0	0	1	Sites in UTR
tRNA16-GlnTTG	ANKRD52	ankyrin repeat domain 52	1	0	0	1	Sites in UTR
tRNA16-GlnTTG	ANKS1A	ankyrin repeat and sterile alpha motif domain containing 1A	1	0	0	1	Sites in UTR
tRNA16-GlnTTG	AP1S3	adaptor-related protein complex 1, sigma 3 subunit	1	0	0	1	Sites in UTR
tRNA16-GlnTTG	ATXN3	ataxin 3	1	0	0	1	Sites in UTR
tRNA16-GlnTTG	BAZ2A	bromodomain adjacent to zinc finger domain, 2A	1	0	0	1	Sites in UTR
tRNA16-GlnTTG	BCL6	B-cell CLL/lymphoma 6 (zinc finger protein 51)	1	0	0	1	Sites in UTR
tRNA16-GlnTTG	BEST3	bestrophin 3	1	0	0	1	Sites in UTR
tRNA16-GlnTTG	BRWD1	bromodomain and WD repeat domain containing 1	1	0	0	1	Sites in UTR
tRNA16-GlnTTG	C10orf119	chromosome 10 open reading frame 119	1	0	0	1	Sites in UTR
tRNA16-GlnTTG	C1QC	complement component 1, q subcomponent, C chain	1	0	0	1	Sites in UTR
tRNA16-GlnTTG	C1orf144	chromosome 1 open reading frame 144	1	0	0	1	Sites in UTR
tRNA16-GlnTTG	CALM1	calmodulin 1 (phosphorylase kinase, delta)	1	0	0	1	Sites in UTR
tRNA16-GlnTTG	CBLN2	cerebellin 2 precursor	1	0	0	1	Sites in UTR
tRNA16-GlnTTG	CCDC149	coiled-coil domain containing 149	1	0	0	1	Sites in UTR
tRNA16-GlnTTG	CENTB2	centaurin, beta 2	1	0	0	1	Sites in UTR
tRNA16-GlnTTG	CILP	cartilage intermediate layer protein, nucleotide pyrophosphohydrolase	1	0	0	1	Sites in UTR
tRNA16-GlnTTG	CSGALNACT1	chondroitin sulfate N-acetylgalactosaminyltransferase 1	1	0	0	1	Sites in UTR
tRNA16-GlnTTG	CTNNA1	catenin (cadherin-associated protein), alpha 1, 102kDa	1	0	0	1	Sites in UTR
tRNA16-GlnTTG	DCLK1	doublecortin-like kinase 1	1	0	0	1	Sites in UTR
tRNA16-GlnTTG	DIO2	deiodinase, iodothyronine, type II	1	0	0	1	Sites in UTR
tRNA16-GlnTTG	DYRK1A	dual-specificity tyrosine-(Y)-phosphorylation regulated kinase 1A	1	0	0	1	Sites in UTR
tRNA16-GlnTTG	EMB	embigin homolog (mouse)	1	0	0	1	Sites in UTR
tRNA16-GlnTTG	FA2H	fatty acid 2-hydroxylase	1	0	0	1	Sites in UTR
tRNA16-GlnTTG	FAM20B	family with sequence similarity 20, member B	1	0	0	1	Sites in UTR
tRNA16-GlnTTG	FCHO2	FCH domain only 2	1	0	0	1	Sites in UTR
tRNA16-GlnTTG	FMNL2	formin-like 2	1	0	0	1	Sites in UTR
tRNA16-GlnTTG	FMR1	fragile X mental retardation 1	1	0	0	1	Sites in UTR
tRNA16-GlnTTG	GDF10	growth differentiation factor 10	1	0	0	1	Sites in UTR
tRNA16-GlnTTG	GNPNAT1	glucosamine-phosphate N-acetyltransferase 1	1	0	0	1	Sites in UTR
tRNA16-GlnTTG	GPHN	gephyrin	1	0	0	1	Sites in UTR
tRNA16-GlnTTG	GRIK3	glutamate receptor, ionotropic, kainate 3	1	0	0	1	Sites in UTR
tRNA16-GlnTTG	GRSF1	G-rich RNA sequence binding factor 1	1	0	0	1	Sites in UTR
tRNA16-GlnTTG	IFT80	intraflagellar transport 80 homolog (Chlamydomonas)	1	0	0	1	Sites in UTR
tRNA16-GlnTTG	IKZF4	IKAROS family zinc finger 4 (Eos)	1	0	0	1	Sites in UTR
tRNA16-GlnTTG	IRS2	insulin receptor substrate 2	1	0	0	1	Sites in UTR
tRNA16-GlnTTG	ITGB4	integrin, beta 4	1	0	0	1	Sites in UTR
tRNA16-GlnTTG	JOSD1	Josephin domain containing 1	1	0	0	1	Sites in UTR
tRNA16-GlnTTG	KCMF1	potassium channel modulatory factor 1	1	0	0	1	Sites in UTR
tRNA16-GlnTTG	KCNA1	potassium voltage-gated channel, shaker-related subfamily, member 1 (episodic ataxia with myokymia)	1	0	0	1	Sites in UTR
tRNA16-GlnTTG	KPNA3	karyopherin alpha 3 (importin alpha 4)	1	0	0	1	Sites in UTR
tRNA16-GlnTTG	LIPG	lipase, endothelial	1	0	0	1	Sites in UTR
tRNA16-GlnTTG	LRRTM3	leucine rich repeat transmembrane neuronal 3	1	0	0	1	Sites in UTR
tRNA16-GlnTTG	LUZP1	leucine zipper protein 1	1	0	0	1	Sites in UTR
tRNA16-GlnTTG	MAP2K1IP1	mitogen-activated protein kinase kinase 1 interacting protein 1	1	0	0	1	Sites in UTR
tRNA16-GlnTTG	45722	membrane-associated ring finger (C3HC4) 6	1	0	0	1	Sites in UTR
tRNA16-GlnTTG	MARCKS	myristoylated alanine-rich protein kinase C substrate	1	0	0	1	Sites in UTR
tRNA16-GlnTTG	MEIS1	Meis homeobox 1	1	0	0	1	Sites in UTR
tRNA16-GlnTTG	METAP2	methionyl aminopeptidase 2	1	0	0	1	Sites in UTR
tRNA16-GlnTTG	MEX3A	mex-3 homolog A (C. elegans)	1	0	0	1	Sites in UTR
tRNA16-GlnTTG	MKL2	MKL/myocardin-like 2	1	0	0	1	Sites in UTR
tRNA16-GlnTTG	MLL3	myeloid/lymphoid or mixed-lineage leukemia 3	1	0	0	1	Sites in UTR
tRNA16-GlnTTG	NAPB	N-ethylmaleimide-sensitive factor attachment protein, beta	1	0	0	1	Sites in UTR
tRNA16-GlnTTG	NEDD4	neural precursor cell expressed, developmentally down-regulated 4	1	0	0	1	Sites in UTR
tRNA16-GlnTTG	NFATC1	nuclear factor of activated T-cells, cytoplasmic, calcineurin-dependent 1	1	0	0	1	Sites in UTR
tRNA16-GlnTTG	NPAS2	neuronal PAS domain protein 2	1	0	0	1	Sites in UTR
tRNA16-GlnTTG	OGT	O-linked N-acetylglucosamine (GlcNAc) transferase (UDP-N-acetylglucosamine:polypeptide-N-acetylglucosaminyl transferase)	1	0	0	1	Sites in UTR
tRNA16-GlnTTG	OLIG1	oligodendrocyte transcription factor 1	1	0	0	1	Sites in UTR
tRNA16-GlnTTG	PGGT1B	protein geranylgeranyltransferase type I, beta subunit	1	0	0	1	Sites in UTR
tRNA16-GlnTTG	PLEC1	plectin 1, intermediate filament binding protein 500kDa	1	0	0	1	Sites in UTR
tRNA16-GlnTTG	PLIN	perilipin	1	0	0	1	Sites in UTR
tRNA16-GlnTTG	PLXNA4	plexin A4	1	0	0	1	Sites in UTR
tRNA16-GlnTTG	PPM1B	protein phosphatase 1B (formerly 2C), magnesium-dependent, beta isoform	1	0	0	1	Sites in UTR
tRNA16-GlnTTG	PURB	purine-rich element binding protein B	1	0	0	1	Sites in UTR
tRNA16-GlnTTG	RANBP17	RAN binding protein 17	1	0	0	1	Sites in UTR
tRNA16-GlnTTG	RANBP2	RAN binding protein 2	1	0	0	1	Sites in UTR
tRNA16-GlnTTG	RNF38	ring finger protein 38	1	0	0	1	Sites in UTR
tRNA16-GlnTTG	RP2	retinitis pigmentosa 2 (X-linked recessive)	1	0	0	1	Sites in UTR
tRNA16-GlnTTG	SACS	spastic ataxia of Charlevoix-Saguenay (sacsin)	1	0	0	1	Sites in UTR
tRNA16-GlnTTG	SEC14L2	SEC14-like 2 (S. cerevisiae)	1	0	0	1	Sites in UTR
tRNA16-GlnTTG	SGMS2	sphingomyelin synthase 2	1	0	0	1	Sites in UTR
tRNA16-GlnTTG	SLC12A2	solute carrier family 12 (sodium/potassium/chloride transporters), member 2	1	0	0	1	Sites in UTR
tRNA16-GlnTTG	SLC36A4	solute carrier family 36 (proton/amino acid symporter), member 4	1	0	0	1	Sites in UTR
tRNA16-GlnTTG	SLC44A1	solute carrier family 44, member 1	1	0	0	1	Sites in UTR
tRNA16-GlnTTG	SOCS4	suppressor of cytokine signaling 4	1	0	0	1	Sites in UTR
tRNA16-GlnTTG	SOCS5	suppressor of cytokine signaling 5	1	0	0	1	Sites in UTR
tRNA16-GlnTTG	SORBS1	sorbin and SH3 domain containing 1	1	0	0	1	Sites in UTR
tRNA16-GlnTTG	SPCS2	signal peptidase complex subunit 2 homolog (S. cerevisiae)	1	0	0	1	Sites in UTR
tRNA16-GlnTTG	SPRED2	sprouty-related, EVH1 domain containing 2	1	0	0	1	Sites in UTR
tRNA16-GlnTTG	SRGAP3	SLIT-ROBO Rho GTPase activating protein 3	1	0	0	1	Sites in UTR
tRNA16-GlnTTG	STX16	syntaxin 16	1	0	0	1	Sites in UTR
tRNA16-GlnTTG	THAP2	THAP domain containing, apoptosis associated protein 2	1	0	0	1	Sites in UTR
tRNA16-GlnTTG	THRB	thyroid hormone receptor, beta (erythroblastic leukemia viral (v-erb-a) oncogene homolog 2, avian)	1	0	0	1	Sites in UTR
tRNA16-GlnTTG	TMEM16A	transmembrane protein 16A	1	0	0	1	Sites in UTR
tRNA16-GlnTTG	TNRC6B	trinucleotide repeat containing 6B	1	0	0	1	Sites in UTR
tRNA16-GlnTTG	TPH2	tryptophan hydroxylase 2	1	0	0	1	Sites in UTR
tRNA16-GlnTTG	TRAPPC6B	trafficking protein particle complex 6B	1	0	0	1	Sites in UTR
tRNA16-GlnTTG	UACA	uveal autoantigen with coiled-coil domains and ankyrin repeats	1	0	0	1	Sites in UTR
tRNA16-GlnTTG	UBE3C	ubiquitin protein ligase E3C	1	0	0	1	Sites in UTR
tRNA16-GlnTTG	WHSC2	Wolf-Hirschhorn syndrome candidate 2	1	0	0	1	Sites in UTR
tRNA16-GlnTTG	YPEL2	yippee-like 2 (Drosophila)	1	0	0	1	Sites in UTR
tRNA16-GlnTTG	ZBTB5	zinc finger and BTB domain containing 5	1	0	0	1	Sites in UTR
tRNA16-GlnTTG	ZDHHC21	zinc finger, DHHC-type containing 21	1	0	0	1	Sites in UTR
tRNA16-GlnTTG	ZFAND5	zinc finger, AN1-type domain 5	1	0	0	1	Sites in UTR
tRNA16-GlnTTG	ZMIZ1	zinc finger, MIZ-type containing 1	1	0	0	1	Sites in UTR
tRNA130-GlnTTG	KCNMA1	potassium large conductance calcium-activated channel, subfamily M, alpha member 1	2	1	1	0	Sites in UTR
tRNA130-GlnTTG	PDGFRA	platelet-derived growth factor receptor, alpha polypeptide	2	1	0	1	Sites in UTR
tRNA130-GlnTTG	RAB5C	RAB5C, member RAS oncogene family	2	1	0	1	Sites in UTR
tRNA130-GlnTTG	STARD13	StAR-related lipid transfer (START) domain containing 13	2	1	0	1	Sites in UTR
tRNA130-GlnTTG	AP3B1	adaptor-related protein complex 3, beta 1 subunit	1	1	0	0	Sites in UTR
tRNA130-GlnTTG	ARF4	ADP-ribosylation factor 4	1	1	0	0	Sites in UTR
tRNA130-GlnTTG	ATP2B1	ATPase, Ca++ transporting, plasma membrane 1	1	1	0	0	Sites in UTR
tRNA130-GlnTTG	C18orf25	chromosome 18 open reading frame 25	1	1	0	0	Sites in UTR
tRNA130-GlnTTG	C1orf172	chromosome 1 open reading frame 172	1	1	0	0	Sites in UTR
tRNA130-GlnTTG	C3orf70	chromosome 3 open reading frame 70	1	1	0	0	Sites in UTR
tRNA130-GlnTTG	C6orf65	chromosome 6 open reading frame 65	1	1	0	0	Sites in UTR
tRNA130-GlnTTG	CAP1	CAP, adenylate cyclase-associated protein 1 (yeast)	1	1	0	0	Sites in UTR
tRNA130-GlnTTG	CCNG1	cyclin G1	1	1	0	0	Sites in UTR
tRNA130-GlnTTG	CDC27	cell division cycle 27 homolog (S. cerevisiae)	1	1	0	0	Sites in UTR
tRNA130-GlnTTG	CDC42EP3	CDC42 effector protein (Rho GTPase binding) 3	1	1	0	0	Sites in UTR
tRNA130-GlnTTG	CLEC4G	C-type lectin superfamily 4, member G	1	1	0	0	Sites in UTR
tRNA130-GlnTTG	CTNNB1	catenin (cadherin-associated protein), beta 1, 88kDa	1	1	0	0	Sites in UTR
tRNA130-GlnTTG	CYP2U1	cytochrome P450, family 2, subfamily U, polypeptide 1	1	1	0	0	Sites in UTR
tRNA130-GlnTTG	DKFZP564O0823	DKFZP564O0823 protein	1	1	0	0	Sites in UTR
tRNA130-GlnTTG	EIF5A2	eukaryotic translation initiation factor 5A2	1	1	0	0	Sites in UTR
tRNA130-GlnTTG	ETNK1	ethanolamine kinase 1	1	1	0	0	Sites in UTR
tRNA130-GlnTTG	FBP1	fructose-1,6-bisphosphatase 1	1	1	0	0	Sites in UTR
tRNA130-GlnTTG	FBXL3	F-box and leucine-rich repeat protein 3	1	1	0	0	Sites in UTR
tRNA130-GlnTTG	FRMD3	FERM domain containing 3	1	1	0	0	Sites in UTR
tRNA130-GlnTTG	FRYL	FRY-like	1	1	0	0	Sites in UTR
tRNA130-GlnTTG	FSTL1	follistatin-like 1	1	1	0	0	Sites in UTR
tRNA130-GlnTTG	GALNT12	UDP-N-acetyl-alpha-D-galactosamine:polypeptide N-acetylgalactosaminyltransferase 12 (GalNAc-T12)	1	1	0	0	Sites in UTR
tRNA130-GlnTTG	GPR177	G protein-coupled receptor 177	1	1	0	0	Sites in UTR
tRNA130-GlnTTG	IGF2BP1	insulin-like growth factor 2 mRNA binding protein 1	1	1	0	0	Sites in UTR
tRNA130-GlnTTG	KCTD12	potassium channel tetramerisation domain containing 12	1	1	0	0	Sites in UTR
tRNA130-GlnTTG	KIAA0494	KIAA0494	1	1	0	0	Sites in UTR
tRNA130-GlnTTG	LOC399947	similar to expressed sequence AI593442	1	1	0	0	Sites in UTR
tRNA130-GlnTTG	LPAR1	lysophosphatidic acid receptor 1	1	1	0	0	Sites in UTR
tRNA130-GlnTTG	MBD2	methyl-CpG binding domain protein 2	1	1	0	0	Sites in UTR
tRNA130-GlnTTG	MEF2C	myocyte enhancer factor 2C	1	1	0	0	Sites in UTR
tRNA130-GlnTTG	MGAT1	mannosyl (alpha-1,3-)-glycoprotein beta-1,2-N-acetylglucosaminyltransferase	1	1	0	0	Sites in UTR
tRNA130-GlnTTG	MXD1	MAX dimerization protein 1	1	1	0	0	Sites in UTR
tRNA130-GlnTTG	NPTX1	neuronal pentraxin I	1	1	0	0	Sites in UTR
tRNA130-GlnTTG	PCGF5	polycomb group ring finger 5	1	1	0	0	Sites in UTR
tRNA130-GlnTTG	RBM33	RNA binding motif protein 33	1	1	0	0	Sites in UTR
tRNA130-GlnTTG	RILPL1	Rab interacting lysosomal protein-like 1	1	1	0	0	Sites in UTR
tRNA130-GlnTTG	RMND5A	required for meiotic nuclear division 5 homolog A (S. cerevisiae)	1	1	0	0	Sites in UTR
tRNA130-GlnTTG	SFRS1	splicing factor, arginine/serine-rich 1 (splicing factor 2, alternate splicing factor)	1	1	0	0	Sites in UTR
tRNA130-GlnTTG	SLC9A1	solute carrier family 9 (sodium/hydrogen exchanger), member 1 (antiporter, Na+/H+, amiloride sensitive)	1	1	0	0	Sites in UTR
tRNA130-GlnTTG	SP3	Sp3 transcription factor	1	1	0	0	Sites in UTR
tRNA130-GlnTTG	SPRY3	sprouty homolog 3 (Drosophila)	1	1	0	0	Sites in UTR
tRNA130-GlnTTG	TRIM9	tripartite motif-containing 9	1	1	0	0	Sites in UTR
tRNA130-GlnTTG	TRPC5	transient receptor potential cation channel, subfamily C, member 5	1	1	0	0	Sites in UTR
tRNA130-GlnTTG	ZFHX3	zinc finger homeobox 3	1	1	0	0	Sites in UTR
tRNA130-GlnTTG	PLP1	proteolipid protein 1 (Pelizaeus-Merzbacher disease, spastic paraplegia 2, uncomplicated)	2	0	1	1	Sites in UTR
tRNA130-GlnTTG	HIPK2	homeodomain interacting protein kinase 2	2	0	0	2	Sites in UTR
tRNA130-GlnTTG	ABHD13	abhydrolase domain containing 13	1	0	1	0	Sites in UTR
tRNA130-GlnTTG	ARHGDIA	Rho GDP dissociation inhibitor (GDI) alpha	1	0	1	0	Sites in UTR
tRNA130-GlnTTG	ASCL1	achaete-scute complex homolog 1 (Drosophila)	1	0	1	0	Sites in UTR
tRNA130-GlnTTG	ASPH	aspartate beta-hydroxylase	1	0	1	0	Sites in UTR
tRNA130-GlnTTG	ATRNL1	attractin-like 1	1	0	1	0	Sites in UTR
tRNA130-GlnTTG	C1orf130	chromosome 1 open reading frame 130	1	0	1	0	Sites in UTR
tRNA130-GlnTTG	C4orf19	chromosome 4 open reading frame 19	1	0	1	0	Sites in UTR
tRNA130-GlnTTG	CADM4	cell adhesion molecule 4	1	0	1	0	Sites in UTR
tRNA130-GlnTTG	CLCN5	chloride channel 5 (nephrolithiasis 2, X-linked, Dent disease)	1	0	1	0	Sites in UTR
tRNA130-GlnTTG	COL12A1	collagen, type XII, alpha 1	1	0	1	0	Sites in UTR
tRNA130-GlnTTG	CPEB2	cytoplasmic polyadenylation element binding protein 2	1	0	1	0	Sites in UTR
tRNA130-GlnTTG	DENR	density-regulated protein	1	0	1	0	Sites in UTR
tRNA130-GlnTTG	DNAJA2	DnaJ (Hsp40) homolog, subfamily A, member 2	1	0	1	0	Sites in UTR
tRNA130-GlnTTG	DOCK3	dedicator of cytokinesis 3	1	0	1	0	Sites in UTR
tRNA130-GlnTTG	DVL3	dishevelled, dsh homolog 3 (Drosophila)	1	0	1	0	Sites in UTR
tRNA130-GlnTTG	EIF4G2	eukaryotic translation initiation factor 4 gamma, 2	1	0	1	0	Sites in UTR
tRNA130-GlnTTG	ELAVL1	ELAV (embryonic lethal, abnormal vision, Drosophila)-like 1 (Hu antigen R)	1	0	1	0	Sites in UTR
tRNA130-GlnTTG	FAM84B	family with sequence similarity 84, member B	1	0	1	0	Sites in UTR
tRNA130-GlnTTG	FBXO28	F-box protein 28	1	0	1	0	Sites in UTR
tRNA130-GlnTTG	GRIA4	glutamate receptor, ionotrophic, AMPA 4	1	0	1	0	Sites in UTR
tRNA130-GlnTTG	ISG20L2	interferon stimulated exonuclease gene 20kDa-like 2	1	0	1	0	Sites in UTR
tRNA130-GlnTTG	LHX2	LIM homeobox 2	1	0	1	0	Sites in UTR
tRNA130-GlnTTG	MAF	v-maf musculoaponeurotic fibrosarcoma oncogene homolog (avian)	1	0	1	0	Sites in UTR
tRNA130-GlnTTG	MCL1	myeloid cell leukemia sequence 1 (BCL2-related)	1	0	1	0	Sites in UTR
tRNA130-GlnTTG	MECP2	methyl CpG binding protein 2 (Rett syndrome)	1	0	1	0	Sites in UTR
tRNA130-GlnTTG	METTL8	methyltransferase like 8	1	0	1	0	Sites in UTR
tRNA130-GlnTTG	MPEG1	macrophage expressed gene 1	1	0	1	0	Sites in UTR
tRNA130-GlnTTG	MRAS	muscle RAS oncogene homolog	1	0	1	0	Sites in UTR
tRNA130-GlnTTG	NIP30	NEFA-interacting nuclear protein NIP30	1	0	1	0	Sites in UTR
tRNA130-GlnTTG	PPP1R8	protein phosphatase 1, regulatory (inhibitor) subunit 8	1	0	1	0	Sites in UTR
tRNA130-GlnTTG	SBF2	SET binding factor 2	1	0	1	0	Sites in UTR
tRNA130-GlnTTG	SENP1	SUMO1/sentrin specific peptidase 1	1	0	1	0	Sites in UTR
tRNA130-GlnTTG	SHROOM3	shroom family member 3	1	0	1	0	Sites in UTR
tRNA130-GlnTTG	SLC6A6	solute carrier family 6 (neurotransmitter transporter, taurine), member 6	1	0	1	0	Sites in UTR
tRNA130-GlnTTG	SNX27	sorting nexin family member 27	1	0	1	0	Sites in UTR
tRNA130-GlnTTG	TMEM132B	transmembrane protein 132B	1	0	1	0	Sites in UTR
tRNA130-GlnTTG	TSC22D3	TSC22 domain family, member 3	1	0	1	0	Sites in UTR
tRNA130-GlnTTG	TTYH3	tweety homolog 3 (Drosophila)	1	0	1	0	Sites in UTR
tRNA130-GlnTTG	UBE2H	ubiquitin-conjugating enzyme E2H (UBC8 homolog, yeast)	1	0	1	0	Sites in UTR
tRNA130-GlnTTG	UBE2N	ubiquitin-conjugating enzyme E2N (UBC13 homolog, yeast)	1	0	1	0	Sites in UTR
tRNA130-GlnTTG	UBE2NL	ubiquitin-conjugating enzyme E2N-like	1	0	1	0	Sites in UTR
tRNA130-GlnTTG	VCPIP1	valosin containing protein (p97)/p47 complex interacting protein 1	1	0	1	0	Sites in UTR
tRNA130-GlnTTG	VEZF1	vascular endothelial zinc finger 1	1	0	1	0	Sites in UTR
tRNA130-GlnTTG	ZC3H4	zinc finger CCCH-type containing 4	1	0	1	0	Sites in UTR
tRNA130-GlnTTG	ZNF746	zinc finger protein 746	1	0	1	0	Sites in UTR
tRNA130-GlnTTG	ABHD3	abhydrolase domain containing 3	1	0	0	1	Sites in UTR
tRNA130-GlnTTG	AGBL2	ATP/GTP binding protein-like 2	1	0	0	1	Sites in UTR
tRNA130-GlnTTG	AKAP6	A kinase (PRKA) anchor protein 6	1	0	0	1	Sites in UTR
tRNA130-GlnTTG	AMN1	antagonist of mitotic exit network 1 homolog (S. cerevisiae)	1	0	0	1	Sites in UTR
tRNA130-GlnTTG	ANKRD40	ankyrin repeat domain 40	1	0	0	1	Sites in UTR
tRNA130-GlnTTG	ANKRD52	ankyrin repeat domain 52	1	0	0	1	Sites in UTR
tRNA130-GlnTTG	ANKS1A	ankyrin repeat and sterile alpha motif domain containing 1A	1	0	0	1	Sites in UTR
tRNA130-GlnTTG	AP1S3	adaptor-related protein complex 1, sigma 3 subunit	1	0	0	1	Sites in UTR
tRNA130-GlnTTG	ATXN3	ataxin 3	1	0	0	1	Sites in UTR
tRNA130-GlnTTG	BAZ2A	bromodomain adjacent to zinc finger domain, 2A	1	0	0	1	Sites in UTR
tRNA130-GlnTTG	BCL6	B-cell CLL/lymphoma 6 (zinc finger protein 51)	1	0	0	1	Sites in UTR
tRNA130-GlnTTG	BEST3	bestrophin 3	1	0	0	1	Sites in UTR
tRNA130-GlnTTG	BRWD1	bromodomain and WD repeat domain containing 1	1	0	0	1	Sites in UTR
tRNA130-GlnTTG	C10orf119	chromosome 10 open reading frame 119	1	0	0	1	Sites in UTR
tRNA130-GlnTTG	C1QC	complement component 1, q subcomponent, C chain	1	0	0	1	Sites in UTR
tRNA130-GlnTTG	C1orf144	chromosome 1 open reading frame 144	1	0	0	1	Sites in UTR
tRNA130-GlnTTG	CALM1	calmodulin 1 (phosphorylase kinase, delta)	1	0	0	1	Sites in UTR
tRNA130-GlnTTG	CBLN2	cerebellin 2 precursor	1	0	0	1	Sites in UTR
tRNA130-GlnTTG	CCDC149	coiled-coil domain containing 149	1	0	0	1	Sites in UTR
tRNA130-GlnTTG	CENTB2	centaurin, beta 2	1	0	0	1	Sites in UTR
tRNA130-GlnTTG	CILP	cartilage intermediate layer protein, nucleotide pyrophosphohydrolase	1	0	0	1	Sites in UTR
tRNA130-GlnTTG	CSGALNACT1	chondroitin sulfate N-acetylgalactosaminyltransferase 1	1	0	0	1	Sites in UTR
tRNA130-GlnTTG	CTNNA1	catenin (cadherin-associated protein), alpha 1, 102kDa	1	0	0	1	Sites in UTR
tRNA130-GlnTTG	DCLK1	doublecortin-like kinase 1	1	0	0	1	Sites in UTR
tRNA130-GlnTTG	DIO2	deiodinase, iodothyronine, type II	1	0	0	1	Sites in UTR
tRNA130-GlnTTG	DYRK1A	dual-specificity tyrosine-(Y)-phosphorylation regulated kinase 1A	1	0	0	1	Sites in UTR
tRNA130-GlnTTG	EMB	embigin homolog (mouse)	1	0	0	1	Sites in UTR
tRNA130-GlnTTG	FA2H	fatty acid 2-hydroxylase	1	0	0	1	Sites in UTR
tRNA130-GlnTTG	FAM20B	family with sequence similarity 20, member B	1	0	0	1	Sites in UTR
tRNA130-GlnTTG	FCHO2	FCH domain only 2	1	0	0	1	Sites in UTR
tRNA130-GlnTTG	FMNL2	formin-like 2	1	0	0	1	Sites in UTR
tRNA130-GlnTTG	FMR1	fragile X mental retardation 1	1	0	0	1	Sites in UTR
tRNA130-GlnTTG	GDF10	growth differentiation factor 10	1	0	0	1	Sites in UTR
tRNA130-GlnTTG	GNPNAT1	glucosamine-phosphate N-acetyltransferase 1	1	0	0	1	Sites in UTR
tRNA130-GlnTTG	GPHN	gephyrin	1	0	0	1	Sites in UTR
tRNA130-GlnTTG	GRIK3	glutamate receptor, ionotropic, kainate 3	1	0	0	1	Sites in UTR
tRNA130-GlnTTG	GRSF1	G-rich RNA sequence binding factor 1	1	0	0	1	Sites in UTR
tRNA130-GlnTTG	IFT80	intraflagellar transport 80 homolog (Chlamydomonas)	1	0	0	1	Sites in UTR
tRNA130-GlnTTG	IKZF4	IKAROS family zinc finger 4 (Eos)	1	0	0	1	Sites in UTR
tRNA130-GlnTTG	IRS2	insulin receptor substrate 2	1	0	0	1	Sites in UTR
tRNA130-GlnTTG	ITGB4	integrin, beta 4	1	0	0	1	Sites in UTR
tRNA130-GlnTTG	JOSD1	Josephin domain containing 1	1	0	0	1	Sites in UTR
tRNA130-GlnTTG	KCMF1	potassium channel modulatory factor 1	1	0	0	1	Sites in UTR
tRNA130-GlnTTG	KCNA1	potassium voltage-gated channel, shaker-related subfamily, member 1 (episodic ataxia with myokymia)	1	0	0	1	Sites in UTR
tRNA130-GlnTTG	KPNA3	karyopherin alpha 3 (importin alpha 4)	1	0	0	1	Sites in UTR
tRNA130-GlnTTG	LIPG	lipase, endothelial	1	0	0	1	Sites in UTR
tRNA130-GlnTTG	LRRTM3	leucine rich repeat transmembrane neuronal 3	1	0	0	1	Sites in UTR
tRNA130-GlnTTG	LUZP1	leucine zipper protein 1	1	0	0	1	Sites in UTR
tRNA130-GlnTTG	MAP2K1IP1	mitogen-activated protein kinase kinase 1 interacting protein 1	1	0	0	1	Sites in UTR
tRNA130-GlnTTG	45722	membrane-associated ring finger (C3HC4) 6	1	0	0	1	Sites in UTR
tRNA130-GlnTTG	MARCKS	myristoylated alanine-rich protein kinase C substrate	1	0	0	1	Sites in UTR
tRNA130-GlnTTG	MEIS1	Meis homeobox 1	1	0	0	1	Sites in UTR
tRNA130-GlnTTG	METAP2	methionyl aminopeptidase 2	1	0	0	1	Sites in UTR
tRNA130-GlnTTG	MEX3A	mex-3 homolog A (C. elegans)	1	0	0	1	Sites in UTR
tRNA130-GlnTTG	MKL2	MKL/myocardin-like 2	1	0	0	1	Sites in UTR
tRNA130-GlnTTG	MLL3	myeloid/lymphoid or mixed-lineage leukemia 3	1	0	0	1	Sites in UTR
tRNA130-GlnTTG	NAPB	N-ethylmaleimide-sensitive factor attachment protein, beta	1	0	0	1	Sites in UTR
tRNA130-GlnTTG	NEDD4	neural precursor cell expressed, developmentally down-regulated 4	1	0	0	1	Sites in UTR
tRNA130-GlnTTG	NFATC1	nuclear factor of activated T-cells, cytoplasmic, calcineurin-dependent 1	1	0	0	1	Sites in UTR
tRNA130-GlnTTG	NPAS2	neuronal PAS domain protein 2	1	0	0	1	Sites in UTR
tRNA130-GlnTTG	OGT	O-linked N-acetylglucosamine (GlcNAc) transferase (UDP-N-acetylglucosamine:polypeptide-N-acetylglucosaminyl transferase)	1	0	0	1	Sites in UTR
tRNA130-GlnTTG	OLIG1	oligodendrocyte transcription factor 1	1	0	0	1	Sites in UTR
tRNA130-GlnTTG	PGGT1B	protein geranylgeranyltransferase type I, beta subunit	1	0	0	1	Sites in UTR
tRNA130-GlnTTG	PLEC1	plectin 1, intermediate filament binding protein 500kDa	1	0	0	1	Sites in UTR
tRNA130-GlnTTG	PLIN	perilipin	1	0	0	1	Sites in UTR
tRNA130-GlnTTG	PLXNA4	plexin A4	1	0	0	1	Sites in UTR
tRNA130-GlnTTG	PPM1B	protein phosphatase 1B (formerly 2C), magnesium-dependent, beta isoform	1	0	0	1	Sites in UTR
tRNA130-GlnTTG	PURB	purine-rich element binding protein B	1	0	0	1	Sites in UTR
tRNA130-GlnTTG	RANBP17	RAN binding protein 17	1	0	0	1	Sites in UTR
tRNA130-GlnTTG	RANBP2	RAN binding protein 2	1	0	0	1	Sites in UTR
tRNA130-GlnTTG	RNF38	ring finger protein 38	1	0	0	1	Sites in UTR
tRNA130-GlnTTG	RP2	retinitis pigmentosa 2 (X-linked recessive)	1	0	0	1	Sites in UTR
tRNA130-GlnTTG	SACS	spastic ataxia of Charlevoix-Saguenay (sacsin)	1	0	0	1	Sites in UTR
tRNA130-GlnTTG	SEC14L2	SEC14-like 2 (S. cerevisiae)	1	0	0	1	Sites in UTR
tRNA130-GlnTTG	SGMS2	sphingomyelin synthase 2	1	0	0	1	Sites in UTR
tRNA130-GlnTTG	SLC12A2	solute carrier family 12 (sodium/potassium/chloride transporters), member 2	1	0	0	1	Sites in UTR
tRNA130-GlnTTG	SLC36A4	solute carrier family 36 (proton/amino acid symporter), member 4	1	0	0	1	Sites in UTR
tRNA130-GlnTTG	SLC44A1	solute carrier family 44, member 1	1	0	0	1	Sites in UTR
tRNA130-GlnTTG	SOCS4	suppressor of cytokine signaling 4	1	0	0	1	Sites in UTR
tRNA130-GlnTTG	SOCS5	suppressor of cytokine signaling 5	1	0	0	1	Sites in UTR
tRNA130-GlnTTG	SORBS1	sorbin and SH3 domain containing 1	1	0	0	1	Sites in UTR
tRNA130-GlnTTG	SPCS2	signal peptidase complex subunit 2 homolog (S. cerevisiae)	1	0	0	1	Sites in UTR
tRNA130-GlnTTG	SPRED2	sprouty-related, EVH1 domain containing 2	1	0	0	1	Sites in UTR
tRNA130-GlnTTG	SRGAP3	SLIT-ROBO Rho GTPase activating protein 3	1	0	0	1	Sites in UTR
tRNA130-GlnTTG	STX16	syntaxin 16	1	0	0	1	Sites in UTR
tRNA130-GlnTTG	THAP2	THAP domain containing, apoptosis associated protein 2	1	0	0	1	Sites in UTR
tRNA130-GlnTTG	THRB	thyroid hormone receptor, beta (erythroblastic leukemia viral (v-erb-a) oncogene homolog 2, avian)	1	0	0	1	Sites in UTR
tRNA130-GlnTTG	TMEM16A	transmembrane protein 16A	1	0	0	1	Sites in UTR
tRNA130-GlnTTG	TNRC6B	trinucleotide repeat containing 6B	1	0	0	1	Sites in UTR
tRNA130-GlnTTG	TPH2	tryptophan hydroxylase 2	1	0	0	1	Sites in UTR
tRNA130-GlnTTG	TRAPPC6B	trafficking protein particle complex 6B	1	0	0	1	Sites in UTR
tRNA130-GlnTTG	UACA	uveal autoantigen with coiled-coil domains and ankyrin repeats	1	0	0	1	Sites in UTR
tRNA130-GlnTTG	UBE3C	ubiquitin protein ligase E3C	1	0	0	1	Sites in UTR
tRNA130-GlnTTG	WHSC2	Wolf-Hirschhorn syndrome candidate 2	1	0	0	1	Sites in UTR
tRNA130-GlnTTG	YPEL2	yippee-like 2 (Drosophila)	1	0	0	1	Sites in UTR
tRNA130-GlnTTG	ZBTB5	zinc finger and BTB domain containing 5	1	0	0	1	Sites in UTR
tRNA130-GlnTTG	ZDHHC21	zinc finger, DHHC-type containing 21	1	0	0	1	Sites in UTR
tRNA130-GlnTTG	ZFAND5	zinc finger, AN1-type domain 5	1	0	0	1	Sites in UTR
tRNA130-GlnTTG	ZMIZ1	zinc finger, MIZ-type containing 1	1	0	0	1	Sites in UTR
tRNA49-GlnCTG	KCNMA1	potassium large conductance calcium-activated channel, subfamily M, alpha member 1	2	1	1	0	Sites in UTR
tRNA49-GlnCTG	PDGFRA	platelet-derived growth factor receptor, alpha polypeptide	2	1	0	1	Sites in UTR
tRNA49-GlnCTG	RAB5C	RAB5C, member RAS oncogene family	2	1	0	1	Sites in UTR
tRNA49-GlnCTG	STARD13	StAR-related lipid transfer (START) domain containing 13	2	1	0	1	Sites in UTR
tRNA49-GlnCTG	AP3B1	adaptor-related protein complex 3, beta 1 subunit	1	1	0	0	Sites in UTR
tRNA49-GlnCTG	ARF4	ADP-ribosylation factor 4	1	1	0	0	Sites in UTR
tRNA49-GlnCTG	ATP2B1	ATPase, Ca++ transporting, plasma membrane 1	1	1	0	0	Sites in UTR
tRNA49-GlnCTG	C18orf25	chromosome 18 open reading frame 25	1	1	0	0	Sites in UTR
tRNA49-GlnCTG	C1orf172	chromosome 1 open reading frame 172	1	1	0	0	Sites in UTR
tRNA49-GlnCTG	C3orf70	chromosome 3 open reading frame 70	1	1	0	0	Sites in UTR
tRNA49-GlnCTG	C6orf65	chromosome 6 open reading frame 65	1	1	0	0	Sites in UTR
tRNA49-GlnCTG	CAP1	CAP, adenylate cyclase-associated protein 1 (yeast)	1	1	0	0	Sites in UTR
tRNA49-GlnCTG	CCNG1	cyclin G1	1	1	0	0	Sites in UTR
tRNA49-GlnCTG	CDC27	cell division cycle 27 homolog (S. cerevisiae)	1	1	0	0	Sites in UTR
tRNA49-GlnCTG	CDC42EP3	CDC42 effector protein (Rho GTPase binding) 3	1	1	0	0	Sites in UTR
tRNA49-GlnCTG	CLEC4G	C-type lectin superfamily 4, member G	1	1	0	0	Sites in UTR
tRNA49-GlnCTG	CTNNB1	catenin (cadherin-associated protein), beta 1, 88kDa	1	1	0	0	Sites in UTR
tRNA49-GlnCTG	CYP2U1	cytochrome P450, family 2, subfamily U, polypeptide 1	1	1	0	0	Sites in UTR
tRNA49-GlnCTG	DKFZP564O0823	DKFZP564O0823 protein	1	1	0	0	Sites in UTR
tRNA49-GlnCTG	EIF5A2	eukaryotic translation initiation factor 5A2	1	1	0	0	Sites in UTR
tRNA49-GlnCTG	ETNK1	ethanolamine kinase 1	1	1	0	0	Sites in UTR
tRNA49-GlnCTG	FBP1	fructose-1,6-bisphosphatase 1	1	1	0	0	Sites in UTR
tRNA49-GlnCTG	FBXL3	F-box and leucine-rich repeat protein 3	1	1	0	0	Sites in UTR
tRNA49-GlnCTG	FRMD3	FERM domain containing 3	1	1	0	0	Sites in UTR
tRNA49-GlnCTG	FRYL	FRY-like	1	1	0	0	Sites in UTR
tRNA49-GlnCTG	FSTL1	follistatin-like 1	1	1	0	0	Sites in UTR
tRNA49-GlnCTG	GALNT12	UDP-N-acetyl-alpha-D-galactosamine:polypeptide N-acetylgalactosaminyltransferase 12 (GalNAc-T12)	1	1	0	0	Sites in UTR
tRNA49-GlnCTG	GPR177	G protein-coupled receptor 177	1	1	0	0	Sites in UTR
tRNA49-GlnCTG	IGF2BP1	insulin-like growth factor 2 mRNA binding protein 1	1	1	0	0	Sites in UTR
tRNA49-GlnCTG	KCTD12	potassium channel tetramerisation domain containing 12	1	1	0	0	Sites in UTR
tRNA49-GlnCTG	KIAA0494	KIAA0494	1	1	0	0	Sites in UTR
tRNA49-GlnCTG	LOC399947	similar to expressed sequence AI593442	1	1	0	0	Sites in UTR
tRNA49-GlnCTG	LPAR1	lysophosphatidic acid receptor 1	1	1	0	0	Sites in UTR
tRNA49-GlnCTG	MBD2	methyl-CpG binding domain protein 2	1	1	0	0	Sites in UTR
tRNA49-GlnCTG	MEF2C	myocyte enhancer factor 2C	1	1	0	0	Sites in UTR
tRNA49-GlnCTG	MGAT1	mannosyl (alpha-1,3-)-glycoprotein beta-1,2-N-acetylglucosaminyltransferase	1	1	0	0	Sites in UTR
tRNA49-GlnCTG	MXD1	MAX dimerization protein 1	1	1	0	0	Sites in UTR
tRNA49-GlnCTG	NPTX1	neuronal pentraxin I	1	1	0	0	Sites in UTR
tRNA49-GlnCTG	PCGF5	polycomb group ring finger 5	1	1	0	0	Sites in UTR
tRNA49-GlnCTG	RBM33	RNA binding motif protein 33	1	1	0	0	Sites in UTR
tRNA49-GlnCTG	RILPL1	Rab interacting lysosomal protein-like 1	1	1	0	0	Sites in UTR
tRNA49-GlnCTG	RMND5A	required for meiotic nuclear division 5 homolog A (S. cerevisiae)	1	1	0	0	Sites in UTR
tRNA49-GlnCTG	SFRS1	splicing factor, arginine/serine-rich 1 (splicing factor 2, alternate splicing factor)	1	1	0	0	Sites in UTR
tRNA49-GlnCTG	SLC9A1	solute carrier family 9 (sodium/hydrogen exchanger), member 1 (antiporter, Na+/H+, amiloride sensitive)	1	1	0	0	Sites in UTR
tRNA49-GlnCTG	SP3	Sp3 transcription factor	1	1	0	0	Sites in UTR
tRNA49-GlnCTG	SPRY3	sprouty homolog 3 (Drosophila)	1	1	0	0	Sites in UTR
tRNA49-GlnCTG	TRIM9	tripartite motif-containing 9	1	1	0	0	Sites in UTR
tRNA49-GlnCTG	TRPC5	transient receptor potential cation channel, subfamily C, member 5	1	1	0	0	Sites in UTR
tRNA49-GlnCTG	ZFHX3	zinc finger homeobox 3	1	1	0	0	Sites in UTR
tRNA49-GlnCTG	PLP1	proteolipid protein 1 (Pelizaeus-Merzbacher disease, spastic paraplegia 2, uncomplicated)	2	0	1	1	Sites in UTR
tRNA49-GlnCTG	HIPK2	homeodomain interacting protein kinase 2	2	0	0	2	Sites in UTR
tRNA49-GlnCTG	ABHD13	abhydrolase domain containing 13	1	0	1	0	Sites in UTR
tRNA49-GlnCTG	ARHGDIA	Rho GDP dissociation inhibitor (GDI) alpha	1	0	1	0	Sites in UTR
tRNA49-GlnCTG	ASCL1	achaete-scute complex homolog 1 (Drosophila)	1	0	1	0	Sites in UTR
tRNA49-GlnCTG	ASPH	aspartate beta-hydroxylase	1	0	1	0	Sites in UTR
tRNA49-GlnCTG	ATRNL1	attractin-like 1	1	0	1	0	Sites in UTR
tRNA49-GlnCTG	C1orf130	chromosome 1 open reading frame 130	1	0	1	0	Sites in UTR
tRNA49-GlnCTG	C4orf19	chromosome 4 open reading frame 19	1	0	1	0	Sites in UTR
tRNA49-GlnCTG	CADM4	cell adhesion molecule 4	1	0	1	0	Sites in UTR
tRNA49-GlnCTG	CLCN5	chloride channel 5 (nephrolithiasis 2, X-linked, Dent disease)	1	0	1	0	Sites in UTR
tRNA49-GlnCTG	COL12A1	collagen, type XII, alpha 1	1	0	1	0	Sites in UTR
tRNA49-GlnCTG	CPEB2	cytoplasmic polyadenylation element binding protein 2	1	0	1	0	Sites in UTR
tRNA49-GlnCTG	DENR	density-regulated protein	1	0	1	0	Sites in UTR
tRNA49-GlnCTG	DNAJA2	DnaJ (Hsp40) homolog, subfamily A, member 2	1	0	1	0	Sites in UTR
tRNA49-GlnCTG	DOCK3	dedicator of cytokinesis 3	1	0	1	0	Sites in UTR
tRNA49-GlnCTG	DVL3	dishevelled, dsh homolog 3 (Drosophila)	1	0	1	0	Sites in UTR
tRNA49-GlnCTG	EIF4G2	eukaryotic translation initiation factor 4 gamma, 2	1	0	1	0	Sites in UTR
tRNA49-GlnCTG	ELAVL1	ELAV (embryonic lethal, abnormal vision, Drosophila)-like 1 (Hu antigen R)	1	0	1	0	Sites in UTR
tRNA49-GlnCTG	FAM84B	family with sequence similarity 84, member B	1	0	1	0	Sites in UTR
tRNA49-GlnCTG	FBXO28	F-box protein 28	1	0	1	0	Sites in UTR
tRNA49-GlnCTG	GRIA4	glutamate receptor, ionotrophic, AMPA 4	1	0	1	0	Sites in UTR
tRNA49-GlnCTG	ISG20L2	interferon stimulated exonuclease gene 20kDa-like 2	1	0	1	0	Sites in UTR
tRNA49-GlnCTG	LHX2	LIM homeobox 2	1	0	1	0	Sites in UTR
tRNA49-GlnCTG	MAF	v-maf musculoaponeurotic fibrosarcoma oncogene homolog (avian)	1	0	1	0	Sites in UTR
tRNA49-GlnCTG	MCL1	myeloid cell leukemia sequence 1 (BCL2-related)	1	0	1	0	Sites in UTR
tRNA49-GlnCTG	MECP2	methyl CpG binding protein 2 (Rett syndrome)	1	0	1	0	Sites in UTR
tRNA49-GlnCTG	METTL8	methyltransferase like 8	1	0	1	0	Sites in UTR
tRNA49-GlnCTG	MPEG1	macrophage expressed gene 1	1	0	1	0	Sites in UTR
tRNA49-GlnCTG	MRAS	muscle RAS oncogene homolog	1	0	1	0	Sites in UTR
tRNA49-GlnCTG	NIP30	NEFA-interacting nuclear protein NIP30	1	0	1	0	Sites in UTR
tRNA49-GlnCTG	PPP1R8	protein phosphatase 1, regulatory (inhibitor) subunit 8	1	0	1	0	Sites in UTR
tRNA49-GlnCTG	SBF2	SET binding factor 2	1	0	1	0	Sites in UTR
tRNA49-GlnCTG	SENP1	SUMO1/sentrin specific peptidase 1	1	0	1	0	Sites in UTR
tRNA49-GlnCTG	SHROOM3	shroom family member 3	1	0	1	0	Sites in UTR
tRNA49-GlnCTG	SLC6A6	solute carrier family 6 (neurotransmitter transporter, taurine), member 6	1	0	1	0	Sites in UTR
tRNA49-GlnCTG	SNX27	sorting nexin family member 27	1	0	1	0	Sites in UTR
tRNA49-GlnCTG	TMEM132B	transmembrane protein 132B	1	0	1	0	Sites in UTR
tRNA49-GlnCTG	TSC22D3	TSC22 domain family, member 3	1	0	1	0	Sites in UTR
tRNA49-GlnCTG	TTYH3	tweety homolog 3 (Drosophila)	1	0	1	0	Sites in UTR
tRNA49-GlnCTG	UBE2H	ubiquitin-conjugating enzyme E2H (UBC8 homolog, yeast)	1	0	1	0	Sites in UTR
tRNA49-GlnCTG	UBE2N	ubiquitin-conjugating enzyme E2N (UBC13 homolog, yeast)	1	0	1	0	Sites in UTR
tRNA49-GlnCTG	UBE2NL	ubiquitin-conjugating enzyme E2N-like	1	0	1	0	Sites in UTR
tRNA49-GlnCTG	VCPIP1	valosin containing protein (p97)/p47 complex interacting protein 1	1	0	1	0	Sites in UTR
tRNA49-GlnCTG	VEZF1	vascular endothelial zinc finger 1	1	0	1	0	Sites in UTR
tRNA49-GlnCTG	ZC3H4	zinc finger CCCH-type containing 4	1	0	1	0	Sites in UTR
tRNA49-GlnCTG	ZNF746	zinc finger protein 746	1	0	1	0	Sites in UTR
tRNA49-GlnCTG	ABHD3	abhydrolase domain containing 3	1	0	0	1	Sites in UTR
tRNA49-GlnCTG	AGBL2	ATP/GTP binding protein-like 2	1	0	0	1	Sites in UTR
tRNA49-GlnCTG	AKAP6	A kinase (PRKA) anchor protein 6	1	0	0	1	Sites in UTR
tRNA49-GlnCTG	AMN1	antagonist of mitotic exit network 1 homolog (S. cerevisiae)	1	0	0	1	Sites in UTR
tRNA49-GlnCTG	ANKRD40	ankyrin repeat domain 40	1	0	0	1	Sites in UTR
tRNA49-GlnCTG	ANKRD52	ankyrin repeat domain 52	1	0	0	1	Sites in UTR
tRNA49-GlnCTG	ANKS1A	ankyrin repeat and sterile alpha motif domain containing 1A	1	0	0	1	Sites in UTR
tRNA49-GlnCTG	AP1S3	adaptor-related protein complex 1, sigma 3 subunit	1	0	0	1	Sites in UTR
tRNA49-GlnCTG	ATXN3	ataxin 3	1	0	0	1	Sites in UTR
tRNA49-GlnCTG	BAZ2A	bromodomain adjacent to zinc finger domain, 2A	1	0	0	1	Sites in UTR
tRNA49-GlnCTG	BCL6	B-cell CLL/lymphoma 6 (zinc finger protein 51)	1	0	0	1	Sites in UTR
tRNA49-GlnCTG	BEST3	bestrophin 3	1	0	0	1	Sites in UTR
tRNA49-GlnCTG	BRWD1	bromodomain and WD repeat domain containing 1	1	0	0	1	Sites in UTR
tRNA49-GlnCTG	C10orf119	chromosome 10 open reading frame 119	1	0	0	1	Sites in UTR
tRNA49-GlnCTG	C1QC	complement component 1, q subcomponent, C chain	1	0	0	1	Sites in UTR
tRNA49-GlnCTG	C1orf144	chromosome 1 open reading frame 144	1	0	0	1	Sites in UTR
tRNA49-GlnCTG	CALM1	calmodulin 1 (phosphorylase kinase, delta)	1	0	0	1	Sites in UTR
tRNA49-GlnCTG	CBLN2	cerebellin 2 precursor	1	0	0	1	Sites in UTR
tRNA49-GlnCTG	CCDC149	coiled-coil domain containing 149	1	0	0	1	Sites in UTR
tRNA49-GlnCTG	CENTB2	centaurin, beta 2	1	0	0	1	Sites in UTR
tRNA49-GlnCTG	CILP	cartilage intermediate layer protein, nucleotide pyrophosphohydrolase	1	0	0	1	Sites in UTR
tRNA49-GlnCTG	CSGALNACT1	chondroitin sulfate N-acetylgalactosaminyltransferase 1	1	0	0	1	Sites in UTR
tRNA49-GlnCTG	CTNNA1	catenin (cadherin-associated protein), alpha 1, 102kDa	1	0	0	1	Sites in UTR
tRNA49-GlnCTG	DCLK1	doublecortin-like kinase 1	1	0	0	1	Sites in UTR
tRNA49-GlnCTG	DIO2	deiodinase, iodothyronine, type II	1	0	0	1	Sites in UTR
tRNA49-GlnCTG	DYRK1A	dual-specificity tyrosine-(Y)-phosphorylation regulated kinase 1A	1	0	0	1	Sites in UTR
tRNA49-GlnCTG	EMB	embigin homolog (mouse)	1	0	0	1	Sites in UTR
tRNA49-GlnCTG	FA2H	fatty acid 2-hydroxylase	1	0	0	1	Sites in UTR
tRNA49-GlnCTG	FAM20B	family with sequence similarity 20, member B	1	0	0	1	Sites in UTR
tRNA49-GlnCTG	FCHO2	FCH domain only 2	1	0	0	1	Sites in UTR
tRNA49-GlnCTG	FMNL2	formin-like 2	1	0	0	1	Sites in UTR
tRNA49-GlnCTG	FMR1	fragile X mental retardation 1	1	0	0	1	Sites in UTR
tRNA49-GlnCTG	GDF10	growth differentiation factor 10	1	0	0	1	Sites in UTR
tRNA49-GlnCTG	GNPNAT1	glucosamine-phosphate N-acetyltransferase 1	1	0	0	1	Sites in UTR
tRNA49-GlnCTG	GPHN	gephyrin	1	0	0	1	Sites in UTR
tRNA49-GlnCTG	GRIK3	glutamate receptor, ionotropic, kainate 3	1	0	0	1	Sites in UTR
tRNA49-GlnCTG	GRSF1	G-rich RNA sequence binding factor 1	1	0	0	1	Sites in UTR
tRNA49-GlnCTG	IFT80	intraflagellar transport 80 homolog (Chlamydomonas)	1	0	0	1	Sites in UTR
tRNA49-GlnCTG	IKZF4	IKAROS family zinc finger 4 (Eos)	1	0	0	1	Sites in UTR
tRNA49-GlnCTG	IRS2	insulin receptor substrate 2	1	0	0	1	Sites in UTR
tRNA49-GlnCTG	ITGB4	integrin, beta 4	1	0	0	1	Sites in UTR
tRNA49-GlnCTG	JOSD1	Josephin domain containing 1	1	0	0	1	Sites in UTR
tRNA49-GlnCTG	KCMF1	potassium channel modulatory factor 1	1	0	0	1	Sites in UTR
tRNA49-GlnCTG	KCNA1	potassium voltage-gated channel, shaker-related subfamily, member 1 (episodic ataxia with myokymia)	1	0	0	1	Sites in UTR
tRNA49-GlnCTG	KPNA3	karyopherin alpha 3 (importin alpha 4)	1	0	0	1	Sites in UTR
tRNA49-GlnCTG	LIPG	lipase, endothelial	1	0	0	1	Sites in UTR
tRNA49-GlnCTG	LRRTM3	leucine rich repeat transmembrane neuronal 3	1	0	0	1	Sites in UTR
tRNA49-GlnCTG	LUZP1	leucine zipper protein 1	1	0	0	1	Sites in UTR
tRNA49-GlnCTG	MAP2K1IP1	mitogen-activated protein kinase kinase 1 interacting protein 1	1	0	0	1	Sites in UTR
tRNA49-GlnCTG	45722	membrane-associated ring finger (C3HC4) 6	1	0	0	1	Sites in UTR
tRNA49-GlnCTG	MARCKS	myristoylated alanine-rich protein kinase C substrate	1	0	0	1	Sites in UTR
tRNA49-GlnCTG	MEIS1	Meis homeobox 1	1	0	0	1	Sites in UTR
tRNA49-GlnCTG	METAP2	methionyl aminopeptidase 2	1	0	0	1	Sites in UTR
tRNA49-GlnCTG	MEX3A	mex-3 homolog A (C. elegans)	1	0	0	1	Sites in UTR
tRNA49-GlnCTG	MKL2	MKL/myocardin-like 2	1	0	0	1	Sites in UTR
tRNA49-GlnCTG	MLL3	myeloid/lymphoid or mixed-lineage leukemia 3	1	0	0	1	Sites in UTR
tRNA49-GlnCTG	NAPB	N-ethylmaleimide-sensitive factor attachment protein, beta	1	0	0	1	Sites in UTR
tRNA49-GlnCTG	NEDD4	neural precursor cell expressed, developmentally down-regulated 4	1	0	0	1	Sites in UTR
tRNA49-GlnCTG	NFATC1	nuclear factor of activated T-cells, cytoplasmic, calcineurin-dependent 1	1	0	0	1	Sites in UTR
tRNA49-GlnCTG	NPAS2	neuronal PAS domain protein 2	1	0	0	1	Sites in UTR
tRNA49-GlnCTG	OGT	O-linked N-acetylglucosamine (GlcNAc) transferase (UDP-N-acetylglucosamine:polypeptide-N-acetylglucosaminyl transferase)	1	0	0	1	Sites in UTR
tRNA49-GlnCTG	OLIG1	oligodendrocyte transcription factor 1	1	0	0	1	Sites in UTR
tRNA49-GlnCTG	PGGT1B	protein geranylgeranyltransferase type I, beta subunit	1	0	0	1	Sites in UTR
tRNA49-GlnCTG	PLEC1	plectin 1, intermediate filament binding protein 500kDa	1	0	0	1	Sites in UTR
tRNA49-GlnCTG	PLIN	perilipin	1	0	0	1	Sites in UTR
tRNA49-GlnCTG	PLXNA4	plexin A4	1	0	0	1	Sites in UTR
tRNA49-GlnCTG	PPM1B	protein phosphatase 1B (formerly 2C), magnesium-dependent, beta isoform	1	0	0	1	Sites in UTR
tRNA49-GlnCTG	PURB	purine-rich element binding protein B	1	0	0	1	Sites in UTR
tRNA49-GlnCTG	RANBP17	RAN binding protein 17	1	0	0	1	Sites in UTR
tRNA49-GlnCTG	RANBP2	RAN binding protein 2	1	0	0	1	Sites in UTR
tRNA49-GlnCTG	RNF38	ring finger protein 38	1	0	0	1	Sites in UTR
tRNA49-GlnCTG	RP2	retinitis pigmentosa 2 (X-linked recessive)	1	0	0	1	Sites in UTR
tRNA49-GlnCTG	SACS	spastic ataxia of Charlevoix-Saguenay (sacsin)	1	0	0	1	Sites in UTR
tRNA49-GlnCTG	SEC14L2	SEC14-like 2 (S. cerevisiae)	1	0	0	1	Sites in UTR
tRNA49-GlnCTG	SGMS2	sphingomyelin synthase 2	1	0	0	1	Sites in UTR
tRNA49-GlnCTG	SLC12A2	solute carrier family 12 (sodium/potassium/chloride transporters), member 2	1	0	0	1	Sites in UTR
tRNA49-GlnCTG	SLC36A4	solute carrier family 36 (proton/amino acid symporter), member 4	1	0	0	1	Sites in UTR
tRNA49-GlnCTG	SLC44A1	solute carrier family 44, member 1	1	0	0	1	Sites in UTR
tRNA49-GlnCTG	SOCS4	suppressor of cytokine signaling 4	1	0	0	1	Sites in UTR
tRNA49-GlnCTG	SOCS5	suppressor of cytokine signaling 5	1	0	0	1	Sites in UTR
tRNA49-GlnCTG	SORBS1	sorbin and SH3 domain containing 1	1	0	0	1	Sites in UTR
tRNA49-GlnCTG	SPCS2	signal peptidase complex subunit 2 homolog (S. cerevisiae)	1	0	0	1	Sites in UTR
tRNA49-GlnCTG	SPRED2	sprouty-related, EVH1 domain containing 2	1	0	0	1	Sites in UTR
tRNA49-GlnCTG	SRGAP3	SLIT-ROBO Rho GTPase activating protein 3	1	0	0	1	Sites in UTR
tRNA49-GlnCTG	STX16	syntaxin 16	1	0	0	1	Sites in UTR
tRNA49-GlnCTG	THAP2	THAP domain containing, apoptosis associated protein 2	1	0	0	1	Sites in UTR
tRNA49-GlnCTG	THRB	thyroid hormone receptor, beta (erythroblastic leukemia viral (v-erb-a) oncogene homolog 2, avian)	1	0	0	1	Sites in UTR
tRNA49-GlnCTG	TMEM16A	transmembrane protein 16A	1	0	0	1	Sites in UTR
tRNA49-GlnCTG	TNRC6B	trinucleotide repeat containing 6B	1	0	0	1	Sites in UTR
tRNA49-GlnCTG	TPH2	tryptophan hydroxylase 2	1	0	0	1	Sites in UTR
tRNA49-GlnCTG	TRAPPC6B	trafficking protein particle complex 6B	1	0	0	1	Sites in UTR
tRNA49-GlnCTG	UACA	uveal autoantigen with coiled-coil domains and ankyrin repeats	1	0	0	1	Sites in UTR
tRNA49-GlnCTG	UBE3C	ubiquitin protein ligase E3C	1	0	0	1	Sites in UTR
tRNA49-GlnCTG	WHSC2	Wolf-Hirschhorn syndrome candidate 2	1	0	0	1	Sites in UTR
tRNA49-GlnCTG	YPEL2	yippee-like 2 (Drosophila)	1	0	0	1	Sites in UTR
tRNA49-GlnCTG	ZBTB5	zinc finger and BTB domain containing 5	1	0	0	1	Sites in UTR
tRNA49-GlnCTG	ZDHHC21	zinc finger, DHHC-type containing 21	1	0	0	1	Sites in UTR
tRNA49-GlnCTG	ZFAND5	zinc finger, AN1-type domain 5	1	0	0	1	Sites in UTR
tRNA49-GlnCTG	ZMIZ1	zinc finger, MIZ-type containing 1	1	0	0	1	Sites in UTR
tRNA146-GlnCTG	KCNMA1	potassium large conductance calcium-activated channel, subfamily M, alpha member 1	2	1	1	0	Sites in UTR
tRNA146-GlnCTG	PDGFRA	platelet-derived growth factor receptor, alpha polypeptide	2	1	0	1	Sites in UTR
tRNA146-GlnCTG	RAB5C	RAB5C, member RAS oncogene family	2	1	0	1	Sites in UTR
tRNA146-GlnCTG	STARD13	StAR-related lipid transfer (START) domain containing 13	2	1	0	1	Sites in UTR
tRNA146-GlnCTG	AP3B1	adaptor-related protein complex 3, beta 1 subunit	1	1	0	0	Sites in UTR
tRNA146-GlnCTG	ARF4	ADP-ribosylation factor 4	1	1	0	0	Sites in UTR
tRNA146-GlnCTG	ATP2B1	ATPase, Ca++ transporting, plasma membrane 1	1	1	0	0	Sites in UTR
tRNA146-GlnCTG	C18orf25	chromosome 18 open reading frame 25	1	1	0	0	Sites in UTR
tRNA146-GlnCTG	C1orf172	chromosome 1 open reading frame 172	1	1	0	0	Sites in UTR
tRNA146-GlnCTG	C3orf70	chromosome 3 open reading frame 70	1	1	0	0	Sites in UTR
tRNA146-GlnCTG	C6orf65	chromosome 6 open reading frame 65	1	1	0	0	Sites in UTR
tRNA146-GlnCTG	CAP1	CAP, adenylate cyclase-associated protein 1 (yeast)	1	1	0	0	Sites in UTR
tRNA146-GlnCTG	CCNG1	cyclin G1	1	1	0	0	Sites in UTR
tRNA146-GlnCTG	CDC27	cell division cycle 27 homolog (S. cerevisiae)	1	1	0	0	Sites in UTR
tRNA146-GlnCTG	CDC42EP3	CDC42 effector protein (Rho GTPase binding) 3	1	1	0	0	Sites in UTR
tRNA146-GlnCTG	CLEC4G	C-type lectin superfamily 4, member G	1	1	0	0	Sites in UTR
tRNA146-GlnCTG	CTNNB1	catenin (cadherin-associated protein), beta 1, 88kDa	1	1	0	0	Sites in UTR
tRNA146-GlnCTG	CYP2U1	cytochrome P450, family 2, subfamily U, polypeptide 1	1	1	0	0	Sites in UTR
tRNA146-GlnCTG	DKFZP564O0823	DKFZP564O0823 protein	1	1	0	0	Sites in UTR
tRNA146-GlnCTG	EIF5A2	eukaryotic translation initiation factor 5A2	1	1	0	0	Sites in UTR
tRNA146-GlnCTG	ETNK1	ethanolamine kinase 1	1	1	0	0	Sites in UTR
tRNA146-GlnCTG	FBP1	fructose-1,6-bisphosphatase 1	1	1	0	0	Sites in UTR
tRNA146-GlnCTG	FBXL3	F-box and leucine-rich repeat protein 3	1	1	0	0	Sites in UTR
tRNA146-GlnCTG	FRMD3	FERM domain containing 3	1	1	0	0	Sites in UTR
tRNA146-GlnCTG	FRYL	FRY-like	1	1	0	0	Sites in UTR
tRNA146-GlnCTG	FSTL1	follistatin-like 1	1	1	0	0	Sites in UTR
tRNA146-GlnCTG	GALNT12	UDP-N-acetyl-alpha-D-galactosamine:polypeptide N-acetylgalactosaminyltransferase 12 (GalNAc-T12)	1	1	0	0	Sites in UTR
tRNA146-GlnCTG	GPR177	G protein-coupled receptor 177	1	1	0	0	Sites in UTR
tRNA146-GlnCTG	IGF2BP1	insulin-like growth factor 2 mRNA binding protein 1	1	1	0	0	Sites in UTR
tRNA146-GlnCTG	KCTD12	potassium channel tetramerisation domain containing 12	1	1	0	0	Sites in UTR
tRNA146-GlnCTG	KIAA0494	KIAA0494	1	1	0	0	Sites in UTR
tRNA146-GlnCTG	LOC399947	similar to expressed sequence AI593442	1	1	0	0	Sites in UTR
tRNA146-GlnCTG	LPAR1	lysophosphatidic acid receptor 1	1	1	0	0	Sites in UTR
tRNA146-GlnCTG	MBD2	methyl-CpG binding domain protein 2	1	1	0	0	Sites in UTR
tRNA146-GlnCTG	MEF2C	myocyte enhancer factor 2C	1	1	0	0	Sites in UTR
tRNA146-GlnCTG	MGAT1	mannosyl (alpha-1,3-)-glycoprotein beta-1,2-N-acetylglucosaminyltransferase	1	1	0	0	Sites in UTR
tRNA146-GlnCTG	MXD1	MAX dimerization protein 1	1	1	0	0	Sites in UTR
tRNA146-GlnCTG	NPTX1	neuronal pentraxin I	1	1	0	0	Sites in UTR
tRNA146-GlnCTG	PCGF5	polycomb group ring finger 5	1	1	0	0	Sites in UTR
tRNA146-GlnCTG	RBM33	RNA binding motif protein 33	1	1	0	0	Sites in UTR
tRNA146-GlnCTG	RILPL1	Rab interacting lysosomal protein-like 1	1	1	0	0	Sites in UTR
tRNA146-GlnCTG	RMND5A	required for meiotic nuclear division 5 homolog A (S. cerevisiae)	1	1	0	0	Sites in UTR
tRNA146-GlnCTG	SFRS1	splicing factor, arginine/serine-rich 1 (splicing factor 2, alternate splicing factor)	1	1	0	0	Sites in UTR
tRNA146-GlnCTG	SLC9A1	solute carrier family 9 (sodium/hydrogen exchanger), member 1 (antiporter, Na+/H+, amiloride sensitive)	1	1	0	0	Sites in UTR
tRNA146-GlnCTG	SP3	Sp3 transcription factor	1	1	0	0	Sites in UTR
tRNA146-GlnCTG	SPRY3	sprouty homolog 3 (Drosophila)	1	1	0	0	Sites in UTR
tRNA146-GlnCTG	TRIM9	tripartite motif-containing 9	1	1	0	0	Sites in UTR
tRNA146-GlnCTG	TRPC5	transient receptor potential cation channel, subfamily C, member 5	1	1	0	0	Sites in UTR
tRNA146-GlnCTG	ZFHX3	zinc finger homeobox 3	1	1	0	0	Sites in UTR
tRNA146-GlnCTG	PLP1	proteolipid protein 1 (Pelizaeus-Merzbacher disease, spastic paraplegia 2, uncomplicated)	2	0	1	1	Sites in UTR
tRNA146-GlnCTG	HIPK2	homeodomain interacting protein kinase 2	2	0	0	2	Sites in UTR
tRNA146-GlnCTG	ABHD13	abhydrolase domain containing 13	1	0	1	0	Sites in UTR
tRNA146-GlnCTG	ARHGDIA	Rho GDP dissociation inhibitor (GDI) alpha	1	0	1	0	Sites in UTR
tRNA146-GlnCTG	ASCL1	achaete-scute complex homolog 1 (Drosophila)	1	0	1	0	Sites in UTR
tRNA146-GlnCTG	ASPH	aspartate beta-hydroxylase	1	0	1	0	Sites in UTR
tRNA146-GlnCTG	ATRNL1	attractin-like 1	1	0	1	0	Sites in UTR
tRNA146-GlnCTG	C1orf130	chromosome 1 open reading frame 130	1	0	1	0	Sites in UTR
tRNA146-GlnCTG	C4orf19	chromosome 4 open reading frame 19	1	0	1	0	Sites in UTR
tRNA146-GlnCTG	CADM4	cell adhesion molecule 4	1	0	1	0	Sites in UTR
tRNA146-GlnCTG	CLCN5	chloride channel 5 (nephrolithiasis 2, X-linked, Dent disease)	1	0	1	0	Sites in UTR
tRNA146-GlnCTG	COL12A1	collagen, type XII, alpha 1	1	0	1	0	Sites in UTR
tRNA146-GlnCTG	CPEB2	cytoplasmic polyadenylation element binding protein 2	1	0	1	0	Sites in UTR
tRNA146-GlnCTG	DENR	density-regulated protein	1	0	1	0	Sites in UTR
tRNA146-GlnCTG	DNAJA2	DnaJ (Hsp40) homolog, subfamily A, member 2	1	0	1	0	Sites in UTR
tRNA146-GlnCTG	DOCK3	dedicator of cytokinesis 3	1	0	1	0	Sites in UTR
tRNA146-GlnCTG	DVL3	dishevelled, dsh homolog 3 (Drosophila)	1	0	1	0	Sites in UTR
tRNA146-GlnCTG	EIF4G2	eukaryotic translation initiation factor 4 gamma, 2	1	0	1	0	Sites in UTR
tRNA146-GlnCTG	ELAVL1	ELAV (embryonic lethal, abnormal vision, Drosophila)-like 1 (Hu antigen R)	1	0	1	0	Sites in UTR
tRNA146-GlnCTG	FAM84B	family with sequence similarity 84, member B	1	0	1	0	Sites in UTR
tRNA146-GlnCTG	FBXO28	F-box protein 28	1	0	1	0	Sites in UTR
tRNA146-GlnCTG	GRIA4	glutamate receptor, ionotrophic, AMPA 4	1	0	1	0	Sites in UTR
tRNA146-GlnCTG	ISG20L2	interferon stimulated exonuclease gene 20kDa-like 2	1	0	1	0	Sites in UTR
tRNA146-GlnCTG	LHX2	LIM homeobox 2	1	0	1	0	Sites in UTR
tRNA146-GlnCTG	MAF	v-maf musculoaponeurotic fibrosarcoma oncogene homolog (avian)	1	0	1	0	Sites in UTR
tRNA146-GlnCTG	MCL1	myeloid cell leukemia sequence 1 (BCL2-related)	1	0	1	0	Sites in UTR
tRNA146-GlnCTG	MECP2	methyl CpG binding protein 2 (Rett syndrome)	1	0	1	0	Sites in UTR
tRNA146-GlnCTG	METTL8	methyltransferase like 8	1	0	1	0	Sites in UTR
tRNA146-GlnCTG	MPEG1	macrophage expressed gene 1	1	0	1	0	Sites in UTR
tRNA146-GlnCTG	MRAS	muscle RAS oncogene homolog	1	0	1	0	Sites in UTR
tRNA146-GlnCTG	NIP30	NEFA-interacting nuclear protein NIP30	1	0	1	0	Sites in UTR
tRNA146-GlnCTG	PPP1R8	protein phosphatase 1, regulatory (inhibitor) subunit 8	1	0	1	0	Sites in UTR
tRNA146-GlnCTG	SBF2	SET binding factor 2	1	0	1	0	Sites in UTR
tRNA146-GlnCTG	SENP1	SUMO1/sentrin specific peptidase 1	1	0	1	0	Sites in UTR
tRNA146-GlnCTG	SHROOM3	shroom family member 3	1	0	1	0	Sites in UTR
tRNA146-GlnCTG	SLC6A6	solute carrier family 6 (neurotransmitter transporter, taurine), member 6	1	0	1	0	Sites in UTR
tRNA146-GlnCTG	SNX27	sorting nexin family member 27	1	0	1	0	Sites in UTR
tRNA146-GlnCTG	TMEM132B	transmembrane protein 132B	1	0	1	0	Sites in UTR
tRNA146-GlnCTG	TSC22D3	TSC22 domain family, member 3	1	0	1	0	Sites in UTR
tRNA146-GlnCTG	TTYH3	tweety homolog 3 (Drosophila)	1	0	1	0	Sites in UTR
tRNA146-GlnCTG	UBE2H	ubiquitin-conjugating enzyme E2H (UBC8 homolog, yeast)	1	0	1	0	Sites in UTR
tRNA146-GlnCTG	UBE2N	ubiquitin-conjugating enzyme E2N (UBC13 homolog, yeast)	1	0	1	0	Sites in UTR
tRNA146-GlnCTG	UBE2NL	ubiquitin-conjugating enzyme E2N-like	1	0	1	0	Sites in UTR
tRNA146-GlnCTG	VCPIP1	valosin containing protein (p97)/p47 complex interacting protein 1	1	0	1	0	Sites in UTR
tRNA146-GlnCTG	VEZF1	vascular endothelial zinc finger 1	1	0	1	0	Sites in UTR
tRNA146-GlnCTG	ZC3H4	zinc finger CCCH-type containing 4	1	0	1	0	Sites in UTR
tRNA146-GlnCTG	ZNF746	zinc finger protein 746	1	0	1	0	Sites in UTR
tRNA146-GlnCTG	ABHD3	abhydrolase domain containing 3	1	0	0	1	Sites in UTR
tRNA146-GlnCTG	AGBL2	ATP/GTP binding protein-like 2	1	0	0	1	Sites in UTR
tRNA146-GlnCTG	AKAP6	A kinase (PRKA) anchor protein 6	1	0	0	1	Sites in UTR
tRNA146-GlnCTG	AMN1	antagonist of mitotic exit network 1 homolog (S. cerevisiae)	1	0	0	1	Sites in UTR
tRNA146-GlnCTG	ANKRD40	ankyrin repeat domain 40	1	0	0	1	Sites in UTR
tRNA146-GlnCTG	ANKRD52	ankyrin repeat domain 52	1	0	0	1	Sites in UTR
tRNA146-GlnCTG	ANKS1A	ankyrin repeat and sterile alpha motif domain containing 1A	1	0	0	1	Sites in UTR
tRNA146-GlnCTG	AP1S3	adaptor-related protein complex 1, sigma 3 subunit	1	0	0	1	Sites in UTR
tRNA146-GlnCTG	ATXN3	ataxin 3	1	0	0	1	Sites in UTR
tRNA146-GlnCTG	BAZ2A	bromodomain adjacent to zinc finger domain, 2A	1	0	0	1	Sites in UTR
tRNA146-GlnCTG	BCL6	B-cell CLL/lymphoma 6 (zinc finger protein 51)	1	0	0	1	Sites in UTR
tRNA146-GlnCTG	BEST3	bestrophin 3	1	0	0	1	Sites in UTR
tRNA146-GlnCTG	BRWD1	bromodomain and WD repeat domain containing 1	1	0	0	1	Sites in UTR
tRNA146-GlnCTG	C10orf119	chromosome 10 open reading frame 119	1	0	0	1	Sites in UTR
tRNA146-GlnCTG	C1QC	complement component 1, q subcomponent, C chain	1	0	0	1	Sites in UTR
tRNA146-GlnCTG	C1orf144	chromosome 1 open reading frame 144	1	0	0	1	Sites in UTR
tRNA146-GlnCTG	CALM1	calmodulin 1 (phosphorylase kinase, delta)	1	0	0	1	Sites in UTR
tRNA146-GlnCTG	CBLN2	cerebellin 2 precursor	1	0	0	1	Sites in UTR
tRNA146-GlnCTG	CCDC149	coiled-coil domain containing 149	1	0	0	1	Sites in UTR
tRNA146-GlnCTG	CENTB2	centaurin, beta 2	1	0	0	1	Sites in UTR
tRNA146-GlnCTG	CILP	cartilage intermediate layer protein, nucleotide pyrophosphohydrolase	1	0	0	1	Sites in UTR
tRNA146-GlnCTG	CSGALNACT1	chondroitin sulfate N-acetylgalactosaminyltransferase 1	1	0	0	1	Sites in UTR
tRNA146-GlnCTG	CTNNA1	catenin (cadherin-associated protein), alpha 1, 102kDa	1	0	0	1	Sites in UTR
tRNA146-GlnCTG	DCLK1	doublecortin-like kinase 1	1	0	0	1	Sites in UTR
tRNA146-GlnCTG	DIO2	deiodinase, iodothyronine, type II	1	0	0	1	Sites in UTR
tRNA146-GlnCTG	DYRK1A	dual-specificity tyrosine-(Y)-phosphorylation regulated kinase 1A	1	0	0	1	Sites in UTR
tRNA146-GlnCTG	EMB	embigin homolog (mouse)	1	0	0	1	Sites in UTR
tRNA146-GlnCTG	FA2H	fatty acid 2-hydroxylase	1	0	0	1	Sites in UTR
tRNA146-GlnCTG	FAM20B	family with sequence similarity 20, member B	1	0	0	1	Sites in UTR
tRNA146-GlnCTG	FCHO2	FCH domain only 2	1	0	0	1	Sites in UTR
tRNA146-GlnCTG	FMNL2	formin-like 2	1	0	0	1	Sites in UTR
tRNA146-GlnCTG	FMR1	fragile X mental retardation 1	1	0	0	1	Sites in UTR
tRNA146-GlnCTG	GDF10	growth differentiation factor 10	1	0	0	1	Sites in UTR
tRNA146-GlnCTG	GNPNAT1	glucosamine-phosphate N-acetyltransferase 1	1	0	0	1	Sites in UTR
tRNA146-GlnCTG	GPHN	gephyrin	1	0	0	1	Sites in UTR
tRNA146-GlnCTG	GRIK3	glutamate receptor, ionotropic, kainate 3	1	0	0	1	Sites in UTR
tRNA146-GlnCTG	GRSF1	G-rich RNA sequence binding factor 1	1	0	0	1	Sites in UTR
tRNA146-GlnCTG	IFT80	intraflagellar transport 80 homolog (Chlamydomonas)	1	0	0	1	Sites in UTR
tRNA146-GlnCTG	IKZF4	IKAROS family zinc finger 4 (Eos)	1	0	0	1	Sites in UTR
tRNA146-GlnCTG	IRS2	insulin receptor substrate 2	1	0	0	1	Sites in UTR
tRNA146-GlnCTG	ITGB4	integrin, beta 4	1	0	0	1	Sites in UTR
tRNA146-GlnCTG	JOSD1	Josephin domain containing 1	1	0	0	1	Sites in UTR
tRNA146-GlnCTG	KCMF1	potassium channel modulatory factor 1	1	0	0	1	Sites in UTR
tRNA146-GlnCTG	KCNA1	potassium voltage-gated channel, shaker-related subfamily, member 1 (episodic ataxia with myokymia)	1	0	0	1	Sites in UTR
tRNA146-GlnCTG	KPNA3	karyopherin alpha 3 (importin alpha 4)	1	0	0	1	Sites in UTR
tRNA146-GlnCTG	LIPG	lipase, endothelial	1	0	0	1	Sites in UTR
tRNA146-GlnCTG	LRRTM3	leucine rich repeat transmembrane neuronal 3	1	0	0	1	Sites in UTR
tRNA146-GlnCTG	LUZP1	leucine zipper protein 1	1	0	0	1	Sites in UTR
tRNA146-GlnCTG	MAP2K1IP1	mitogen-activated protein kinase kinase 1 interacting protein 1	1	0	0	1	Sites in UTR
tRNA146-GlnCTG	45722	membrane-associated ring finger (C3HC4) 6	1	0	0	1	Sites in UTR
tRNA146-GlnCTG	MARCKS	myristoylated alanine-rich protein kinase C substrate	1	0	0	1	Sites in UTR
tRNA146-GlnCTG	MEIS1	Meis homeobox 1	1	0	0	1	Sites in UTR
tRNA146-GlnCTG	METAP2	methionyl aminopeptidase 2	1	0	0	1	Sites in UTR
tRNA146-GlnCTG	MEX3A	mex-3 homolog A (C. elegans)	1	0	0	1	Sites in UTR
tRNA146-GlnCTG	MKL2	MKL/myocardin-like 2	1	0	0	1	Sites in UTR
tRNA146-GlnCTG	MLL3	myeloid/lymphoid or mixed-lineage leukemia 3	1	0	0	1	Sites in UTR
tRNA146-GlnCTG	NAPB	N-ethylmaleimide-sensitive factor attachment protein, beta	1	0	0	1	Sites in UTR
tRNA146-GlnCTG	NEDD4	neural precursor cell expressed, developmentally down-regulated 4	1	0	0	1	Sites in UTR
tRNA146-GlnCTG	NFATC1	nuclear factor of activated T-cells, cytoplasmic, calcineurin-dependent 1	1	0	0	1	Sites in UTR
tRNA146-GlnCTG	NPAS2	neuronal PAS domain protein 2	1	0	0	1	Sites in UTR
tRNA146-GlnCTG	OGT	O-linked N-acetylglucosamine (GlcNAc) transferase (UDP-N-acetylglucosamine:polypeptide-N-acetylglucosaminyl transferase)	1	0	0	1	Sites in UTR
tRNA146-GlnCTG	OLIG1	oligodendrocyte transcription factor 1	1	0	0	1	Sites in UTR
tRNA146-GlnCTG	PGGT1B	protein geranylgeranyltransferase type I, beta subunit	1	0	0	1	Sites in UTR
tRNA146-GlnCTG	PLEC1	plectin 1, intermediate filament binding protein 500kDa	1	0	0	1	Sites in UTR
tRNA146-GlnCTG	PLIN	perilipin	1	0	0	1	Sites in UTR
tRNA146-GlnCTG	PLXNA4	plexin A4	1	0	0	1	Sites in UTR
tRNA146-GlnCTG	PPM1B	protein phosphatase 1B (formerly 2C), magnesium-dependent, beta isoform	1	0	0	1	Sites in UTR
tRNA146-GlnCTG	PURB	purine-rich element binding protein B	1	0	0	1	Sites in UTR
tRNA146-GlnCTG	RANBP17	RAN binding protein 17	1	0	0	1	Sites in UTR
tRNA146-GlnCTG	RANBP2	RAN binding protein 2	1	0	0	1	Sites in UTR
tRNA146-GlnCTG	RNF38	ring finger protein 38	1	0	0	1	Sites in UTR
tRNA146-GlnCTG	RP2	retinitis pigmentosa 2 (X-linked recessive)	1	0	0	1	Sites in UTR
tRNA146-GlnCTG	SACS	spastic ataxia of Charlevoix-Saguenay (sacsin)	1	0	0	1	Sites in UTR
tRNA146-GlnCTG	SEC14L2	SEC14-like 2 (S. cerevisiae)	1	0	0	1	Sites in UTR
tRNA146-GlnCTG	SGMS2	sphingomyelin synthase 2	1	0	0	1	Sites in UTR
tRNA146-GlnCTG	SLC12A2	solute carrier family 12 (sodium/potassium/chloride transporters), member 2	1	0	0	1	Sites in UTR
tRNA146-GlnCTG	SLC36A4	solute carrier family 36 (proton/amino acid symporter), member 4	1	0	0	1	Sites in UTR
tRNA146-GlnCTG	SLC44A1	solute carrier family 44, member 1	1	0	0	1	Sites in UTR
tRNA146-GlnCTG	SOCS4	suppressor of cytokine signaling 4	1	0	0	1	Sites in UTR
tRNA146-GlnCTG	SOCS5	suppressor of cytokine signaling 5	1	0	0	1	Sites in UTR
tRNA146-GlnCTG	SORBS1	sorbin and SH3 domain containing 1	1	0	0	1	Sites in UTR
tRNA146-GlnCTG	SPCS2	signal peptidase complex subunit 2 homolog (S. cerevisiae)	1	0	0	1	Sites in UTR
tRNA146-GlnCTG	SPRED2	sprouty-related, EVH1 domain containing 2	1	0	0	1	Sites in UTR
tRNA146-GlnCTG	SRGAP3	SLIT-ROBO Rho GTPase activating protein 3	1	0	0	1	Sites in UTR
tRNA146-GlnCTG	STX16	syntaxin 16	1	0	0	1	Sites in UTR
tRNA146-GlnCTG	THAP2	THAP domain containing, apoptosis associated protein 2	1	0	0	1	Sites in UTR
tRNA146-GlnCTG	THRB	thyroid hormone receptor, beta (erythroblastic leukemia viral (v-erb-a) oncogene homolog 2, avian)	1	0	0	1	Sites in UTR
tRNA146-GlnCTG	TMEM16A	transmembrane protein 16A	1	0	0	1	Sites in UTR
tRNA146-GlnCTG	TNRC6B	trinucleotide repeat containing 6B	1	0	0	1	Sites in UTR
tRNA146-GlnCTG	TPH2	tryptophan hydroxylase 2	1	0	0	1	Sites in UTR
tRNA146-GlnCTG	TRAPPC6B	trafficking protein particle complex 6B	1	0	0	1	Sites in UTR
tRNA146-GlnCTG	UACA	uveal autoantigen with coiled-coil domains and ankyrin repeats	1	0	0	1	Sites in UTR
tRNA146-GlnCTG	UBE3C	ubiquitin protein ligase E3C	1	0	0	1	Sites in UTR
tRNA146-GlnCTG	WHSC2	Wolf-Hirschhorn syndrome candidate 2	1	0	0	1	Sites in UTR
tRNA146-GlnCTG	YPEL2	yippee-like 2 (Drosophila)	1	0	0	1	Sites in UTR
tRNA146-GlnCTG	ZBTB5	zinc finger and BTB domain containing 5	1	0	0	1	Sites in UTR
tRNA146-GlnCTG	ZDHHC21	zinc finger, DHHC-type containing 21	1	0	0	1	Sites in UTR
tRNA146-GlnCTG	ZFAND5	zinc finger, AN1-type domain 5	1	0	0	1	Sites in UTR
tRNA146-GlnCTG	ZMIZ1	zinc finger, MIZ-type containing 1	1	0	0	1	Sites in UTR
tRNA22-AspGTC	USP31	ubiquitin specific peptidase 31	2	1	1	0	Sites in UTR
tRNA22-AspGTC	MKLN1	muskelin 1, intracellular mediator containing kelch motifs	2	1	0	1	Sites in UTR
tRNA22-AspGTC	PGR	progesterone receptor	3	0	1	2	Sites in UTR
tRNA22-AspGTC	CTDSP2	CTD (carboxy-terminal domain, RNA polymerase II, polypeptide A) small phosphatase 2	2	0	2	0	Sites in UTR
tRNA22-AspGTC	ABHD4	abhydrolase domain containing 4	1	1	0	0	Sites in UTR
tRNA22-AspGTC	ANKRD28	ankyrin repeat domain 28	1	1	0	0	Sites in UTR
tRNA22-AspGTC	ATG10	ATG10 autophagy related 10 homolog (S. cerevisiae)	1	1	0	0	Sites in UTR
tRNA22-AspGTC	BTBD7	BTB (POZ) domain containing 7	1	1	0	0	Sites in UTR
tRNA22-AspGTC	C20orf194	chromosome 20 open reading frame 194	1	1	0	0	Sites in UTR
tRNA22-AspGTC	C8orf79	chromosome 8 open reading frame 79	1	1	0	0	Sites in UTR
tRNA22-AspGTC	CACNA1C	calcium channel, voltage-dependent, L type, alpha 1C subunit	1	1	0	0	Sites in UTR
tRNA22-AspGTC	CDC42BPA	CDC42 binding protein kinase alpha (DMPK-like)	1	1	0	0	Sites in UTR
tRNA22-AspGTC	CXCL9	chemokine (C-X-C motif) ligand 9	1	1	0	0	Sites in UTR
tRNA22-AspGTC	EPHB2	EPH receptor B2	1	1	0	0	Sites in UTR
tRNA22-AspGTC	FAM123B	family with sequence similarity 123B	1	1	0	0	Sites in UTR
tRNA22-AspGTC	FAM155B	family with sequence similarity 155, member B	1	1	0	0	Sites in UTR
tRNA22-AspGTC	FAM71F1	family with sequence similarity 71, member F1	1	1	0	0	Sites in UTR
tRNA22-AspGTC	FAM80A	family with sequence similarity 80, member A	1	1	0	0	Sites in UTR
tRNA22-AspGTC	FAM81A	family with sequence similarity 81, member A	1	1	0	0	Sites in UTR
tRNA22-AspGTC	FANCF	Fanconi anemia, complementation group F	1	1	0	0	Sites in UTR
tRNA22-AspGTC	FIGN	fidgetin	1	1	0	0	Sites in UTR
tRNA22-AspGTC	FRMPD4	FERM and PDZ domain containing 4	1	1	0	0	Sites in UTR
tRNA22-AspGTC	FSTL3	follistatin-like 3 (secreted glycoprotein)	1	1	0	0	Sites in UTR
tRNA22-AspGTC	GOLPH3	golgi phosphoprotein 3 (coat-protein)	1	1	0	0	Sites in UTR
tRNA22-AspGTC	HDAC2	histone deacetylase 2	1	1	0	0	Sites in UTR
tRNA22-AspGTC	LDB3	LIM domain binding 3	1	1	0	0	Sites in UTR
tRNA22-AspGTC	LDOC1	leucine zipper, down-regulated in cancer 1	1	1	0	0	Sites in UTR
tRNA22-AspGTC	LOC402176	similar to 60S ribosomal protein L21	1	1	0	0	Sites in UTR
tRNA22-AspGTC	LRFN3	leucine rich repeat and fibronectin type III domain containing 3	1	1	0	0	Sites in UTR
tRNA22-AspGTC	MAT2A	methionine adenosyltransferase II, alpha	1	1	0	0	Sites in UTR
tRNA22-AspGTC	MCHR2	melanin-concentrating hormone receptor 2	1	1	0	0	Sites in UTR
tRNA22-AspGTC	MDGA1	MAM domain containing glycosylphosphatidylinositol anchor 1	1	1	0	0	Sites in UTR
tRNA22-AspGTC	MLLT6	myeloid/lymphoid or mixed-lineage leukemia (trithorax homolog, Drosophila); translocated to, 6	1	1	0	0	Sites in UTR
tRNA22-AspGTC	MYPN	myopalladin	1	1	0	0	Sites in UTR
tRNA22-AspGTC	PCDH19	protocadherin 19	1	1	0	0	Sites in UTR
tRNA22-AspGTC	PCGF6	polycomb group ring finger 6	1	1	0	0	Sites in UTR
tRNA22-AspGTC	PCSK1	proprotein convertase subtilisin/kexin type 1	1	1	0	0	Sites in UTR
tRNA22-AspGTC	PDE4D	phosphodiesterase 4D, cAMP-specific (phosphodiesterase E3 dunce homolog, Drosophila)	1	1	0	0	Sites in UTR
tRNA22-AspGTC	PPP2R5C	protein phosphatase 2, regulatory subunit B', gamma isoform	1	1	0	0	Sites in UTR
tRNA22-AspGTC	PPP2R5D	protein phosphatase 2, regulatory subunit B', delta isoform	1	1	0	0	Sites in UTR
tRNA22-AspGTC	PTGFRN	prostaglandin F2 receptor negative regulator	1	1	0	0	Sites in UTR
tRNA22-AspGTC	RGS6	regulator of G-protein signaling 6	1	1	0	0	Sites in UTR
tRNA22-AspGTC	RIMS4	regulating synaptic membrane exocytosis 4	1	1	0	0	Sites in UTR
tRNA22-AspGTC	S100A12	S100 calcium binding protein A12	1	1	0	0	Sites in UTR
tRNA22-AspGTC	SCARB2	scavenger receptor class B, member 2	1	1	0	0	Sites in UTR
tRNA22-AspGTC	SCN5A	sodium channel, voltage-gated, type V, alpha subunit	1	1	0	0	Sites in UTR
tRNA22-AspGTC	SMOC2	SPARC related modular calcium binding 2	1	1	0	0	Sites in UTR
tRNA22-AspGTC	SMYD1	SET and MYND domain containing 1	1	1	0	0	Sites in UTR
tRNA22-AspGTC	SNIP1	Smad nuclear interacting protein 1	1	1	0	0	Sites in UTR
tRNA22-AspGTC	SORBS1	sorbin and SH3 domain containing 1	1	1	0	0	Sites in UTR
tRNA22-AspGTC	SRGAP3	SLIT-ROBO Rho GTPase activating protein 3	1	1	0	0	Sites in UTR
tRNA22-AspGTC	SRM	spermidine synthase	1	1	0	0	Sites in UTR
[truncated: 8,082 more rows]

## Sheet: miRDB
Target Detail	Target Rank	Target Score	Gene Symbol	Gene Description
tRNA13-GlyCCC	1	96	ABHD17B	abhydrolase domain containing 17B
tRNA13-GlyCCC	2	96	NDFIP2	Nedd4 family interacting protein 2
tRNA13-GlyCCC	3	95	KCNK10	potassium two pore domain channel subfamily K member 10
tRNA13-GlyCCC	4	95	RNF103	ring finger protein 103
tRNA13-GlyCCC	5	95	CXXC4	CXXC finger protein 4
tRNA13-GlyCCC	6	95	OXTR	oxytocin receptor
tRNA13-GlyCCC	7	94	WDR44	WD repeat domain 44
tRNA13-GlyCCC	8	94	OSER1	oxidative stress responsive serine rich 1
tRNA13-GlyCCC	9	93	YES1	YES proto-oncogene 1, Src family tyrosine kinase
tRNA13-GlyCCC	10	93	TWF1	twinfilin actin binding protein 1
tRNA13-GlyCCC	11	93	KIAA1211	KIAA1211
tRNA13-GlyCCC	12	92	SMR3B	submaxillary gland androgen regulated protein 3B
tRNA13-GlyCCC	13	92	MREG	melanoregulin
tRNA13-GlyCCC	14	92	AZI2	5-azacytidine induced 2
tRNA13-GlyCCC	15	92	MBNL1	muscleblind like splicing regulator 1
tRNA13-GlyCCC	16	90	TMEM229A	transmembrane protein 229A
tRNA13-GlyCCC	17	90	TMEM108	transmembrane protein 108
tRNA13-GlyCCC	18	90	TRIB1	tribbles pseudokinase 1
tRNA13-GlyCCC	19	89	ST3GAL1	ST3 beta-galactoside alpha-2,3-sialyltransferase 1
tRNA13-GlyCCC	20	89	GPATCH8	G-patch domain containing 8
tRNA13-GlyCCC	21	89	HCFC2	host cell factor C2
tRNA13-GlyCCC	22	89	ADRB1	adrenoceptor beta 1
tRNA13-GlyCCC	23	88	FAM117B	family with sequence similarity 117 member B
tRNA13-GlyCCC	24	88	WDR43	WD repeat domain 43
tRNA13-GlyCCC	25	88	AXIN2	axin 2
tRNA13-GlyCCC	26	88	PDE4D	phosphodiesterase 4D
tRNA13-GlyCCC	27	88	ZZZ3	zinc finger ZZ-type containing 3
tRNA13-GlyCCC	28	88	PPP1R14C	protein phosphatase 1 regulatory inhibitor subunit 14C
tRNA13-GlyCCC	29	87	DHX40	DEAH-box helicase 40
tRNA13-GlyCCC	30	87	CPED1	cadherin like and PC-esterase domain containing 1
tRNA13-GlyCCC	31	87	JCHAIN	joining chain of multimeric IgA and IgM
tRNA13-GlyCCC	32	87	PFKFB3	6-phosphofructo-2-kinase/fructose-2,6-biphosphatase 3
tRNA13-GlyCCC	33	87	TMEFF2	transmembrane protein with EGF like and two follistatin like domains 2
tRNA13-GlyCCC	34	86	TMED7	transmembrane p24 trafficking protein 7
tRNA13-GlyCCC	35	86	SLC6A15	solute carrier family 6 member 15
tRNA13-GlyCCC	36	86	SMARCA2	SWI/SNF related, matrix associated, actin dependent regulator of chromatin, subfamily a, member 2
tRNA13-GlyCCC	37	85	RBM43	RNA binding motif protein 43
tRNA13-GlyCCC	38	85	GNG12	G protein subunit gamma 12
tRNA13-GlyCCC	39	85	CXCL12	C-X-C motif chemokine ligand 12
tRNA13-GlyCCC	40	85	EPHB1	EPH receptor B1
tRNA13-GlyCCC	41	85	MYBL1	MYB proto-oncogene like 1
tRNA13-GlyCCC	42	85	FAM216A	family with sequence similarity 216 member A
tRNA13-GlyCCC	43	85	ACER3	alkaline ceramidase 3
tRNA13-GlyCCC	44	85	EEF1AKNMT	eEF1A lysine and N-terminal methyltransferase
tRNA13-GlyCCC	45	85	SQSTM1	sequestosome 1
tRNA13-GlyCCC	46	84	PAQR3	progestin and adipoQ receptor family member 3
tRNA13-GlyCCC	47	84	CYREN	cell cycle regulator of NHEJ
tRNA13-GlyCCC	48	84	ARPP21	cAMP regulated phosphoprotein 21
tRNA13-GlyCCC	49	84	BCL2L15	BCL2 like 15
tRNA13-GlyCCC	50	84	KDM1B	lysine demethylase 1B
tRNA13-GlyCCC	51	84	IKZF3	IKAROS family zinc finger 3
tRNA13-GlyCCC	52	84	GRM8	glutamate metabotropic receptor 8
tRNA13-GlyCCC	53	84	RAET1E	retinoic acid early transcript 1E
tRNA13-GlyCCC	54	83	CD302	CD302 molecule
tRNA13-GlyCCC	55	83	LY75-CD302	LY75-CD302 readthrough
tRNA13-GlyCCC	56	83	DNAJB14	DnaJ heat shock protein family (Hsp40) member B14
tRNA13-GlyCCC	57	83	CPD	carboxypeptidase D
tRNA13-GlyCCC	58	83	TNFAIP8	TNF alpha induced protein 8
tRNA13-GlyCCC	59	83	USP5	ubiquitin specific peptidase 5
tRNA13-GlyCCC	60	83	STMN4	stathmin 4
tRNA13-GlyCCC	61	83	SESTD1	SEC14 and spectrin domain containing 1
tRNA13-GlyCCC	62	83	CD44	CD44 molecule (Indian blood group)
tRNA13-GlyCCC	63	82	STRN	striatin
tRNA13-GlyCCC	64	82	CYSLTR1	cysteinyl leukotriene receptor 1
tRNA13-GlyCCC	65	82	MCM8	minichromosome maintenance 8 homologous recombination repair factor
tRNA13-GlyCCC	66	82	PTPRF	protein tyrosine phosphatase, receptor type F
tRNA13-GlyCCC	67	82	MAN2B2	mannosidase alpha class 2B member 2
tRNA13-GlyCCC	68	81	FAM3B	family with sequence similarity 3 member B
tRNA13-GlyCCC	69	81	TRHDE	thyrotropin releasing hormone degrading enzyme
tRNA13-GlyCCC	70	81	HOOK1	hook microtubule tethering protein 1
tRNA13-GlyCCC	71	81	AGL	amylo-alpha-1, 6-glucosidase, 4-alpha-glucanotransferase
tRNA13-GlyCCC	72	81	TTC9	tetratricopeptide repeat domain 9
tRNA13-GlyCCC	73	81	RPP30	ribonuclease P/MRP subunit p30
tRNA13-GlyCCC	74	80	SKIL	SKI like proto-oncogene
tRNA13-GlyCCC	75	80	SLC25A36	solute carrier family 25 member 36
tRNA13-GlyCCC	76	80	TTC32	tetratricopeptide repeat domain 32
tRNA13-GlyCCC	77	80	FKBP3	FKBP prolyl isomerase 3
tRNA13-GlyCCC	78	80	DIPK1A	divergent protein kinase domain 1A
tRNA13-GlyCCC	79	79	KCNJ15	potassium voltage-gated channel subfamily J member 15
tRNA13-GlyCCC	80	79	CSNK1G3	casein kinase 1 gamma 3
tRNA13-GlyCCC	81	79	MINAR1	membrane integral NOTCH2 associated receptor 1
tRNA13-GlyCCC	82	79	UBE2D3	ubiquitin conjugating enzyme E2 D3
tRNA13-GlyCCC	83	78	GAPVD1	GTPase activating protein and VPS9 domains 1
tRNA13-GlyCCC	84	78	PSME4	proteasome activator subunit 4
tRNA13-GlyCCC	85	77	FOXJ3	forkhead box J3
tRNA13-GlyCCC	86	77	SOBP	sine oculis binding protein homolog
tRNA13-GlyCCC	87	77	CASKIN2	CASK interacting protein 2
tRNA13-GlyCCC	88	77	MAPK10	mitogen-activated protein kinase 10
tRNA13-GlyCCC	89	77	MBD2	methyl-CpG binding domain protein 2
tRNA13-GlyCCC	90	77	TFAM	transcription factor A, mitochondrial
tRNA13-GlyCCC	91	77	NET1	neuroepithelial cell transforming 1
tRNA13-GlyCCC	92	77	BANK1	B cell scaffold protein with ankyrin repeats 1
tRNA13-GlyCCC	93	77	GPATCH2L	G-patch domain containing 2 like
tRNA13-GlyCCC	94	76	LIPH	lipase H
tRNA13-GlyCCC	95	76	DOK6	docking protein 6
tRNA13-GlyCCC	96	76	AKAP17A	A-kinase anchoring protein 17A
tRNA13-GlyCCC	97	76	GABRA1	gamma-aminobutyric acid type A receptor alpha1 subunit
tRNA13-GlyCCC	98	76	VAMP1	vesicle associated membrane protein 1
tRNA13-GlyCCC	99	76	PLAGL2	PLAG1 like zinc finger 2
tRNA13-GlyCCC	100	76	HBZ	hemoglobin subunit zeta
tRNA13-GlyCCC	101	75	TYRP1	tyrosinase related protein 1
tRNA13-GlyCCC	102	75	RBM11	RNA binding motif protein 11
tRNA13-GlyCCC	103	75	FGF18	fibroblast growth factor 18
tRNA13-GlyCCC	104	75	TNKS1BP1	tankyrase 1 binding protein 1
tRNA13-GlyCCC	105	75	TDRD10	tudor domain containing 10
tRNA13-GlyCCC	106	75	KLF12	Kruppel like factor 12
tRNA13-GlyCCC	107	75	TMEM168	transmembrane protein 168
tRNA13-GlyCCC	108	75	SP3	Sp3 transcription factor
tRNA13-GlyCCC	109	75	CSTF2T	cleavage stimulation factor subunit 2 tau variant
tRNA13-GlyCCC	110	74	ABLIM1	actin binding LIM protein 1
tRNA13-GlyCCC	111	74	SERPINH1	serpin family H member 1
tRNA13-GlyCCC	112	74	OSTC	oligosaccharyltransferase complex non-catalytic subunit
tRNA13-GlyCCC	113	74	KLF10	Kruppel like factor 10
tRNA13-GlyCCC	114	74	ZCCHC2	zinc finger CCHC-type containing 2
tRNA13-GlyCCC	115	74	HIPK2	homeodomain interacting protein kinase 2
tRNA13-GlyCCC	116	73	BBOF1	basal body orientation factor 1
tRNA13-GlyCCC	117	73	LPAR1	lysophosphatidic acid receptor 1
tRNA13-GlyCCC	118	73	APOBEC4	apolipoprotein B mRNA editing enzyme catalytic polypeptide like 4
tRNA13-GlyCCC	119	73	PTPRQ	protein tyrosine phosphatase, receptor type Q
tRNA13-GlyCCC	120	73	FZD4	frizzled class receptor 4
tRNA13-GlyCCC	121	73	SPRY4	sprouty RTK signaling antagonist 4
tRNA13-GlyCCC	122	72	TMEM174	transmembrane protein 174
tRNA13-GlyCCC	123	72	BMP2	bone morphogenetic protein 2
tRNA13-GlyCCC	124	71	CHTOP	chromatin target of PRMT1
tRNA13-GlyCCC	125	71	GTF2IRD1	GTF2I repeat domain containing 1
tRNA13-GlyCCC	126	71	BRWD1	bromodomain and WD repeat domain containing 1
tRNA13-GlyCCC	127	71	PDIK1L	PDLIM1 interacting kinase 1 like
tRNA13-GlyCCC	128	71	SIX1	SIX homeobox 1
tRNA13-GlyCCC	129	70	SLC35D1	solute carrier family 35 member D1
tRNA13-GlyCCC	130	70	GALNT13	polypeptide N-acetylgalactosaminyltransferase 13
tRNA13-GlyCCC	131	70	DMXL1	Dmx like 1
tRNA13-GlyCCC	132	70	PRDM2	PR/SET domain 2
tRNA13-GlyCCC	133	69	NOL4L	nucleolar protein 4 like
tRNA13-GlyCCC	134	69	ZNF783	zinc finger family member 783
tRNA13-GlyCCC	135	69	WNT9B	Wnt family member 9B
tRNA13-GlyCCC	136	69	SEC14L2	SEC14 like lipid binding 2
tRNA13-GlyCCC	137	69	MRPL43	mitochondrial ribosomal protein L43
tRNA13-GlyCCC	138	69	RAB21	RAB21, member RAS oncogene family
tRNA13-GlyCCC	139	68	RREB1	ras responsive element binding protein 1
tRNA13-GlyCCC	140	68	PDE1C	phosphodiesterase 1C
tRNA13-GlyCCC	141	68	ESYT2	extended synaptotagmin 2
tRNA13-GlyCCC	142	68	NNT	nicotinamide nucleotide transhydrogenase
tRNA13-GlyCCC	143	68	PADI2	peptidyl arginine deiminase 2
tRNA13-GlyCCC	144	68	HIBADH	3-hydroxyisobutyrate dehydrogenase
tRNA13-GlyCCC	145	68	SLC12A1	solute carrier family 12 member 1
tRNA13-GlyCCC	146	68	HAPLN1	hyaluronan and proteoglycan link protein 1
tRNA13-GlyCCC	147	68	ST8SIA4	ST8 alpha-N-acetyl-neuraminide alpha-2,8-sialyltransferase 4
tRNA13-GlyCCC	148	68	KIAA1217	KIAA1217
tRNA13-GlyCCC	149	68	RASSF8	Ras association domain family member 8
tRNA13-GlyCCC	150	67	HPGDS	hematopoietic prostaglandin D synthase
tRNA13-GlyCCC	151	67	MIPOL1	mirror-image polydactyly 1
tRNA13-GlyCCC	152	67	SNX4	sorting nexin 4
tRNA13-GlyCCC	153	67	ARHGEF37	Rho guanine nucleotide exchange factor 37
tRNA13-GlyCCC	154	66	ZNF280D	zinc finger protein 280D
tRNA13-GlyCCC	155	66	SYNDIG1L	synapse differentiation inducing 1 like
tRNA13-GlyCCC	156	66	LILRB4	leukocyte immunoglobulin like receptor B4
tRNA13-GlyCCC	157	66	C7orf77	chromosome 7 open reading frame 77
tRNA13-GlyCCC	158	66	LRRTM2	leucine rich repeat transmembrane neuronal 2
tRNA13-GlyCCC	159	66	ERGIC1	endoplasmic reticulum-golgi intermediate compartment 1
tRNA13-GlyCCC	160	66	KCMF1	potassium channel modulatory factor 1
tRNA13-GlyCCC	161	65	C2CD2	C2 calcium dependent domain containing 2
tRNA13-GlyCCC	162	65	PPFIA1	PTPRF interacting protein alpha 1
tRNA13-GlyCCC	163	65	CP	ceruloplasmin
tRNA13-GlyCCC	164	65	ARHGAP42	Rho GTPase activating protein 42
tRNA13-GlyCCC	165	65	TLL1	tolloid like 1
tRNA13-GlyCCC	166	65	LOC149373	uncharacterized LOC149373
tRNA13-GlyCCC	167	65	CCDC40	coiled-coil domain containing 40
tRNA13-GlyCCC	168	65	SCAI	suppressor of cancer cell invasion
tRNA13-GlyCCC	169	65	PAN3	poly(A) specific ribonuclease subunit PAN3
tRNA13-GlyCCC	170	65	RNF44	ring finger protein 44
tRNA13-GlyCCC	171	65	SGK1	serum/glucocorticoid regulated kinase 1
tRNA13-GlyCCC	172	64	GDA	guanine deaminase
tRNA13-GlyCCC	173	64	PUS10	pseudouridine synthase 10
tRNA13-GlyCCC	174	64	MRPS18C	mitochondrial ribosomal protein S18C
tRNA13-GlyCCC	175	64	MRPL35	mitochondrial ribosomal protein L35
tRNA13-GlyCCC	176	64	DNAJC25	DnaJ heat shock protein family (Hsp40) member C25
tRNA13-GlyCCC	177	63	GSTA1	glutathione S-transferase alpha 1
tRNA13-GlyCCC	178	63	GLS	glutaminase
tRNA13-GlyCCC	179	63	PTCHD1	patched domain containing 1
tRNA13-GlyCCC	180	63	SHQ1	SHQ1, H/ACA ribonucleoprotein assembly factor
tRNA13-GlyCCC	181	63	CASR	calcium sensing receptor
tRNA13-GlyCCC	182	63	MACF1	microtubule-actin crosslinking factor 1
tRNA13-GlyCCC	183	62	BCAT2	branched chain amino acid transaminase 2
tRNA13-GlyCCC	184	62	HTR2C	5-hydroxytryptamine receptor 2C
tRNA13-GlyCCC	185	62	DCBLD2	discoidin, CUB and LCCL domain containing 2
tRNA13-GlyCCC	186	61	FLG2	filaggrin family member 2
tRNA13-GlyCCC	187	61	ZRANB2	zinc finger RANBP2-type containing 2
tRNA13-GlyCCC	188	61	MINDY2	MINDY lysine 48 deubiquitinase 2
tRNA13-GlyCCC	189	61	SH3TC2	SH3 domain and tetratricopeptide repeats 2
tRNA13-GlyCCC	190	61	ASH1L	ASH1 like histone lysine methyltransferase
tRNA13-GlyCCC	191	61	MPZ	myelin protein zero
tRNA13-GlyCCC	192	61	GOLGA8A	golgin A8 family member A
tRNA13-GlyCCC	193	60	TLR6	toll like receptor 6
tRNA13-GlyCCC	194	60	GOLGA8B	golgin A8 family member B
tRNA13-GlyCCC	195	60	TUBE1	tubulin epsilon 1
tRNA13-GlyCCC	196	60	EHF	ETS homologous factor
tRNA13-GlyCCC	197	60	S1PR3	sphingosine-1-phosphate receptor 3
tRNA13-GlyCCC	198	60	BCO2	beta-carotene oxygenase 2
tRNA13-GlyCCC	199	60	MBNL2	muscleblind like splicing regulator 2
tRNA13-GlyCCC	200	60	PNPLA8	patatin like phospholipase domain containing 8
tRNA13-GlyCCC	201	60	UBAP2	ubiquitin associated protein 2
tRNA13-GlyCCC	202	59	PDS5A	PDS5 cohesin associated factor A
tRNA13-GlyCCC	203	59	XDH	xanthine dehydrogenase
tRNA13-GlyCCC	204	59	SYCE1	synaptonemal complex central element protein 1
tRNA13-GlyCCC	205	59	MEIS2	Meis homeobox 2
tRNA13-GlyCCC	206	58	SLC25A21	solute carrier family 25 member 21
tRNA13-GlyCCC	207	58	BMI1	BMI1 proto-oncogene, polycomb ring finger
tRNA13-GlyCCC	208	58	COMMD3-BMI1	COMMD3-BMI1 readthrough
tRNA13-GlyCCC	209	58	SMAD5	SMAD family member 5
tRNA13-GlyCCC	210	58	RAP1B	RAP1B, member of RAS oncogene family
tRNA13-GlyCCC	211	58	ZFP3	ZFP3 zinc finger protein
tRNA13-GlyCCC	212	57	CCDC103	coiled-coil domain containing 103
tRNA13-GlyCCC	213	57	FMN2	formin 2
tRNA13-GlyCCC	214	57	STAM	signal transducing adaptor molecule
tRNA13-GlyCCC	215	57	ZNF195	zinc finger protein 195
tRNA13-GlyCCC	216	57	RIMBP2	RIMS binding protein 2
tRNA13-GlyCCC	217	57	PDP2	pyruvate dehyrogenase phosphatase catalytic subunit 2
tRNA13-GlyCCC	218	57	CLOCK	clock circadian regulator
tRNA13-GlyCCC	219	57	F5	coagulation factor V
tRNA13-GlyCCC	220	57	TMEM41A	transmembrane protein 41A
tRNA13-GlyCCC	221	56	TNFRSF19	TNF receptor superfamily member 19
tRNA13-GlyCCC	222	56	SEMA3D	semaphorin 3D
tRNA13-GlyCCC	223	56	DEFB118	defensin beta 118
tRNA13-GlyCCC	224	56	SLC23A1	solute carrier family 23 member 1
tRNA13-GlyCCC	225	56	TRIQK	triple QxxK/R motif containing
tRNA13-GlyCCC	226	56	RSPRY1	ring finger and SPRY domain containing 1
tRNA13-GlyCCC	227	56	ZNF208	zinc finger protein 208
tRNA13-GlyCCC	228	56	TRIM8	tripartite motif containing 8
tRNA13-GlyCCC	229	56	FAM72C	family with sequence similarity 72 member C
tRNA13-GlyCCC	230	56	TMEM218	transmembrane protein 218
tRNA13-GlyCCC	231	55	PHF12	PHD finger protein 12
tRNA13-GlyCCC	232	55	ENAM	enamelin
tRNA13-GlyCCC	233	55	PTP4A2	protein tyrosine phosphatase type IVA, member 2
tRNA13-GlyCCC	234	55	CCN4	cellular communication network factor 4
tRNA13-GlyCCC	235	55	HACD3	3-hydroxyacyl-CoA dehydratase 3
tRNA13-GlyCCC	236	55	ZNF618	zinc finger protein 618
tRNA13-GlyCCC	237	55	PRTG	protogenin
tRNA13-GlyCCC	238	55	RCN1	reticulocalbin 1
tRNA13-GlyCCC	239	55	GADL1	glutamate decarboxylase like 1
tRNA13-GlyCCC	240	55	FAM72D	family with sequence similarity 72 member D
tRNA13-GlyCCC	241	55	FAM72B	family with sequence similarity 72 member B
tRNA13-GlyCCC	242	55	FAM72A	family with sequence similarity 72 member A
tRNA13-GlyCCC	243	55	TMEM170B	transmembrane protein 170B
tRNA13-GlyCCC	244	54	CERK	ceramide kinase
tRNA13-GlyCCC	245	54	INO80D	INO80 complex subunit D
tRNA13-GlyCCC	246	54	TCAIM	T cell activation inhibitor, mitochondrial
tRNA13-GlyCCC	247	54	SYT11	synaptotagmin 11
tRNA13-GlyCCC	248	54	C1orf74	chromosome 1 open reading frame 74
tRNA13-GlyCCC	249	54	LRCH2	leucine rich repeats and calponin homology domain containing 2
tRNA13-GlyCCC	250	54	APBA1	amyloid beta precursor protein binding family A member 1
tRNA13-GlyCCC	251	54	SAP30L	SAP30 like
tRNA13-GlyCCC	252	54	NPAS2	neuronal PAS domain protein 2
tRNA13-GlyCCC	253	53	IQSEC1	IQ motif and Sec7 domain 1
tRNA13-GlyCCC	254	53	HRH4	histamine receptor H4
tRNA13-GlyCCC	255	53	PDK3	pyruvate dehydrogenase kinase 3
tRNA13-GlyCCC	256	53	ERMN	ermin
tRNA13-GlyCCC	257	53	TECTB	tectorin beta
tRNA13-GlyCCC	258	52	KRTCAP3	keratinocyte associated protein 3
tRNA13-GlyCCC	259	52	SATB1	SATB homeobox 1
tRNA13-GlyCCC	260	52	ZNF561	zinc finger protein 561
tRNA13-GlyCCC	261	52	ABHD2	abhydrolase domain containing 2
tRNA13-GlyCCC	262	52	PSMD5	proteasome 26S subunit, non-ATPase 5
tRNA13-GlyCCC	263	52	GABRG1	gamma-aminobutyric acid type A receptor gamma1 subunit
tRNA13-GlyCCC	264	52	ZNF432	zinc finger protein 432
tRNA13-GlyCCC	265	52	MXRA7	matrix remodeling associated 7
tRNA13-GlyCCC	266	52	MEX3A	mex-3 RNA binding family member A
tRNA13-GlyCCC	267	52	MPC1L	mitochondrial pyruvate carrier 1 like
tRNA13-GlyCCC	268	52	PRKAR1A	protein kinase cAMP-dependent type I regulatory subunit alpha
tRNA13-GlyCCC	269	52	FZD5	frizzled class receptor 5
tRNA13-GlyCCC	270	52	CREBZF	CREB/ATF bZIP transcription factor
tRNA13-GlyCCC	271	52	SH3BGRL	SH3 domain binding glutamate rich protein like
tRNA13-GlyCCC	272	52	ARHGAP44	Rho GTPase activating protein 44
tRNA13-GlyCCC	273	52	CD99	CD99 molecule (Xg blood group)
tRNA13-GlyCCC	274	51	PROKR2	prokineticin receptor 2
tRNA13-GlyCCC	275	51	LGR5	leucine rich repeat containing G protein-coupled receptor 5
tRNA13-GlyCCC	276	51	MAP6	microtubule associated protein 6
tRNA13-GlyCCC	277	51	XPR1	xenotropic and polytropic retrovirus receptor 1
tRNA13-GlyCCC	278	51	HIPK3	homeodomain interacting protein kinase 3
tRNA13-GlyCCC	279	50	PLA2G12B	phospholipase A2 group XIIB
tRNA13-GlyCCC	280	50	RGS9BP	regulator of G protein signaling 9 binding protein
tRNA13-GlyCCC	281	50	TERF2IP	TERF2 interacting protein
tRNA13-GlyCCC	282	50	DHTKD1	dehydrogenase E1 and transketolase domain containing 1
tRNA13-GlyCCC	283	50	CD2AP	CD2 associated protein
tRNA13-GlyCCC	284	50	PRKG1	protein kinase cGMP-dependent 1
tRNA13-GlyCCC	285	50	PQLC3	PQ loop repeat containing 3
tRNA13-GlyCCC	286	50	BMP3	bone morphogenetic protein 3
tRNA13-GlyCCC	287	50	C22orf39	chromosome 22 open reading frame 39
tRNA13-GlyCCC	288	50	TTC28	tetratricopeptide repeat domain 28
tRNA13-GlyCCC	289	50	LRRIQ3	leucine rich repeats and IQ motif containing 3
tRNA56-PheGAA	1	99	HIP1	huntingtin interacting protein 1
tRNA56-PheGAA	2	99	SEMA4G	semaphorin 4G
tRNA56-PheGAA	3	99	HSPB6	heat shock protein family B (small) member 6
tRNA56-PheGAA	4	98	SHANK1	SH3 and multiple ankyrin repeat domains 1
tRNA56-PheGAA	5	98	CCDC97	coiled-coil domain containing 97
tRNA56-PheGAA	6	98	MLLT11	MLLT11, transcription factor 7 cofactor
tRNA56-PheGAA	7	98	ANK1	ankyrin 1
tRNA56-PheGAA	8	97	RBM20	RNA binding motif protein 20
tRNA56-PheGAA	9	97	WNT1	Wnt family member 1
tRNA56-PheGAA	10	97	SNX19	sorting nexin 19
tRNA56-PheGAA	11	97	IKZF1	IKAROS family zinc finger 1
tRNA56-PheGAA	12	96	HNF1B	HNF1 homeobox B
tRNA56-PheGAA	13	96	PCDHA10	protocadherin alpha 10
tRNA56-PheGAA	14	96	PCDHA9	protocadherin alpha 9
tRNA56-PheGAA	15	96	PCDHA6	protocadherin alpha 6
tRNA56-PheGAA	16	96	PCDHA1	protocadherin alpha 1
tRNA56-PheGAA	17	96	PCDHA8	protocadherin alpha 8
tRNA56-PheGAA	18	96	PCDHA7	protocadherin alpha 7
tRNA56-PheGAA	19	96	PCDHA5	protocadherin alpha 5
tRNA56-PheGAA	20	96	PCDHA4	protocadherin alpha 4
tRNA56-PheGAA	21	96	PCDHA3	protocadherin alpha 3
tRNA56-PheGAA	22	96	PCDHA2	protocadherin alpha 2
tRNA56-PheGAA	23	96	PCDHA13	protocadherin alpha 13
tRNA56-PheGAA	24	96	PCDHA12	protocadherin alpha 12
tRNA56-PheGAA	25	96	PCDHA11	protocadherin alpha 11
tRNA56-PheGAA	26	96	PCDHAC2	protocadherin alpha subfamily C, 2
tRNA56-PheGAA	27	96	PCDHAC1	protocadherin alpha subfamily C, 1
tRNA56-PheGAA	28	96	AHCYL1	adenosylhomocysteinase like 1
tRNA56-PheGAA	29	95	USP49	ubiquitin specific peptidase 49
tRNA56-PheGAA	30	95	ALPK3	alpha kinase 3
tRNA56-PheGAA	31	95	ATAT1	alpha tubulin acetyltransferase 1
tRNA56-PheGAA	32	95	HLA-E	major histocompatibility complex, class I, E
tRNA56-PheGAA	33	94	RAPGEFL1	Rap guanine nucleotide exchange factor like 1
tRNA56-PheGAA	34	94	LHX2	LIM homeobox 2
tRNA56-PheGAA	35	94	SHISAL1	shisa like 1
tRNA56-PheGAA	36	94	C19orf47	chromosome 19 open reading frame 47
tRNA56-PheGAA	37	94	HOXC6	homeobox C6
tRNA56-PheGAA	38	94	CHRNA2	cholinergic receptor nicotinic alpha 2 subunit
tRNA56-PheGAA	39	94	ARHGAP24	Rho GTPase activating protein 24
tRNA56-PheGAA	40	94	TP53INP2	tumor protein p53 inducible nuclear protein 2
tRNA56-PheGAA	41	94	LLCFC1	LLLL and CFNLAS motif containing 1
tRNA56-PheGAA	42	93	ANKRD45	ankyrin repeat domain 45
tRNA56-PheGAA	43	93	IER5	immediate early response 5
tRNA56-PheGAA	44	93	PELI1	pellino E3 ubiquitin protein ligase 1
tRNA56-PheGAA	45	93	SCN2B	sodium voltage-gated channel beta subunit 2
tRNA56-PheGAA	46	93	HEY2	hes related family bHLH transcription factor with YRPW motif 2
tRNA56-PheGAA	47	93	WNT9B	Wnt family member 9B
tRNA56-PheGAA	48	93	CORO1C	coronin 1C
tRNA56-PheGAA	49	93	EXD2	exonuclease 3'-5' domain containing 2
tRNA56-PheGAA	50	93	ZNF703	zinc finger protein 703
tRNA56-PheGAA	51	93	LOC101927844	uncharacterized LOC101927844
tRNA56-PheGAA	52	93	GSK3B	glycogen synthase kinase 3 beta
tRNA56-PheGAA	53	93	KDM2A	lysine demethylase 2A
tRNA56-PheGAA	54	93	SREBF2	sterol regulatory element binding transcription factor 2
tRNA56-PheGAA	55	92	SMARCC2	SWI/SNF related, matrix associated, actin dependent regulator of chromatin subfamily c member 2
tRNA56-PheGAA	56	92	MTSS1L	MTSS1L, I-BAR domain containing
tRNA56-PheGAA	57	92	ADARB2	adenosine deaminase, RNA specific B2 (inactive)
tRNA56-PheGAA	58	92	NRM	nurim
tRNA56-PheGAA	59	92	EXTL3	exostosin like glycosyltransferase 3
tRNA56-PheGAA	60	92	MAP6	microtubule associated protein 6
tRNA56-PheGAA	61	92	PCOTH	Pro-X-Gly collagen triple helix like repeat containing
tRNA56-PheGAA	62	92	RAB5B	RAB5B, member RAS oncogene family
tRNA56-PheGAA	63	91	SERPINB8	serpin family B member 8
tRNA56-PheGAA	64	91	CCDC102A	coiled-coil domain containing 102A
tRNA56-PheGAA	65	91	PRELID2	PRELI domain containing 2
tRNA56-PheGAA	66	91	GCK	glucokinase
tRNA56-PheGAA	67	91	AMER1	APC membrane recruitment protein 1
tRNA56-PheGAA	68	91	DYNLL2	dynein light chain LC8-type 2
tRNA56-PheGAA	69	91	SLC17A7	solute carrier family 17 member 7
tRNA56-PheGAA	70	91	FAM122C	family with sequence similarity 122C
tRNA56-PheGAA	71	91	LDB1	LIM domain binding 1
tRNA56-PheGAA	72	90	RPH3A	rabphilin 3A
tRNA56-PheGAA	73	90	CASP2	caspase 2
tRNA56-PheGAA	74	90	INTS5	integrator complex subunit 5
tRNA56-PheGAA	75	90	FMNL3	formin like 3
tRNA56-PheGAA	76	90	ZC4H2	zinc finger C4H2-type containing
tRNA56-PheGAA	77	90	RIBC1	RIB43A domain with coiled-coils 1
tRNA56-PheGAA	78	90	CREB3L2	cAMP responsive element binding protein 3 like 2
tRNA56-PheGAA	79	90	HDAC3	histone deacetylase 3
tRNA56-PheGAA	80	90	EIF1	eukaryotic translation initiation factor 1
tRNA56-PheGAA	81	90	FIGNL2	fidgetin like 2
tRNA56-PheGAA	82	90	PPP4R1	protein phosphatase 4 regulatory subunit 1
tRNA56-PheGAA	83	90	CAMK1D	calcium/calmodulin dependent protein kinase ID
tRNA56-PheGAA	84	90	PRKCG	protein kinase C gamma
tRNA56-PheGAA	85	90	CXCL17	C-X-C motif chemokine ligand 17
tRNA56-PheGAA	86	90	RAPGEF1	Rap guanine nucleotide exchange factor 1
tRNA56-PheGAA	87	90	GNAO1	G protein subunit alpha o1
tRNA56-PheGAA	88	90	PM20D1	peptidase M20 domain containing 1
tRNA56-PheGAA	89	90	OPCML	opioid binding protein/cell adhesion molecule like
tRNA56-PheGAA	90	90	LRRC27	leucine rich repeat containing 27
tRNA56-PheGAA	91	90	NEUROD2	neuronal differentiation 2
tRNA56-PheGAA	92	90	ADH6	alcohol dehydrogenase 6 (class V)
tRNA56-PheGAA	93	90	UBE3A	ubiquitin protein ligase E3A
tRNA56-PheGAA	94	90	EYA3	EYA transcriptional coactivator and phosphatase 3
tRNA56-PheGAA	95	89	PRELP	proline and arginine rich end leucine rich repeat protein
tRNA56-PheGAA	96	89	TBL1XR1	transducin beta like 1 X-linked receptor 1
tRNA56-PheGAA	97	89	FAM168A	family with sequence similarity 168 member A
tRNA56-PheGAA	98	89	YIPF3	Yip1 domain family member 3
tRNA56-PheGAA	99	89	TRIM38	tripartite motif containing 38
tRNA56-PheGAA	100	89	SYP	synaptophysin
tRNA56-PheGAA	101	89	PPP1R13L	protein phosphatase 1 regulatory subunit 13 like
tRNA56-PheGAA	102	89	FZD4	frizzled class receptor 4
tRNA56-PheGAA	103	89	HCN4	hyperpolarization activated cyclic nucleotide gated potassium channel 4
tRNA56-PheGAA	104	89	SYT6	synaptotagmin 6
tRNA56-PheGAA	105	89	PEX11A	peroxisomal biogenesis factor 11 alpha
tRNA56-PheGAA	106	89	RRNAD1	ribosomal RNA adenine dimethylase domain containing 1
tRNA56-PheGAA	107	89	NAIP	NLR family apoptosis inhibitory protein
tRNA56-PheGAA	108	88	KCNA6	potassium voltage-gated channel subfamily A member 6
tRNA56-PheGAA	109	88	USB1	U6 snRNA biogenesis phosphodiesterase 1
tRNA56-PheGAA	110	88	TRIM66	tripartite motif containing 66
tRNA56-PheGAA	111	88	ASNA1	arsA arsenite transporter, ATP-binding, homolog 1 (bacterial)
tRNA56-PheGAA	112	88	ZNF444	zinc finger protein 444
tRNA56-PheGAA	113	88	TSPYL2	TSPY like 2
tRNA56-PheGAA	114	88	RABGAP1L	RAB GTPase activating protein 1 like
tRNA56-PheGAA	115	88	CSRNP3	cysteine and serine rich nuclear protein 3
tRNA56-PheGAA	116	88	TNFRSF10B	TNF receptor superfamily member 10b
tRNA56-PheGAA	117	88	TOM1L2	target of myb1 like 2 membrane trafficking protein
tRNA56-PheGAA	118	88	SDC3	syndecan 3
tRNA56-PheGAA	119	88	GIGYF2	GRB10 interacting GYF protein 2
tRNA56-PheGAA	120	88	MARCKSL1	MARCKS like 1
tRNA56-PheGAA	121	87	SMAD2	SMAD family member 2
tRNA56-PheGAA	122	87	MYCL	MYCL proto-oncogene, bHLH transcription factor
tRNA56-PheGAA	123	87	EHMT2	euchromatic histone lysine methyltransferase 2
tRNA56-PheGAA	124	87	DNAJC5G	DnaJ heat shock protein family (Hsp40) member C5 gamma
tRNA56-PheGAA	125	87	ASIC1	acid sensing ion channel subunit 1
tRNA56-PheGAA	126	87	SEC24D	SEC24 homolog D, COPII coat complex component
tRNA56-PheGAA	127	87	CDR2	cerebellar degeneration related protein 2
tRNA56-PheGAA	128	87	PSEN1	presenilin 1
tRNA56-PheGAA	129	87	BCAM	basal cell adhesion molecule (Lutheran blood group)
tRNA56-PheGAA	130	87	SPIRE1	spire type actin nucleation factor 1
tRNA56-PheGAA	131	87	SRD5A3	steroid 5 alpha-reductase 3
tRNA56-PheGAA	132	87	NDFIP1	Nedd4 family interacting protein 1
tRNA56-PheGAA	133	87	CD209	CD209 molecule
tRNA56-PheGAA	134	87	SLC6A6	solute carrier family 6 member 6
tRNA56-PheGAA	135	87	PLSCR3	phospholipid scramblase 3
tRNA56-PheGAA	136	86	SSR2	signal sequence receptor subunit 2
tRNA56-PheGAA	137	86	RBPJL	recombination signal binding protein for immunoglobulin kappa J region like
tRNA56-PheGAA	138	86	XYLB	xylulokinase
tRNA56-PheGAA	139	86	STX6	syntaxin 6
tRNA56-PheGAA	140	86	VTI1A	vesicle transport through interaction with t-SNAREs 1A
tRNA56-PheGAA	141	86	NAGA	alpha-N-acetylgalactosaminidase
tRNA56-PheGAA	142	86	HNRNPL	heterogeneous nuclear ribonucleoprotein L
tRNA56-PheGAA	143	86	CRNKL1	crooked neck pre-mRNA splicing factor 1
tRNA56-PheGAA	144	86	BEND4	BEN domain containing 4
tRNA56-PheGAA	145	86	SIGLEC1	sialic acid binding Ig like lectin 1
tRNA56-PheGAA	146	86	PLEKHG6	pleckstrin homology and RhoGEF domain containing G6
tRNA56-PheGAA	147	86	NAPA	NSF attachment protein alpha
tRNA56-PheGAA	148	86	CALU	calumenin
tRNA56-PheGAA	149	86	ARFGEF3	ARFGEF family member 3
tRNA56-PheGAA	150	85	ZNF385A	zinc finger protein 385A
tRNA56-PheGAA	151	85	TRIM58	tripartite motif containing 58
tRNA56-PheGAA	152	85	CD8B	CD8b molecule
tRNA56-PheGAA	153	85	CNGA2	cyclic nucleotide gated channel alpha 2
tRNA56-PheGAA	154	85	FNDC9	fibronectin type III domain containing 9
tRNA56-PheGAA	155	85	RNASE13	ribonuclease A family member 13 (inactive)
tRNA56-PheGAA	156	85	C2CD6	C2 calcium dependent domain containing 6
tRNA56-PheGAA	157	85	FOXRED2	FAD dependent oxidoreductase domain containing 2
tRNA56-PheGAA	158	85	HTR1D	5-hydroxytryptamine receptor 1D
tRNA56-PheGAA	159	85	SHISA6	shisa family member 6
tRNA56-PheGAA	160	85	SIX2	SIX homeobox 2
tRNA56-PheGAA	161	85	STK40	serine/threonine kinase 40
tRNA56-PheGAA	162	85	PIP4K2C	phosphatidylinositol-5-phosphate 4-kinase type 2 gamma
tRNA56-PheGAA	163	85	RIMS4	regulating synaptic membrane exocytosis 4
tRNA56-PheGAA	164	85	ZNF569	zinc finger protein 569
tRNA56-PheGAA	165	84	MLF2	myeloid leukemia factor 2
tRNA56-PheGAA	166	84	SNX20	sorting nexin 20
tRNA56-PheGAA	167	84	PLP1	proteolipid protein 1
tRNA56-PheGAA	168	84	TFDP1	transcription factor Dp-1
tRNA56-PheGAA	169	84	CCNK	cyclin K
tRNA56-PheGAA	170	84	PDE4D	phosphodiesterase 4D
tRNA56-PheGAA	171	84	MRPL19	mitochondrial ribosomal protein L19
tRNA56-PheGAA	172	84	PABPC1L2A	poly(A) binding protein cytoplasmic 1 like 2A
tRNA56-PheGAA	173	84	PLEC	plectin
tRNA56-PheGAA	174	84	ERAL1	Era like 12S mitochondrial rRNA chaperone 1
tRNA56-PheGAA	175	84	PABPC1L2B	poly(A) binding protein cytoplasmic 1 like 2B
tRNA56-PheGAA	176	84	CLASP2	cytoplasmic linker associated protein 2
tRNA56-PheGAA	177	84	CADM3	cell adhesion molecule 3
tRNA56-PheGAA	178	84	CLCN5	chloride voltage-gated channel 5
tRNA56-PheGAA	179	84	SCN4B	sodium voltage-gated channel beta subunit 4
tRNA56-PheGAA	180	84	MUC22	mucin 22
tRNA56-PheGAA	181	84	KIF21B	kinesin family member 21B
tRNA56-PheGAA	182	84	SLC36A1	solute carrier family 36 member 1
tRNA56-PheGAA	183	83	CHCHD3	coiled-coil-helix-coiled-coil-helix domain containing 3
tRNA56-PheGAA	184	83	ARF4	ADP ribosylation factor 4
tRNA56-PheGAA	185	83	VGLL3	vestigial like family member 3
tRNA56-PheGAA	186	83	MGLL	monoglyceride lipase
tRNA56-PheGAA	187	83	ZNF407	zinc finger protein 407
tRNA56-PheGAA	188	83	DISC1	DISC1 scaffold protein
tRNA56-PheGAA	189	83	KCNB1	potassium voltage-gated channel subfamily B member 1
tRNA56-PheGAA	190	83	MORC4	MORC family CW-type zinc finger 4
tRNA56-PheGAA	191	83	APOBEC2	apolipoprotein B mRNA editing enzyme catalytic subunit 2
tRNA56-PheGAA	192	83	ZFYVE28	zinc finger FYVE-type containing 28
tRNA56-PheGAA	193	83	NPTX1	neuronal pentraxin 1
tRNA56-PheGAA	194	83	TBL1X	transducin beta like 1 X-linked
tRNA56-PheGAA	195	83	ETV3L	ETS variant 3 like
tRNA56-PheGAA	196	83	YWHAE	tyrosine 3-monooxygenase/tryptophan 5-monooxygenase activation protein epsilon
tRNA56-PheGAA	197	82	FAM163B	family with sequence similarity 163 member B
tRNA56-PheGAA	198	82	CD164	CD164 molecule
tRNA56-PheGAA	199	82	SOGA1	suppressor of glucose, autophagy associated 1
tRNA56-PheGAA	200	82	AMT	aminomethyltransferase
tRNA56-PheGAA	201	82	DAAM2	dishevelled associated activator of morphogenesis 2
tRNA56-PheGAA	202	82	TCHHL1	trichohyalin like 1
tRNA56-PheGAA	203	82	SCAMP5	secretory carrier membrane protein 5
tRNA56-PheGAA	204	82	CEP120	centrosomal protein 120
tRNA56-PheGAA	205	82	PLBD2	phospholipase B domain containing 2
tRNA56-PheGAA	206	82	CACNA1E	calcium voltage-gated channel subunit alpha1 E
tRNA56-PheGAA	207	82	MYEOV	myeloma overexpressed
tRNA56-PheGAA	208	82	SSBP2	single stranded DNA binding protein 2
tRNA56-PheGAA	209	82	LOC100996842	uncharacterized LOC100996842
tRNA56-PheGAA	210	81	ZCCHC4	zinc finger CCHC-type containing 4
tRNA56-PheGAA	211	81	HIPK2	homeodomain interacting protein kinase 2
tRNA56-PheGAA	212	81	SLC22A23	solute carrier family 22 member 23
tRNA56-PheGAA	213	81	PER1	period circadian regulator 1
tRNA56-PheGAA	214	81	EIF1AD	eukaryotic translation initiation factor 1A domain containing
tRNA56-PheGAA	215	81	EFNA1	ephrin A1
tRNA56-PheGAA	216	81	METTL8	methyltransferase like 8
tRNA56-PheGAA	217	81	DLX3	distal-less homeobox 3
tRNA56-PheGAA	218	81	IGSF3	immunoglobulin superfamily member 3
tRNA56-PheGAA	219	81	DNAJB1	DnaJ heat shock protein family (Hsp40) member B1
tRNA56-PheGAA	220	81	FST	follistatin
tRNA56-PheGAA	221	81	NR2E3	nuclear receptor subfamily 2 group E member 3
tRNA56-PheGAA	222	81	MRTFA	myocardin related transcription factor A
tRNA56-PheGAA	223	81	HYAL2	hyaluronidase 2
tRNA56-PheGAA	224	81	ARRB1	arrestin beta 1
tRNA56-PheGAA	225	80	USP36	ubiquitin specific peptidase 36
tRNA56-PheGAA	226	80	PARVA	parvin alpha
tRNA56-PheGAA	227	80	RNF220	ring finger protein 220
tRNA56-PheGAA	228	80	ANKH	ANKH inorganic pyrophosphate transport regulator
tRNA56-PheGAA	229	80	MTHFR	methylenetetrahydrofolate reductase
tRNA56-PheGAA	230	80	PPFIA4	PTPRF interacting protein alpha 4
tRNA56-PheGAA	231	80	LTBP2	latent transforming growth factor beta binding protein 2
tRNA56-PheGAA	232	80	PAK1	p21 (RAC1) activated kinase 1
tRNA56-PheGAA	233	80	CRIPT	CXXC repeat containing interactor of PDZ3 domain
tRNA56-PheGAA	234	80	NSF	N-ethylmaleimide sensitive factor, vesicle fusing ATPase
tRNA56-PheGAA	235	80	HUWE1	HECT, UBA and WWE domain containing 1, E3 ubiquitin protein ligase
tRNA56-PheGAA	236	80	ELK4	ELK4, ETS transcription factor
tRNA56-PheGAA	237	80	GLRA4	glycine receptor alpha 4
tRNA56-PheGAA	238	80	MYO5A	myosin VA
tRNA56-PheGAA	239	80	TPBGL	trophoblast glycoprotein like
tRNA56-PheGAA	240	80	USH1C	USH1 protein network component harmonin
tRNA56-PheGAA	241	80	PQLC2L	PQ loop repeat containing 2 like
tRNA56-PheGAA	242	80	CCDC174	coiled-coil domain containing 174
tRNA56-PheGAA	243	80	KAZN	kazrin, periplakin interacting protein
tRNA56-PheGAA	244	80	ST6GAL1	ST6 beta-galactoside alpha-2,6-sialyltransferase 1
tRNA56-PheGAA	245	80	SMOC1	SPARC related modular calcium binding 1
tRNA56-PheGAA	246	79	VPS39	VPS39, HOPS complex subunit
tRNA56-PheGAA	247	79	SOX21	SRY-box 21
tRNA56-PheGAA	248	79	NAA16	N(alpha)-acetyltransferase 16, NatA auxiliary subunit
tRNA56-PheGAA	249	79	SUMF2	sulfatase modifying factor 2
tRNA56-PheGAA	250	79	ITCH	itchy E3 ubiquitin protein ligase
tRNA56-PheGAA	251	79	ASTN1	astrotactin 1
tRNA56-PheGAA	252	79	SESN2	sestrin 2
tRNA56-PheGAA	253	79	COL9A3	collagen type IX alpha 3 chain
tRNA56-PheGAA	254	79	CAMK2A	calcium/calmodulin dependent protein kinase II alpha
tRNA56-PheGAA	255	79	NEURL1	neuralized E3 ubiquitin protein ligase 1
tRNA56-PheGAA	256	79	LPCAT3	lysophosphatidylcholine acyltransferase 3
tRNA56-PheGAA	257	79	NECTIN4	nectin cell adhesion molecule 4
tRNA56-PheGAA	258	79	C17orf77	chromosome 17 open reading frame 77
tRNA56-PheGAA	259	79	ZFYVE27	zinc finger FYVE-type containing 27
tRNA56-PheGAA	260	79	KCNAB2	potassium voltage-gated channel subfamily A regulatory beta subunit 2
tRNA56-PheGAA	261	79	TRIM67	tripartite motif containing 67
tRNA56-PheGAA	262	79	NMNAT2	nicotinamide nucleotide adenylyltransferase 2
tRNA56-PheGAA	263	79	OSBPL3	oxysterol binding protein like 3
tRNA56-PheGAA	264	79	PTPA	protein phosphatase 2 phosphatase activator
tRNA56-PheGAA	265	79	MAP3K13	mitogen-activated protein kinase kinase kinase 13
tRNA56-PheGAA	266	79	BLOC1S3	biogenesis of lysosomal organelles complex 1 subunit 3
tRNA56-PheGAA	267	79	SOX14	SRY-box 14
tRNA56-PheGAA	268	79	ATP1A3	ATPase Na+/K+ transporting subunit alpha 3
tRNA56-PheGAA	269	79	EZH1	enhancer of zeste 1 polycomb repressive complex 2 subunit
tRNA56-PheGAA	270	79	VAT1	vesicle amine transport 1
tRNA56-PheGAA	271	78	VEZF1	vascular endothelial zinc finger 1
tRNA56-PheGAA	272	78	CREBRF	CREB3 regulatory factor
tRNA56-PheGAA	273	78	ELP5	elongator acetyltransferase complex subunit 5
tRNA56-PheGAA	274	78	UGT2A1	UDP glucuronosyltransferase family 2 member A1 complex locus
tRNA56-PheGAA	275	78	UGT2A2	UDP glucuronosyltransferase family 2 member A2
tRNA56-PheGAA	276	78	EPHB2	EPH receptor B2
tRNA56-PheGAA	277	78	PKD2L2	polycystin 2 like 2, transient receptor potential cation channel
tRNA56-PheGAA	278	78	IGF1R	insulin like growth factor 1 receptor
tRNA56-PheGAA	279	78	KLC2	kinesin light chain 2
tRNA56-PheGAA	280	78	DPP6	dipeptidyl peptidase like 6
tRNA56-PheGAA	281	78	ABHD14B	abhydrolase domain containing 14B
tRNA56-PheGAA	282	78	EFNB3	ephrin B3
tRNA56-PheGAA	283	78	NTRK3	neurotrophic receptor tyrosine kinase 3
tRNA56-PheGAA	284	78	SOBP	sine oculis binding protein homolog
tRNA56-PheGAA	285	78	SAMD4A	sterile alpha motif domain containing 4A
tRNA56-PheGAA	286	78	VEGFA	vascular endothelial growth factor A
tRNA56-PheGAA	287	78	SERPIND1	serpin family D member 1
tRNA56-PheGAA	288	78	OLFML1	olfactomedin like 1
tRNA56-PheGAA	289	78	GPR162	G protein-coupled receptor 162
tRNA56-PheGAA	290	78	CNPY4	canopy FGF signaling regulator 4
tRNA56-PheGAA	291	78	HSPA4	heat shock protein family A (Hsp70) member 4
tRNA56-PheGAA	292	78	LIG3	DNA ligase 3
tRNA56-PheGAA	293	78	UNC5C	unc-5 netrin receptor C
tRNA56-PheGAA	294	78	UAP1L1	UDP-N-acetylglucosamine pyrophosphorylase 1 like 1
tRNA56-PheGAA	295	78	SLC38A7	solute carrier family 38 member 7
tRNA56-PheGAA	296	77	RPS6KA2	ribosomal protein S6 kinase A2
tRNA56-PheGAA	297	77	GLIS2	GLIS family zinc finger 2
tRNA56-PheGAA	298	77	PHLDB1	pleckstrin homology like domain family B member 1
tRNA56-PheGAA	299	77	NPNT	nephronectin
tRNA56-PheGAA	300	77	ST6GALNAC5	ST6 N-acetylgalactosaminide alpha-2,6-sialyltransferase 5
tRNA56-PheGAA	301	77	ITGA7	integrin subunit alpha 7
tRNA56-PheGAA	302	77	KHSRP	KH-type splicing regulatory protein
tRNA56-PheGAA	303	77	TSR1	TSR1, ribosome maturation factor
tRNA56-PheGAA	304	77	BATF3	basic leucine zipper ATF-like transcription factor 3
tRNA56-PheGAA	305	77	SV2C	synaptic vesicle glycoprotein 2C
tRNA56-PheGAA	306	77	TAP2	transporter 2, ATP binding cassette subfamily B member
tRNA56-PheGAA	307	77	POU2F2	POU class 2 homeobox 2
tRNA56-PheGAA	308	77	LRRFIP1	LRR binding FLII interacting protein 1
tRNA56-PheGAA	309	77	SEPT8	septin 8
tRNA56-PheGAA	310	77	ZDHHC9	zinc finger DHHC-type containing 9
tRNA56-PheGAA	311	77	AFAP1	actin filament associated protein 1
tRNA56-PheGAA	312	77	MAP3K3	mitogen-activated protein kinase kinase kinase 3
tRNA56-PheGAA	313	77	NSUN2	NOP2/Sun RNA methyltransferase family member 2
tRNA56-PheGAA	314	77	LSM11	LSM11, U7 small nuclear RNA associated
tRNA56-PheGAA	315	77	CACNG4	calcium voltage-gated channel auxiliary subunit gamma 4
tRNA56-PheGAA	316	77	CBX5	chromobox 5
tRNA56-PheGAA	317	77	DLAT	dihydrolipoamide S-acetyltransferase
tRNA56-PheGAA	318	77	SLC35A4	solute carrier family 35 member A4
tRNA56-PheGAA	319	77	ERBB3	erb-b2 receptor tyrosine kinase 3
tRNA56-PheGAA	320	77	VEPH1	ventricular zone expressed PH domain containing 1
tRNA56-PheGAA	321	77	ST3GAL1	ST3 beta-galactoside alpha-2,3-sialyltransferase 1
tRNA56-PheGAA	322	77	SBNO2	strawberry notch homolog 2
tRNA56-PheGAA	323	77	SDF2	stromal cell derived factor 2
tRNA56-PheGAA	324	77	RAB30	RAB30, member RAS oncogene family
tRNA56-PheGAA	325	76	ATP2B1	ATPase plasma membrane Ca2+ transporting 1
tRNA56-PheGAA	326	76	ZNF333	zinc finger protein 333
tRNA56-PheGAA	327	76	CDC42BPA	CDC42 binding protein kinase alpha
tRNA56-PheGAA	328	76	UBQLN3	ubiquilin 3
tRNA56-PheGAA	329	76	RDX	radixin
tRNA56-PheGAA	330	76	MRPL45	mitochondrial ribosomal protein L45
tRNA56-PheGAA	331	76	COP1	COP1, E3 ubiquitin ligase
tRNA56-PheGAA	332	76	EIF5B	eukaryotic translation initiation factor 5B
tRNA56-PheGAA	333	76	UBP1	upstream binding protein 1
tRNA56-PheGAA	334	76	GMPR	guanosine monophosphate reductase
tRNA56-PheGAA	335	76	ZBTB34	zinc finger and BTB domain containing 34
tRNA56-PheGAA	336	76	GANAB	glucosidase II alpha subunit
tRNA56-PheGAA	337	76	MPPED2	metallophosphoesterase domain containing 2
tRNA56-PheGAA	338	76	ZNF280B	zinc finger protein 280B
tRNA56-PheGAA	339	76	CMTM7	CKLF like MARVEL transmembrane domain containing 7
tRNA56-PheGAA	340	76	ROBO4	roundabout guidance receptor 4
tRNA56-PheGAA	341	76	SEH1L	SEH1 like nucleoporin
tRNA56-PheGAA	342	76	OLA1	Obg like ATPase 1
tRNA56-PheGAA	343	76	URM1	ubiquitin related modifier 1
tRNA56-PheGAA	344	76	RHOJ	ras homolog family member J
tRNA56-PheGAA	345	75	TCEA3	transcription elongation factor A3
tRNA56-PheGAA	346	75	ATXN7L3	ataxin 7 like 3
tRNA56-PheGAA	347	75	PTPN9	protein tyrosine phosphatase, non-receptor type 9
tRNA56-PheGAA	348	75	DCTN5	dynactin subunit 5
tRNA56-PheGAA	349	75	MYO5B	myosin VB
tRNA56-PheGAA	350	75	PPP1R12B	protein phosphatase 1 regulatory subunit 12B
tRNA56-PheGAA	351	75	UGT8	UDP glycosyltransferase 8
tRNA56-PheGAA	352	75	CANX	calnexin
tRNA56-PheGAA	353	75	TFAP4	transcription factor AP-4
tRNA56-PheGAA	354	75	PPP2R5D	protein phosphatase 2 regulatory subunit B'delta
tRNA56-PheGAA	355	75	ATP6AP1	ATPase H+ transporting accessory protein 1
tRNA56-PheGAA	356	75	GPATCH2	G-patch domain containing 2
tRNA56-PheGAA	357	75	ZNF362	zinc finger protein 362
tRNA56-PheGAA	358	75	SPATS2	spermatogenesis associated serine rich 2
tRNA56-PheGAA	359	75	KRT2	keratin 2
tRNA56-PheGAA	360	75	PSME4	proteasome activator subunit 4
tRNA56-PheGAA	361	75	CSRNP2	cysteine and serine rich nuclear protein 2
tRNA56-PheGAA	362	75	COPS7B	COP9 signalosome subunit 7B
tRNA56-PheGAA	363	74	LOC150051	uncharacterized LOC150051
tRNA56-PheGAA	364	74	GALNT16	polypeptide N-acetylgalactosaminyltransferase 16
tRNA56-PheGAA	365	74	CPD	carboxypeptidase D
tRNA56-PheGAA	366	74	C20orf27	chromosome 20 open reading frame 27
tRNA56-PheGAA	367	74	NRG4	neuregulin 4
tRNA56-PheGAA	368	74	BMF	Bcl2 modifying factor
tRNA56-PheGAA	369	74	FZD7	frizzled class receptor 7
tRNA56-PheGAA	370	74	KCNK3	potassium two pore domain channel subfamily K member 3
tRNA56-PheGAA	371	74	UBQLN4	ubiquilin 4
tRNA56-PheGAA	372	74	LRCH1	leucine rich repeats and calponin homology domain containing 1
tRNA56-PheGAA	373	74	CDK5R2	cyclin dependent kinase 5 regulatory subunit 2
tRNA56-PheGAA	374	74	PDZD2	PDZ domain containing 2
tRNA56-PheGAA	375	74	HMBOX1	homeobox containing 1
tRNA56-PheGAA	376	74	ERICH2	glutamate rich 2
tRNA56-PheGAA	377	74	NAV1	neuron navigator 1
tRNA56-PheGAA	378	74	AIF1L	allograft inflammatory factor 1 like
tRNA56-PheGAA	379	74	GIGYF1	GRB10 interacting GYF protein 1
tRNA56-PheGAA	380	74	CYP11B1	cytochrome P450 family 11 subfamily B member 1
tRNA56-PheGAA	381	74	PCGF2	polycomb group ring finger 2
tRNA56-PheGAA	382	74	DLX6	distal-less homeobox 6
tRNA56-PheGAA	383	74	BBS1	Bardet-Biedl syndrome 1
tRNA56-PheGAA	384	74	PSME3	proteasome activator subunit 3
tRNA56-PheGAA	385	74	TBC1D20	TBC1 domain family member 20
tRNA56-PheGAA	386	74	SH3TC2	SH3 domain and tetratricopeptide repeats 2
tRNA56-PheGAA	387	74	TLE3	TLE family member 3, transcriptional corepressor
tRNA56-PheGAA	388	73	SAMD4B	sterile alpha motif domain containing 4B
tRNA56-PheGAA	389	73	ADTRP	androgen dependent TFPI regulating protein
tRNA56-PheGAA	390	73	PIM3	Pim-3 proto-oncogene, serine/threonine kinase
tRNA56-PheGAA	391	73	ROCK2	Rho associated coiled-coil containing protein kinase 2
tRNA56-PheGAA	392	73	PBX2	PBX homeobox 2
tRNA56-PheGAA	393	73	MPZL1	myelin protein zero like 1
tRNA56-PheGAA	394	73	LRRTM1	leucine rich repeat transmembrane neuronal 1
tRNA56-PheGAA	395	73	IQSEC3	IQ motif and Sec7 domain 3
tRNA56-PheGAA	396	73	FAM222B	family with sequence similarity 222 member B
tRNA56-PheGAA	397	73	TEF	TEF, PAR bZIP transcription factor
tRNA56-PheGAA	398	73	SBK1	SH3 domain binding kinase 1
tRNA56-PheGAA	399	73	TNFAIP8L2	TNF alpha induced protein 8 like 2
tRNA56-PheGAA	400	73	PBX1	PBX homeobox 1
tRNA56-PheGAA	401	73	B3GALT4	beta-1,3-galactosyltransferase 4
tRNA56-PheGAA	402	73	TOP1	DNA topoisomerase I
tRNA56-PheGAA	403	73	ULK3	unc-51 like kinase 3
tRNA56-PheGAA	404	73	NAMPT	nicotinamide phosphoribosyltransferase
tRNA56-PheGAA	405	73	HHIPL1	HHIP like 1
tRNA56-PheGAA	406	73	TLDC2	TBC/LysM-associated domain containing 2
tRNA56-PheGAA	407	73	TBCEL	tubulin folding cofactor E like
tRNA56-PheGAA	408	73	VGLL2	vestigial like family member 2
tRNA56-PheGAA	409	72	TSC22D2	TSC22 domain family member 2
tRNA56-PheGAA	410	72	HOXB5	homeobox B5
tRNA56-PheGAA	411	72	REEP1	receptor accessory protein 1
tRNA56-PheGAA	412	72	MKX	mohawk homeobox
tRNA56-PheGAA	413	72	OTUD4	OTU deubiquitinase 4
tRNA56-PheGAA	414	72	AGBL3	ATP/GTP binding protein like 3
tRNA56-PheGAA	415	72	SDK1	sidekick cell adhesion molecule 1
tRNA56-PheGAA	416	72	KIAA1671	KIAA1671
tRNA56-PheGAA	417	72	DDX24	DEAD-box helicase 24
tRNA56-PheGAA	418	72	ARHGEF6	Rac/Cdc42 guanine nucleotide exchange factor 6
tRNA56-PheGAA	419	72	CELSR2	cadherin EGF LAG seven-pass G-type receptor 2
tRNA56-PheGAA	420	72	NOTUM	notum, palmitoleoyl-protein carboxylesterase
tRNA56-PheGAA	421	72	KCTD15	potassium channel tetramerization domain containing 15
tRNA56-PheGAA	422	72	RASA3	RAS p21 protein activator 3
tRNA56-PheGAA	423	72	CCR4	C-C motif chemokine receptor 4
tRNA56-PheGAA	424	72	STBD1	starch binding domain 1
tRNA56-PheGAA	425	72	ASXL2	ASXL transcriptional regulator 2
tRNA56-PheGAA	426	72	FOSB	FosB proto-oncogene, AP-1 transcription factor subunit
tRNA56-PheGAA	427	72	PITPNM2	phosphatidylinositol transfer protein membrane associated 2
tRNA56-PheGAA	428	72	ZC3H11A	zinc finger CCCH-type containing 11A
tRNA56-PheGAA	429	72	ABCG4	ATP binding cassette subfamily G member 4
tRNA56-PheGAA	430	72	GON4L	gon-4 like
tRNA56-PheGAA	431	72	NFAM1	NFAT activating protein with ITAM motif 1
tRNA56-PheGAA	432	72	FAM199X	family with sequence similarity 199, X-linked
tRNA56-PheGAA	433	72	NOVA2	NOVA alternative splicing regulator 2
tRNA56-PheGAA	434	71	EEFSEC	eukaryotic elongation factor, selenocysteine-tRNA specific
tRNA56-PheGAA	435	71	HERC1	HECT and RLD domain containing E3 ubiquitin protein ligase family member 1
tRNA56-PheGAA	436	71	HYKK	hydroxylysine kinase
tRNA56-PheGAA	437	71	VAMP2	vesicle associated membrane protein 2
tRNA56-PheGAA	438	71	MAGI1	membrane associated guanylate kinase, WW and PDZ domain containing 1
tRNA56-PheGAA	439	71	MICAL2	microtubule associated monooxygenase, calponin and LIM domain containing 2
tRNA56-PheGAA	440	71	NPPA	natriuretic peptide A
tRNA56-PheGAA	441	71	LMX1B	LIM homeobox transcription factor 1 beta
tRNA56-PheGAA	442	71	C10orf55	chromosome 10 open reading frame 55
tRNA56-PheGAA	443	71	UBL7	ubiquitin like 7
tRNA56-PheGAA	444	71	HOOK3	hook microtubule tethering protein 3
tRNA56-PheGAA	445	71	RAB43	RAB43, member RAS oncogene family
tRNA56-PheGAA	446	71	DIS3	DIS3 homolog, exosome endoribonuclease and 3'-5' exoribonuclease
tRNA56-PheGAA	447	71	CCDC141	coiled-coil domain containing 141
tRNA56-PheGAA	448	71	RBM33	RNA binding motif protein 33
tRNA56-PheGAA	449	71	RBBP5	RB binding protein 5, histone lysine methyltransferase complex subunit
tRNA56-PheGAA	450	71	AVPR2	arginine vasopressin receptor 2
tRNA56-PheGAA	451	71	PAX2	paired box 2
tRNA56-PheGAA	452	71	PIANP	PILR alpha associated neural protein
tRNA56-PheGAA	453	71	PDAP1	PDGFA associated protein 1
tRNA56-PheGAA	454	71	BNC2	basonuclin 2
tRNA56-PheGAA	455	71	RNF217	ring finger protein 217
tRNA56-PheGAA	456	71	SETBP1	SET binding protein 1
tRNA56-PheGAA	457	71	DPF1	double PHD fingers 1
tRNA56-PheGAA	458	71	TMEM127	transmembrane protein 127
tRNA56-PheGAA	459	71	SLC38A1	solute carrier family 38 member 1
tRNA56-PheGAA	460	71	GIT1	GIT ArfGAP 1
tRNA56-PheGAA	461	70	CCND3	cyclin D3
tRNA56-PheGAA	462	70	SYNGR3	synaptogyrin 3
tRNA56-PheGAA	463	70	GLUL	glutamate-ammonia ligase
tRNA56-PheGAA	464	70	EAF1	ELL associated factor 1
tRNA56-PheGAA	465	70	DCAF12	DDB1 and CUL4 associated factor 12
tRNA56-PheGAA	466	70	GPR84	G protein-coupled receptor 84
tRNA56-PheGAA	467	70	TSHZ3	teashirt zinc finger homeobox 3
tRNA56-PheGAA	468	70	ASPH	aspartate beta-hydroxylase
tRNA56-PheGAA	469	70	HYOU1	hypoxia up-regulated 1
tRNA56-PheGAA	470	70	FAM219A	family with sequence similarity 219 member A
tRNA56-PheGAA	471	70	OAS3	2'-5'-oligoadenylate synthetase 3
tRNA56-PheGAA	472	70	EFR3B	EFR3 homolog B
tRNA56-PheGAA	473	70	LSM10	LSM10, U7 small nuclear RNA associated
tRNA56-PheGAA	474	70	DNMT3A	DNA methyltransferase 3 alpha
tRNA56-PheGAA	475	70	GSTM2	glutathione S-transferase mu 2
tRNA56-PheGAA	476	70	MEIS1	Meis homeobox 1
tRNA56-PheGAA	477	70	ANGPT4	angiopoietin 4
tRNA56-PheGAA	478	70	GLYAT	glycine-N-acyltransferase
tRNA56-PheGAA	479	70	KRTAP4-8	keratin associated protein 4-8
tRNA56-PheGAA	480	70	STK38	serine/threonine kinase 38
tRNA56-PheGAA	481	70	NOL4L	nucleolar protein 4 like
tRNA56-PheGAA	482	70	NFASC	neurofascin
tRNA56-PheGAA	483	70	CCR5	C-C motif chemokine receptor 5 (gene/pseudogene)
tRNA56-PheGAA	484	70	FAM47E-STBD1	FAM47E-STBD1 readthrough
tRNA56-PheGAA	485	70	LYST	lysosomal trafficking regulator
tRNA56-PheGAA	486	70	DMRT2	doublesex and mab-3 related transcription factor 2
tRNA56-PheGAA	487	69	C10orf67	chromosome 10 open reading frame 67
tRNA56-PheGAA	488	69	PLIN5	perilipin 5
tRNA56-PheGAA	489	69	MDK	midkine
tRNA56-PheGAA	490	69	LDB2	LIM domain binding 2
tRNA56-PheGAA	491	69	CASP10	caspase 10
tRNA56-PheGAA	492	69	DUSP7	dual specificity phosphatase 7
tRNA56-PheGAA	493	69	IGFBP5	insulin like growth factor binding protein 5
tRNA56-PheGAA	494	69	MRC2	mannose receptor C type 2
tRNA56-PheGAA	495	69	VPS53	VPS53, GARP complex subunit
tRNA56-PheGAA	496	69	TRIP12	thyroid hormone receptor interactor 12
tRNA56-PheGAA	497	69	APLNR	apelin receptor
tRNA56-PheGAA	498	69	RNF144A	ring finger protein 144A
tRNA56-PheGAA	499	69	MLLT6	MLLT6, PHD finger containing
tRNA56-PheGAA	500	69	CXCL16	C-X-C motif chemokine ligand 16
tRNA56-PheGAA	501	69	SMIM2	small integral membrane protein 2
tRNA56-PheGAA	502	69	GNPDA1	glucosamine-6-phosphate deaminase 1
tRNA56-PheGAA	503	69	SLAMF8	SLAM family member 8
tRNA56-PheGAA	504	69	CASP14	caspase 14
tRNA56-PheGAA	505	69	MYBL1	MYB proto-oncogene like 1
tRNA56-PheGAA	506	69	CAPNS1	calpain small subunit 1
tRNA56-PheGAA	507	69	C1QTNF6	C1q and TNF related 6
tRNA56-PheGAA	508	69	HS3ST4	heparan sulfate-glucosamine 3-sulfotransferase 4
tRNA56-PheGAA	509	69	LARP1	La ribonucleoprotein domain family member 1
tRNA56-PheGAA	510	69	STX1B	syntaxin 1B
tRNA56-PheGAA	511	69	GPRC5B	G protein-coupled receptor class C group 5 member B
tRNA56-PheGAA	512	69	L3MBTL4	L3MBTL4, histone methyl-lysine binding protein
tRNA56-PheGAA	513	69	PCYT1B	phosphate cytidylyltransferase 1, choline, beta
tRNA56-PheGAA	514	69	PRIMA1	proline rich membrane anchor 1
tRNA56-PheGAA	515	69	RASSF8	Ras association domain family member 8
tRNA56-PheGAA	516	68	SPTB	spectrin beta, erythrocytic
tRNA56-PheGAA	517	68	PSD3	pleckstrin and Sec7 domain containing 3
tRNA56-PheGAA	518	68	PTK6	protein tyrosine kinase 6
tRNA56-PheGAA	519	68	MICAL3	microtubule associated monooxygenase, calponin and LIM domain containing 3
tRNA56-PheGAA	520	68	LVRN	laeverin
tRNA56-PheGAA	521	68	EHBP1	EH domain binding protein 1
tRNA56-PheGAA	522	68	TRIM41	tripartite motif containing 41
tRNA56-PheGAA	523	68	DOCK5	dedicator of cytokinesis 5
tRNA56-PheGAA	524	68	FOXP4	forkhead box P4
tRNA56-PheGAA	525	68	AQP2	aquaporin 2
tRNA56-PheGAA	526	68	ORAI2	ORAI calcium release-activated calcium modulator 2
tRNA56-PheGAA	527	68	ENO2	enolase 2
tRNA56-PheGAA	528	68	DYDC2	DPY30 domain containing 2
tRNA56-PheGAA	529	68	ACTR3C	ARP3 actin related protein 3 homolog C
tRNA56-PheGAA	530	68	MAP2K6	mitogen-activated protein kinase kinase 6
tRNA56-PheGAA	531	68	TRIM4	tripartite motif containing 4
tRNA56-PheGAA	532	68	TBX10	T-box 10
tRNA56-PheGAA	533	68	RALGPS1	Ral GEF with PH domain and SH3 binding motif 1
tRNA56-PheGAA	534	68	KNCN	kinocilin
tRNA56-PheGAA	535	68	STX12	syntaxin 12
tRNA56-PheGAA	536	68	NTF3	neurotrophin 3
tRNA56-PheGAA	537	68	HOMER1	homer scaffold protein 1
tRNA56-PheGAA	538	68	GDF11	growth differentiation factor 11
tRNA56-PheGAA	539	68	SULT1C4	sulfotransferase family 1C member 4
tRNA56-PheGAA	540	68	MYOCD	myocardin
tRNA56-PheGAA	541	68	SRRM4	serine/arginine repetitive matrix 4
tRNA56-PheGAA	542	68	BICRAL	BRD4 interacting chromatin remodeling complex associated protein like
tRNA56-PheGAA	543	68	PLEKHA6	pleckstrin homology domain containing A6
tRNA56-PheGAA	544	68	PAK6	p21 (RAC1) activated kinase 6
tRNA56-PheGAA	545	68	FTO	FTO, alpha-ketoglutarate dependent dioxygenase
tRNA56-PheGAA	546	68	CYP8B1	cytochrome P450 family 8 subfamily B member 1
tRNA56-PheGAA	547	67	MTSS1	MTSS1, I-BAR domain containing
tRNA56-PheGAA	548	67	G6PC3	glucose-6-phosphatase catalytic subunit 3
tRNA56-PheGAA	549	67	SLC8A3	solute carrier family 8 member A3
tRNA56-PheGAA	550	67	TSPAN2	tetraspanin 2
tRNA56-PheGAA	551	67	CLCN6	chloride voltage-gated channel 6
tRNA56-PheGAA	552	67	HS2ST1	heparan sulfate 2-O-sulfotransferase 1
tRNA56-PheGAA	553	67	ZKSCAN8	zinc finger with KRAB and SCAN domains 8
tRNA56-PheGAA	554	67	VMP1	vacuole membrane protein 1
tRNA56-PheGAA	555	67	CHST1	carbohydrate sulfotransferase 1
tRNA56-PheGAA	556	67	SELE	selectin E
tRNA56-PheGAA	557	67	TCHP	trichoplein keratin filament binding
tRNA56-PheGAA	558	67	SIRPB1	signal regulatory protein beta 1
tRNA56-PheGAA	559	67	NHSL1	NHS like 1
tRNA56-PheGAA	560	67	VAPB	VAMP associated protein B and C
tRNA56-PheGAA	561	67	PDPR	pyruvate dehydrogenase phosphatase regulatory subunit
tRNA56-PheGAA	562	67	EMSY	EMSY, BRCA2 interacting transcriptional repressor
tRNA56-PheGAA	563	67	ZCCHC14	zinc finger CCHC-type containing 14
tRNA56-PheGAA	564	67	SPACA1	sperm acrosome associated 1
tRNA56-PheGAA	565	67	FKBP4	FKBP prolyl isomerase 4
tRNA56-PheGAA	566	67	PRG2	proteoglycan 2, pro eosinophil major basic protein
tRNA56-PheGAA	567	67	ALX4	ALX homeobox 4
tRNA56-PheGAA	568	67	PROCA1	protein interacting with cyclin A1
tRNA56-PheGAA	569	67	DCLK1	doublecortin like kinase 1
tRNA56-PheGAA	570	67	ABAT	4-aminobutyrate aminotransferase
tRNA56-PheGAA	571	67	SOX12	SRY-box 12
tRNA56-PheGAA	572	67	SLC51B	solute carrier family 51 beta subunit
tRNA56-PheGAA	573	66	MTCH2	mitochondrial carrier 2
tRNA56-PheGAA	574	66	BARHL1	BarH like homeobox 1
tRNA56-PheGAA	575	66	JMJD7-PLA2G4B	JMJD7-PLA2G4B readthrough
tRNA56-PheGAA	576	66	SLC25A17	solute carrier family 25 member 17
tRNA56-PheGAA	577	66	RPF2	ribosome production factor 2 homolog
tRNA56-PheGAA	578	66	JAKMIP2	janus kinase and microtubule interacting protein 2
tRNA56-PheGAA	579	66	MOB3B	MOB kinase activator 3B
tRNA56-PheGAA	580	66	TMEM63B	transmembrane protein 63B
tRNA56-PheGAA	581	66	SCN5A	sodium voltage-gated channel alpha subunit 5
tRNA56-PheGAA	582	66	TBKBP1	TBK1 binding protein 1
tRNA56-PheGAA	583	66	HNRNPUL1	heterogeneous nuclear ribonucleoprotein U like 1
tRNA56-PheGAA	584	66	OAS2	2'-5'-oligoadenylate synthetase 2
tRNA56-PheGAA	585	66	MTPN	myotrophin
tRNA56-PheGAA	586	66	CDX2	caudal type homeobox 2
tRNA56-PheGAA	587	66	UNC45B	unc-45 myosin chaperone B
tRNA56-PheGAA	588	66	SLC13A3	solute carrier family 13 member 3
tRNA56-PheGAA	589	66	FAM117B	family with sequence similarity 117 member B
tRNA56-PheGAA	590	66	FGD6	FYVE, RhoGEF and PH domain containing 6
tRNA56-PheGAA	591	66	PRKACA	protein kinase cAMP-activated catalytic subunit alpha
tRNA56-PheGAA	592	66	CLEC4G	C-type lectin domain family 4 member G
tRNA56-PheGAA	593	66	KIAA1755	KIAA1755
tRNA56-PheGAA	594	66	ATP8A2	ATPase phospholipid transporting 8A2
tRNA56-PheGAA	595	66	GRAMD1B	GRAM domain containing 1B
tRNA56-PheGAA	596	66	IFNLR1	interferon lambda receptor 1
tRNA56-PheGAA	597	66	KLF2	Kruppel like factor 2
tRNA56-PheGAA	598	66	PTPRD	protein tyrosine phosphatase, receptor type D
tRNA56-PheGAA	599	65	MYO18A	myosin XVIIIA
tRNA56-PheGAA	600	65	ZNF106	zinc finger protein 106
tRNA56-PheGAA	601	65	HAAO	3-hydroxyanthranilate 3,4-dioxygenase
tRNA56-PheGAA	602	65	GAB2	GRB2 associated binding protein 2
tRNA56-PheGAA	603	65	MOB3A	MOB kinase activator 3A
tRNA56-PheGAA	604	65	SLC41A1	solute carrier family 41 member 1
tRNA56-PheGAA	605	65	ZNF550	zinc finger protein 550
tRNA56-PheGAA	606	65	ENAM	enamelin
tRNA56-PheGAA	607	65	HNRNPA0	heterogeneous nuclear ribonucleoprotein A0
tRNA56-PheGAA	608	65	SLC6A17	solute carrier family 6 member 17
tRNA56-PheGAA	609	65	GNG7	G protein subunit gamma 7
tRNA56-PheGAA	610	65	SUFU	SUFU negative regulator of hedgehog signaling
tRNA56-PheGAA	611	65	NINJ1	ninjurin 1
tRNA56-PheGAA	612	65	NDST1	N-deacetylase and N-sulfotransferase 1
tRNA56-PheGAA	613	65	ST3GAL2	ST3 beta-galactoside alpha-2,3-sialyltransferase 2
tRNA56-PheGAA	614	65	NSUN7	NOP2/Sun RNA methyltransferase family member 7
tRNA56-PheGAA	615	65	KHDC4	KH domain containing 4, pre-mRNA splicing factor
tRNA56-PheGAA	616	65	TBC1D13	TBC1 domain family member 13
tRNA56-PheGAA	617	65	SLC35B4	solute carrier family 35 member B4
tRNA56-PheGAA	618	65	BTG1	BTG anti-proliferation factor 1
tRNA56-PheGAA	619	65	IFI6	interferon alpha inducible protein 6
tRNA56-PheGAA	620	65	TRIM31	tripartite motif containing 31
tRNA56-PheGAA	621	65	GRIK3	glutamate ionotropic receptor kainate type subunit 3
tRNA56-PheGAA	622	65	CELF3	CUGBP Elav-like family member 3
tRNA56-PheGAA	623	65	TEX22	testis expressed 22
tRNA56-PheGAA	624	65	GSE1	Gse1 coiled-coil protein
tRNA56-PheGAA	625	65	IGDCC4	immunoglobulin superfamily DCC subclass member 4
tRNA56-PheGAA	626	65	BSN	bassoon presynaptic cytomatrix protein
tRNA56-PheGAA	627	65	RARG	retinoic acid receptor gamma
tRNA56-PheGAA	628	65	PRSS54	serine protease 54
tRNA56-PheGAA	629	65	TSPYL4	TSPY like 4
tRNA56-PheGAA	630	64	CRTC3	CREB regulated transcription coactivator 3
tRNA56-PheGAA	631	64	ERI3	ERI1 exoribonuclease family member 3
tRNA56-PheGAA	632	64	PLXNA4	plexin A4
tRNA56-PheGAA	633	64	CDK5R1	cyclin dependent kinase 5 regulatory subunit 1
tRNA56-PheGAA	634	64	SHISA7	shisa family member 7
tRNA56-PheGAA	635	64	GABBR1	gamma-aminobutyric acid type B receptor subunit 1
tRNA56-PheGAA	636	64	ANKRD60	ankyrin repeat domain 60
tRNA56-PheGAA	637	64	CES4A	carboxylesterase 4A
tRNA56-PheGAA	638	64	SEMA3E	semaphorin 3E
tRNA56-PheGAA	639	64	PLSCR1	phospholipid scramblase 1
tRNA56-PheGAA	640	64	EIF5A	eukaryotic translation initiation factor 5A
tRNA56-PheGAA	641	64	MAL2	mal, T cell differentiation protein 2 (gene/pseudogene)
tRNA56-PheGAA	642	64	SYT7	synaptotagmin 7
tRNA56-PheGAA	643	64	BCL9L	BCL9 like
tRNA56-PheGAA	644	64	ABHD2	abhydrolase domain containing 2
tRNA56-PheGAA	645	64	UBL5	ubiquitin like 5
tRNA56-PheGAA	646	64	PFKFB3	6-phosphofructo-2-kinase/fructose-2,6-biphosphatase 3
tRNA56-PheGAA	647	64	BPTF	bromodomain PHD finger transcription factor
tRNA56-PheGAA	648	64	IGF2	insulin like growth factor 2
tRNA56-PheGAA	649	64	SUPT3H	SPT3 homolog, SAGA and STAGA complex component
tRNA56-PheGAA	650	64	BEAN1	brain expressed associated with NEDD4 1
tRNA56-PheGAA	651	64	FAM53B	family with sequence similarity 53 member B
tRNA56-PheGAA	652	64	C16orf71	chromosome 16 open reading frame 71
tRNA56-PheGAA	653	64	COLGALT2	collagen beta(1-O)galactosyltransferase 2
tRNA56-PheGAA	654	64	CYFIP2	cytoplasmic FMR1 interacting protein 2
tRNA56-PheGAA	655	64	MS4A15	membrane spanning 4-domains A15
tRNA56-PheGAA	656	64	EIF4EBP2	eukaryotic translation initiation factor 4E binding protein 2
tRNA56-PheGAA	657	64	SLC26A9	solute carrier family 26 member 9
tRNA56-PheGAA	658	64	MAPK13	mitogen-activated protein kinase 13
tRNA56-PheGAA	659	64	CYP11B2	cytochrome P450 family 11 subfamily B member 2
tRNA56-PheGAA	660	64	RHBDD1	rhomboid domain containing 1
tRNA56-PheGAA	661	63	P3H3	prolyl 3-hydroxylase 3
tRNA56-PheGAA	662	63	KLHL18	kelch like family member 18
tRNA56-PheGAA	663	63	TNNC1	troponin C1, slow skeletal and cardiac type
tRNA56-PheGAA	664	63	CSF2RB	colony stimulating factor 2 receptor beta common subunit
tRNA56-PheGAA	665	63	NKAIN1	sodium/potassium transporting ATPase interacting 1
tRNA56-PheGAA	666	63	SGO2	shugoshin 2
tRNA56-PheGAA	667	63	KLF16	Kruppel like factor 16
tRNA56-PheGAA	668	63	SPRED3	sprouty related EVH1 domain containing 3
tRNA56-PheGAA	669	63	MKKS	McKusick-Kaufman syndrome
tRNA56-PheGAA	670	63	PLA2G2D	phospholipase A2 group IID
tRNA56-PheGAA	671	63	TM9SF1	transmembrane 9 superfamily member 1
tRNA56-PheGAA	672	63	SIRPA	signal regulatory protein alpha
tRNA56-PheGAA	673	63	C2CD2L	C2CD2 like
tRNA56-PheGAA	674	63	F7	coagulation factor VII
tRNA56-PheGAA	675	63	ANKFY1	ankyrin repeat and FYVE domain containing 1
tRNA56-PheGAA	676	63	KIF1A	kinesin family member 1A
tRNA56-PheGAA	677	63	CALN1	calneuron 1
tRNA56-PheGAA	678	63	MGRN1	mahogunin ring finger 1
tRNA56-PheGAA	679	63	SLC35D1	solute carrier family 35 member D1
tRNA56-PheGAA	680	63	BAK1	BCL2 antagonist/killer 1
tRNA56-PheGAA	681	63	KCND1	potassium voltage-gated channel subfamily D member 1
tRNA56-PheGAA	682	63	ZNF783	zinc finger family member 783
tRNA56-PheGAA	683	63	CYB561	cytochrome b561
tRNA56-PheGAA	684	62	EFR3A	EFR3 homolog A
tRNA56-PheGAA	685	62	SIGLEC10	sialic acid binding Ig like lectin 10
tRNA56-PheGAA	686	62	R3HDM1	R3H domain containing 1
tRNA56-PheGAA	687	62	MLLT1	MLLT1, super elongation complex subunit
tRNA56-PheGAA	688	62	CD1B	CD1b molecule
tRNA56-PheGAA	689	62	BICRA	BRD4 interacting chromatin remodeling complex associated protein
tRNA56-PheGAA	690	62	FNIP1	folliculin interacting protein 1
tRNA56-PheGAA	691	62	UBE2W	ubiquitin conjugating enzyme E2 W
tRNA56-PheGAA	692	62	SNX21	sorting nexin family member 21
tRNA56-PheGAA	693	62	SP1	Sp1 transcription factor
tRNA56-PheGAA	694	62	SLC25A15	solute carrier family 25 member 15
tRNA56-PheGAA	695	62	SLC2A4	solute carrier family 2 member 4
tRNA56-PheGAA	696	62	PPM1F	protein phosphatase, Mg2+/Mn2+ dependent 1F
tRNA56-PheGAA	697	62	FEM1C	fem-1 homolog C
tRNA56-PheGAA	698	62	RORA	RAR related orphan receptor A
tRNA56-PheGAA	699	62	HERC5	HECT and RLD domain containing E3 ubiquitin protein ligase 5
tRNA56-PheGAA	700	62	CD34	CD34 molecule
tRNA56-PheGAA	701	62	ADAMTSL1	ADAMTS like 1
tRNA56-PheGAA	702	62	ZBTB22	zinc finger and BTB domain containing 22
tRNA56-PheGAA	703	62	EVI2A	ecotropic viral integration site 2A
tRNA56-PheGAA	704	62	PRSS27	serine protease 27
tRNA56-PheGAA	705	62	TEAD1	TEA domain transcription factor 1
tRNA56-PheGAA	706	62	APOBEC3D	apolipoprotein B mRNA editing enzyme catalytic subunit 3D
tRNA56-PheGAA	707	62	OCRL	OCRL, inositol polyphosphate-5-phosphatase
tRNA56-PheGAA	708	62	METTL7B	methyltransferase like 7B
tRNA56-PheGAA	709	62	ANKS6	ankyrin repeat and sterile alpha motif domain containing 6
tRNA56-PheGAA	710	62	HDAC6	histone deacetylase 6
tRNA56-PheGAA	711	62	SCRT2	scratch family transcriptional repressor 2
tRNA56-PheGAA	712	62	RCAN2	regulator of calcineurin 2
tRNA56-PheGAA	713	62	PGR	progesterone receptor
tRNA56-PheGAA	714	62	ZNF251	zinc finger protein 251
tRNA56-PheGAA	715	62	MARK2	microtubule affinity regulating kinase 2
tRNA56-PheGAA	716	61	SLIT3	slit guidance ligand 3
tRNA56-PheGAA	717	61	HNRNPC	heterogeneous nuclear ribonucleoprotein C (C1/C2)
tRNA56-PheGAA	718	61	NSFL1C	NSFL1 cofactor
tRNA56-PheGAA	719	61	TPPP	tubulin polymerization promoting protein
tRNA56-PheGAA	720	61	KLHDC8A	kelch domain containing 8A
tRNA56-PheGAA	721	61	CBX7	chromobox 7
tRNA56-PheGAA	722	61	MS4A8	membrane spanning 4-domains A8
tRNA56-PheGAA	723	61	FRMPD3	FERM and PDZ domain containing 3
tRNA56-PheGAA	724	61	PAX1	paired box 1
tRNA56-PheGAA	725	61	PLD3	phospholipase D family member 3
tRNA56-PheGAA	726	61	FGD1	FYVE, RhoGEF and PH domain containing 1
tRNA56-PheGAA	727	61	C1orf122	chromosome 1 open reading frame 122
tRNA56-PheGAA	728	61	KRTAP8-1	keratin associated protein 8-1
tRNA56-PheGAA	729	61	SVEP1	sushi, von Willebrand factor type A, EGF and pentraxin domain containing 1
tRNA56-PheGAA	730	61	SPTAN1	spectrin alpha, non-erythrocytic 1
tRNA56-PheGAA	731	61	FBXO39	F-box protein 39
tRNA56-PheGAA	732	61	PTPRC	protein tyrosine phosphatase, receptor type C
tRNA56-PheGAA	733	61	USP7	ubiquitin specific peptidase 7
tRNA56-PheGAA	734	61	GNA13	G protein subunit alpha 13
tRNA56-PheGAA	735	61	GATA4	GATA binding protein 4
tRNA56-PheGAA	736	61	RAB6C	RAB6C, member RAS oncogene family
tRNA56-PheGAA	737	61	LZTS1	leucine zipper tumor suppressor 1
tRNA56-PheGAA	738	61	DHH	desert hedgehog signaling molecule
tRNA56-PheGAA	739	61	ARFIP2	ADP ribosylation factor interacting protein 2
tRNA56-PheGAA	740	61	METTL9	methyltransferase like 9
tRNA56-PheGAA	741	61	ETV3	ETS variant 3
tRNA56-PheGAA	742	61	A1CF	APOBEC1 complementation factor
tRNA56-PheGAA	743	61	GPX2	glutathione peroxidase 2
tRNA56-PheGAA	744	60	AKAP6	A-kinase anchoring protein 6
tRNA56-PheGAA	745	60	COMMD6	COMM domain containing 6
tRNA56-PheGAA	746	60	STK16	serine/threonine kinase 16
tRNA56-PheGAA	747	60	ELAVL3	ELAV like RNA binding protein 3
tRNA56-PheGAA	748	60	FRYL	FRY like transcription coactivator
tRNA56-PheGAA	749	60	RASD2	RASD family member 2
tRNA56-PheGAA	750	60	C15orf41	chromosome 15 open reading frame 41
tRNA56-PheGAA	751	60	TP53	tumor protein p53
tRNA56-PheGAA	752	60	BUB1B-PAK6	BUB1B-PAK6 readthrough
tRNA56-PheGAA	753	60	FAM210A	family with sequence similarity 210 member A
tRNA56-PheGAA	754	60	TNFRSF10D	TNF receptor superfamily member 10d
tRNA56-PheGAA	755	60	KIF3C	kinesin family member 3C
tRNA56-PheGAA	756	60	MTHFS	methenyltetrahydrofolate synthetase
tRNA56-PheGAA	757	60	ST20-MTHFS	ST20-MTHFS readthrough
tRNA56-PheGAA	758	60	LOC101928120	uncharacterized LOC101928120
tRNA56-PheGAA	759	60	KRTAP4-11	keratin associated protein 4-11
tRNA56-PheGAA	760	60	PIP4K2B	phosphatidylinositol-5-phosphate 4-kinase type 2 beta
tRNA56-PheGAA	761	60	SLC25A39	solute carrier family 25 member 39
tRNA56-PheGAA	762	60	ZNF34	zinc finger protein 34
tRNA56-PheGAA	763	60	TMEM132B	transmembrane protein 132B
tRNA56-PheGAA	764	60	H2AFJ	H2A histone family member J
tRNA56-PheGAA	765	60	NACC2	NACC family member 2
tRNA56-PheGAA	766	60	NHLRC2	NHL repeat containing 2
tRNA56-PheGAA	767	60	ABHD11	abhydrolase domain containing 11
tRNA56-PheGAA	768	60	FCGR1B	Fc fragment of IgG receptor Ib
tRNA56-PheGAA	769	60	C12orf80	chromosome 12 open reading frame 80
tRNA56-PheGAA	770	60	NANP	N-acetylneuraminic acid phosphatase
tRNA56-PheGAA	771	60	FOXL2	forkhead box L2
tRNA56-PheGAA	772	60	BSDC1	BSD domain containing 1
tRNA56-PheGAA	773	60	TFAP2A	transcription factor AP-2 alpha
tRNA56-PheGAA	774	60	RNGTT	RNA guanylyltransferase and 5'-phosphatase
tRNA56-PheGAA	775	60	ZDHHC18	zinc finger DHHC-type containing 18
tRNA56-PheGAA	776	60	GNGT2	G protein subunit gamma transducin 2
tRNA56-PheGAA	777	60	AAK1	AP2 associated kinase 1
tRNA56-PheGAA	778	60	ATF7	activating transcription factor 7
tRNA56-PheGAA	779	60	PAPPA	pappalysin 1
tRNA56-PheGAA	780	60	NKX3-1	NK3 homeobox 1
tRNA56-PheGAA	781	59	SHC1	SHC adaptor protein 1
tRNA56-PheGAA	782	59	COL4A4	collagen type IV alpha 4 chain
tRNA56-PheGAA	783	59	BTNL8	butyrophilin like 8
tRNA56-PheGAA	784	59	PSME1	proteasome activator subunit 1
tRNA56-PheGAA	785	59	SLC6A11	solute carrier family 6 member 11
tRNA56-PheGAA	786	59	UBASH3B	ubiquitin associated and SH3 domain containing B
tRNA56-PheGAA	787	59	LILRB4	leukocyte immunoglobulin like receptor B4
tRNA56-PheGAA	788	59	SCAMP2	secretory carrier membrane protein 2
tRNA56-PheGAA	789	59	FIGN	fidgetin, microtubule severing factor
tRNA56-PheGAA	790	59	FUT9	fucosyltransferase 9
tRNA56-PheGAA	791	59	CAMK4	calcium/calmodulin dependent protein kinase IV
tRNA56-PheGAA	792	59	SNPH	syntaphilin
tRNA56-PheGAA	793	59	DLG4	discs large MAGUK scaffold protein 4
tRNA56-PheGAA	794	59	SLC8A1	solute carrier family 8 member A1
tRNA56-PheGAA	795	59	SLC9A7	solute carrier family 9 member A7
tRNA56-PheGAA	796	59	PLEKHM3	pleckstrin homology domain containing M3
tRNA56-PheGAA	797	59	AQP7	aquaporin 7
tRNA56-PheGAA	798	59	RAPGEF6	Rap guanine nucleotide exchange factor 6
tRNA56-PheGAA	799	59	CXCL2	C-X-C motif chemokine ligand 2
tRNA56-PheGAA	800	59	WDR92	WD repeat domain 92
tRNA56-PheGAA	801	59	ABR	ABR, RhoGEF and GTPase activating protein
tRNA56-PheGAA	802	59	SNX33	sorting nexin 33
tRNA56-PheGAA	803	59	RAB6D	RAB6D, member RAS oncogene family
tRNA56-PheGAA	804	59	VPS26B	VPS26, retromer complex component B
tRNA56-PheGAA	805	59	POFUT1	protein O-fucosyltransferase 1
tRNA56-PheGAA	806	59	CECR2	CECR2, histone acetyl-lysine reader
tRNA56-PheGAA	807	59	ABCB9	ATP binding cassette subfamily B member 9
tRNA56-PheGAA	808	59	LCK	LCK proto-oncogene, Src family tyrosine kinase
tRNA56-PheGAA	809	59	ST8SIA2	ST8 alpha-N-acetyl-neuraminide alpha-2,8-sialyltransferase 2
tRNA56-PheGAA	810	59	CASTOR2	cytosolic arginine sensor for mTORC1 subunit 2
tRNA56-PheGAA	811	59	PRR14L	proline rich 14 like
tRNA56-PheGAA	812	59	TMOD3	tropomodulin 3
tRNA56-PheGAA	813	59	ZBTB20	zinc finger and BTB domain containing 20
tRNA56-PheGAA	814	59	NTRK2	neurotrophic receptor tyrosine kinase 2
tRNA56-PheGAA	815	59	MEGF6	multiple EGF like domains 6
tRNA56-PheGAA	816	59	MASP1	mannan binding lectin serine peptidase 1
tRNA56-PheGAA	817	59	PLXNA2	plexin A2
tRNA56-PheGAA	818	59	SEL1L	SEL1L, ERAD E3 ligase adaptor subunit
tRNA56-PheGAA	819	59	MEAF6	MYST/Esa1 associated factor 6
tRNA56-PheGAA	820	59	QRICH2	glutamine rich 2
tRNA56-PheGAA	821	59	C19orf84	chromosome 19 open reading frame 84
tRNA56-PheGAA	822	58	LGALS8	galectin 8
tRNA56-PheGAA	823	58	ELMO2	engulfment and cell motility 2
tRNA56-PheGAA	824	58	PRX	periaxin
tRNA56-PheGAA	825	58	SPTLC2	serine palmitoyltransferase long chain base subunit 2
tRNA56-PheGAA	826	58	ZMYM2	zinc finger MYM-type containing 2
tRNA56-PheGAA	827	58	CDH4	cadherin 4
tRNA56-PheGAA	828	58	PSMD9	proteasome 26S subunit, non-ATPase 9
tRNA56-PheGAA	829	58	C5orf66	chromosome 5 open reading frame 66
tRNA56-PheGAA	830	58	C15orf53	chromosome 15 open reading frame 53
tRNA56-PheGAA	831	58	ZBTB5	zinc finger and BTB domain containing 5
tRNA56-PheGAA	832	58	STX3	syntaxin 3
tRNA56-PheGAA	833	58	KIF3B	kinesin family member 3B
tRNA56-PheGAA	834	58	WSB2	WD repeat and SOCS box containing 2
tRNA56-PheGAA	835	58	DCTD	dCMP deaminase
tRNA56-PheGAA	836	58	PRR13	proline rich 13
tRNA56-PheGAA	837	58	RIMKLA	ribosomal modification protein rimK like family member A
tRNA56-PheGAA	838	58	RAB11FIP1	RAB11 family interacting protein 1
tRNA56-PheGAA	839	58	SORCS2	sortilin related VPS10 domain containing receptor 2
tRNA56-PheGAA	840	58	USH1G	USH1 protein network component sans
tRNA56-PheGAA	841	58	COL18A1	collagen type XVIII alpha 1 chain
tRNA56-PheGAA	842	58	MXRA7	matrix remodeling associated 7
tRNA56-PheGAA	843	58	BCAN	brevican
tRNA56-PheGAA	844	58	KIF1B	kinesin family member 1B
tRNA56-PheGAA	845	58	LTK	leukocyte receptor tyrosine kinase
tRNA56-PheGAA	846	58	KCTD7	potassium channel tetramerization domain containing 7
tRNA56-PheGAA	847	58	LRFN1	leucine rich repeat and fibronectin type III domain containing 1
tRNA56-PheGAA	848	58	CCDC88C	coiled-coil domain containing 88C
tRNA56-PheGAA	849	58	BCL9	BCL9, transcription coactivator
tRNA56-PheGAA	850	58	H6PD	hexose-6-phosphate dehydrogenase/glucose 1-dehydrogenase
tRNA56-PheGAA	851	58	IGSF11	immunoglobulin superfamily member 11
tRNA56-PheGAA	852	58	IMPG2	interphotoreceptor matrix proteoglycan 2
tRNA56-PheGAA	853	57	CYP19A1	cytochrome P450 family 19 subfamily A member 1
tRNA56-PheGAA	854	57	LGI2	leucine rich repeat LGI family member 2
tRNA56-PheGAA	855	57	DGKG	diacylglycerol kinase gamma
tRNA56-PheGAA	856	57	ELK1	ELK1, ETS transcription factor
tRNA56-PheGAA	857	57	GLDC	glycine decarboxylase
tRNA56-PheGAA	858	57	LYPD5	LY6/PLAUR domain containing 5
tRNA56-PheGAA	859	57	CS	citrate synthase
tRNA56-PheGAA	860	57	DLGAP1	DLG associated protein 1
tRNA56-PheGAA	861	57	HACD4	3-hydroxyacyl-CoA dehydratase 4
tRNA56-PheGAA	862	57	ARHGAP5	Rho GTPase activating protein 5
tRNA56-PheGAA	863	57	RPRD2	regulation of nuclear pre-mRNA domain containing 2
tRNA56-PheGAA	864	57	KCNC2	potassium voltage-gated channel subfamily C member 2
tRNA56-PheGAA	865	57	AKT1S1	AKT1 substrate 1
tRNA56-PheGAA	866	57	ASIC4	acid sensing ion channel subunit family member 4
tRNA56-PheGAA	867	57	ATF3	activating transcription factor 3
tRNA56-PheGAA	868	57	FBXO2	F-box protein 2
tRNA56-PheGAA	869	57	HADHA	hydroxyacyl-CoA dehydrogenase trifunctional multienzyme complex subunit alpha
tRNA56-PheGAA	870	57	PSMA6	proteasome subunit alpha 6
tRNA56-PheGAA	871	57	ACSF3	acyl-CoA synthetase family member 3
tRNA56-PheGAA	872	57	LY6G6C	lymphocyte antigen 6 family member G6C
tRNA56-PheGAA	873	57	PROSER3	proline and serine rich 3
tRNA56-PheGAA	874	57	STX4	syntaxin 4
tRNA56-PheGAA	875	57	ATXN7L1	ataxin 7 like 1
tRNA56-PheGAA	876	57	ZNF785	zinc finger protein 785
tRNA56-PheGAA	877	57	ING4	inhibitor of growth family member 4
tRNA56-PheGAA	878	57	POU2AF1	POU class 2 associating factor 1
tRNA56-PheGAA	879	57	HDAC5	histone deacetylase 5
tRNA56-PheGAA	880	57	PRMT1	protein arginine methyltransferase 1
tRNA56-PheGAA	881	57	RNF144B	ring finger protein 144B
tRNA56-PheGAA	882	57	N4BP1	NEDD4 binding protein 1
tRNA56-PheGAA	883	57	POTEM	POTE ankyrin domain family member M
tRNA56-PheGAA	884	56	SH3PXD2A	SH3 and PX domains 2A
tRNA56-PheGAA	885	56	F9	coagulation factor IX
tRNA56-PheGAA	886	56	FSCN1	fascin actin-bundling protein 1
tRNA56-PheGAA	887	56	CDH13	cadherin 13
tRNA56-PheGAA	888	56	WIZ	WIZ zinc finger
tRNA56-PheGAA	889	56	SELENON	selenoprotein N
tRNA56-PheGAA	890	56	HAUS5	HAUS augmin like complex subunit 5
tRNA56-PheGAA	891	56	KLHL5	kelch like family member 5
tRNA56-PheGAA	892	56	C21orf91	chromosome 21 open reading frame 91
tRNA56-PheGAA	893	56	RBP4	retinol binding protein 4
tRNA56-PheGAA	894	56	TENM4	teneurin transmembrane protein 4
tRNA56-PheGAA	895	56	CDK11A	cyclin dependent kinase 11A
tRNA56-PheGAA	896	56	INKA2	inka box actin regulator 2
tRNA56-PheGAA	897	56	MED14	mediator complex subunit 14
tRNA56-PheGAA	898	56	PRDM2	PR/SET domain 2
tRNA56-PheGAA	899	56	CYTH2	cytohesin 2
tRNA56-PheGAA	900	56	NFIC	nuclear factor I C
tRNA56-PheGAA	901	56	CDK11B	cyclin dependent kinase 11B
tRNA56-PheGAA	902	56	RIMS3	regulating synaptic membrane exocytosis 3
tRNA56-PheGAA	903	56	C20orf202	chromosome 20 open reading frame 202
tRNA56-PheGAA	904	56	GOLGA7B	golgin A7 family member B
tRNA56-PheGAA	905	56	SLC48A1	solute carrier family 48 member 1
tRNA56-PheGAA	906	56	HIPK1	homeodomain interacting protein kinase 1
tRNA56-PheGAA	907	56	MAP9	microtubule associated protein 9
tRNA56-PheGAA	908	56	TGFB1	transforming growth factor beta 1
tRNA56-PheGAA	909	56	SFMBT2	Scm like with four mbt domains 2
tRNA56-PheGAA	910	56	FXYD3	FXYD domain containing ion transport regulator 3
tRNA56-PheGAA	911	56	PROK1	prokineticin 1
tRNA56-PheGAA	912	56	PPARA	peroxisome proliferator activated receptor alpha
tRNA56-PheGAA	913	56	GRM4	glutamate metabotropic receptor 4
tRNA56-PheGAA	914	56	PTK2B	protein tyrosine kinase 2 beta
tRNA56-PheGAA	915	56	EPB41	erythrocyte membrane protein band 4.1
tRNA56-PheGAA	916	56	TMPRSS13	transmembrane serine protease 13
tRNA56-PheGAA	917	56	TGFBRAP1	transforming growth factor beta receptor associated protein 1
tRNA56-PheGAA	918	55	CAPZB	capping actin protein of muscle Z-line subunit beta
tRNA56-PheGAA	919	55	FBXO44	F-box protein 44
tRNA56-PheGAA	920	55	DMBX1	diencephalon/mesencephalon homeobox 1
tRNA56-PheGAA	921	55	SHF	Src homology 2 domain containing F
tRNA56-PheGAA	922	55	PPP1R9B	protein phosphatase 1 regulatory subunit 9B
tRNA56-PheGAA	923	55	RASSF3	Ras association domain family member 3
tRNA56-PheGAA	924	55	WDTC1	WD and tetratricopeptide repeats 1
tRNA56-PheGAA	925	55	UBE2E2	ubiquitin conjugating enzyme E2 E2
tRNA56-PheGAA	926	55	NHLH1	nescient helix-loop-helix 1
tRNA56-PheGAA	927	55	EGLN1	egl-9 family hypoxia inducible factor 1
tRNA56-PheGAA	928	55	RHBDD2	rhomboid domain containing 2
tRNA56-PheGAA	929	55	STX5	syntaxin 5
tRNA56-PheGAA	930	55	SFTPB	surfactant protein B
tRNA56-PheGAA	931	55	PWWP2A	PWWP domain containing 2A
tRNA56-PheGAA	932	55	ANKRD33B	ankyrin repeat domain 33B
tRNA56-PheGAA	933	55	MED22	mediator complex subunit 22
tRNA56-PheGAA	934	55	KLHL31	kelch like family member 31
tRNA56-PheGAA	935	55	TSPAN14	tetraspanin 14
tRNA56-PheGAA	936	55	EIF4E2	eukaryotic translation initiation factor 4E family member 2
tRNA56-PheGAA	937	55	PRKCB	protein kinase C beta
tRNA56-PheGAA	938	55	SGCZ	sarcoglycan zeta
tRNA56-PheGAA	939	55	GABRE	gamma-aminobutyric acid type A receptor epsilon subunit
tRNA56-PheGAA	940	55	ARHGEF11	Rho guanine nucleotide exchange factor 11
tRNA56-PheGAA	941	55	MICOS10-NBL1	MICOS10-NBL1 readthrough
tRNA56-PheGAA	942	55	KDM5C	lysine demethylase 5C
tRNA56-PheGAA	943	55	SF3A3	splicing factor 3a subunit 3
tRNA56-PheGAA	944	55	HOXC10	homeobox C10
tRNA56-PheGAA	945	55	TCF3	transcription factor 3
tRNA56-PheGAA	946	55	MAP2K7	mitogen-activated protein kinase kinase 7
tRNA56-PheGAA	947	55	FOXK1	forkhead box K1
tRNA56-PheGAA	948	55	TAZ	tafazzin
tRNA56-PheGAA	949	55	VANGL1	VANGL planar cell polarity protein 1
tRNA56-PheGAA	950	55	AIG1	androgen induced 1
tRNA56-PheGAA	951	55	RCSD1	RCSD domain containing 1
tRNA56-PheGAA	952	55	CXCL10	C-X-C motif chemokine ligand 10
tRNA56-PheGAA	953	55	BAHCC1	BAH domain and coiled-coil containing 1
tRNA56-PheGAA	954	55	RPS3	ribosomal protein S3
tRNA56-PheGAA	955	55	PDE4A	phosphodiesterase 4A
tRNA56-PheGAA	956	55	TCEANC2	transcription elongation factor A N-terminal and central domain containing 2
tRNA56-PheGAA	957	55	ZNF629	zinc finger protein 629
tRNA56-PheGAA	958	55	YIPF6	Yip1 domain family member 6
tRNA56-PheGAA	959	55	SNX12	sorting nexin 12
tRNA56-PheGAA	960	54	FLT4	fms related tyrosine kinase 4
tRNA56-PheGAA	961	54	JAML	junction adhesion molecule like
tRNA56-PheGAA	962	54	SP140L	SP140 nuclear body protein like
tRNA56-PheGAA	963	54	EDC3	enhancer of mRNA decapping 3
tRNA56-PheGAA	964	54	MYL2	myosin light chain 2
tRNA56-PheGAA	965	54	FAM126A	family with sequence similarity 126 member A
tRNA56-PheGAA	966	54	FSTL4	follistatin like 4
tRNA56-PheGAA	967	54	ACOXL	acyl-CoA oxidase like
tRNA56-PheGAA	968	54	RNF169	ring finger protein 169
tRNA56-PheGAA	969	54	PRR12	proline rich 12
tRNA56-PheGAA	970	54	GPR55	G protein-coupled receptor 55
tRNA56-PheGAA	971	54	SLC4A11	solute carrier family 4 member 11
tRNA56-PheGAA	972	54	MCCC2	methylcrotonoyl-CoA carboxylase 2
tRNA56-PheGAA	973	54	CCDC93	coiled-coil domain containing 93
tRNA56-PheGAA	974	54	FAM104B	family with sequence similarity 104 member B
tRNA56-PheGAA	975	54	DUSP22	dual specificity phosphatase 22
tRNA56-PheGAA	976	54	PATL1	PAT1 homolog 1, processing body mRNA decay factor
tRNA56-PheGAA	977	54	DLX4	distal-less homeobox 4
tRNA56-PheGAA	978	54	LRRC4B	leucine rich repeat containing 4B
tRNA56-PheGAA	979	54	CLIC5	chloride intracellular channel 5
tRNA56-PheGAA	980	54	TNFAIP8L1	TNF alpha induced protein 8 like 1
tRNA56-PheGAA	981	54	ATP6V1FNB	ATP6V1F neighbor
tRNA56-PheGAA	982	54	CUX2	cut like homeobox 2
tRNA56-PheGAA	983	54	CPS1	carbamoyl-phosphate synthase 1
tRNA56-PheGAA	984	54	ATG16L2	autophagy related 16 like 2
tRNA56-PheGAA	985	54	FAM78A	family with sequence similarity 78 member A
tRNA56-PheGAA	986	54	VPS13D	vacuolar protein sorting 13 homolog D
tRNA56-PheGAA	987	54	NOTCH2NLA	notch 2 N-terminal like A
tRNA56-PheGAA	988	54	PSENEN	presenilin enhancer, gamma-secretase subunit
tRNA56-PheGAA	989	54	CYP2S1	cytochrome P450 family 2 subfamily S member 1
tRNA56-PheGAA	990	54	CCR7	C-C motif chemokine receptor 7
tRNA56-PheGAA	991	54	SLAMF7	SLAM family member 7
tRNA56-PheGAA	992	54	SIGLEC7	sialic acid binding Ig like lectin 7
tRNA56-PheGAA	993	54	ZNF618	zinc finger protein 618
tRNA56-PheGAA	994	54	MYL3	myosin light chain 3
tRNA56-PheGAA	995	54	SMPD3	sphingomyelin phosphodiesterase 3
tRNA56-PheGAA	996	54	KCNK17	potassium two pore domain channel subfamily K member 17
tRNA56-PheGAA	997	54	TTYH3	tweety family member 3
tRNA56-PheGAA	998	54	CA6	carbonic anhydrase 6
tRNA56-PheGAA	999	54	OGG1	8-oxoguanine DNA glycosylase
tRNA56-PheGAA	1000	54	EFCAB2	EF-hand calcium binding domain 2
tRNA56-PheGAA	1001	54	MYH9	myosin heavy chain 9
tRNA56-PheGAA	1002	53	ARL3	ADP ribosylation factor like GTPase 3
tRNA56-PheGAA	1003	53	SINHCAF	SIN3-HDAC complex associated factor
tRNA56-PheGAA	1004	53	ZBTB45	zinc finger and BTB domain containing 45
tRNA56-PheGAA	1005	53	ZFP91	ZFP91 zinc finger protein
tRNA56-PheGAA	1006	53	ST8SIA3	ST8 alpha-N-acetyl-neuraminide alpha-2,8-sialyltransferase 3
tRNA56-PheGAA	1007	53	LIMK2	LIM domain kinase 2
tRNA56-PheGAA	1008	53	PATJ	PATJ, crumbs cell polarity complex component
tRNA56-PheGAA	1009	53	BTRC	beta-transducin repeat containing E3 ubiquitin protein ligase
tRNA56-PheGAA	1010	53	PIK3R6	phosphoinositide-3-kinase regulatory subunit 6
tRNA56-PheGAA	1011	53	SSX1	SSX family member 1
tRNA56-PheGAA	1012	53	GRM6	glutamate metabotropic receptor 6
tRNA56-PheGAA	1013	53	GFOD2	glucose-fructose oxidoreductase domain containing 2
tRNA56-PheGAA	1014	53	C5orf58	chromosome 5 open reading frame 58
tRNA56-PheGAA	1015	53	XYLT1	xylosyltransferase 1
tRNA56-PheGAA	1016	53	VAMP8	vesicle associated membrane protein 8
tRNA56-PheGAA	1017	53	PLA2G2F	phospholipase A2 group IIF
tRNA56-PheGAA	1018	53	ANKRD52	ankyrin repeat domain 52
tRNA56-PheGAA	1019	53	CHST9	carbohydrate sulfotransferase 9
tRNA56-PheGAA	1020	53	SCUBE3	signal peptide, CUB domain and EGF like domain containing 3
tRNA56-PheGAA	1021	53	RLIM	ring finger protein, LIM domain interacting
tRNA56-PheGAA	1022	53	NCOA5	nuclear receptor coactivator 5
tRNA56-PheGAA	1023	53	SCN4A	sodium voltage-gated channel alpha subunit 4
tRNA56-PheGAA	1024	53	ATRN	attractin
tRNA56-PheGAA	1025	53	SEMA5A	semaphorin 5A
tRNA56-PheGAA	1026	53	ATP6V0A1	ATPase H+ transporting V0 subunit a1
tRNA56-PheGAA	1027	53	PREX2	phosphatidylinositol-3,4,5-trisphosphate dependent Rac exchange factor 2
tRNA56-PheGAA	1028	53	SFXN2	sideroflexin 2
tRNA56-PheGAA	1029	53	TRIB1	tribbles pseudokinase 1
tRNA56-PheGAA	1030	53	C9orf3	chromosome 9 open reading frame 3
tRNA56-PheGAA	1031	53	DSG1	desmoglein 1
tRNA56-PheGAA	1032	53	PPME1	protein phosphatase methylesterase 1
tRNA56-PheGAA	1033	53	NFYC	nuclear transcription factor Y subunit gamma
tRNA56-PheGAA	1034	53	TUSC2	tumor suppressor 2, mitochondrial calcium regulator
tRNA56-PheGAA	1035	53	SMYD5	SMYD family member 5
tRNA56-PheGAA	1036	53	PITPNM3	PITPNM family member 3
tRNA56-PheGAA	1037	53	IQCE	IQ motif containing E
tRNA56-PheGAA	1038	53	CD300LG	CD300 molecule like family member g
tRNA56-PheGAA	1039	53	S100A7A	S100 calcium binding protein A7A
tRNA56-PheGAA	1040	53	SEPT3	septin 3
tRNA56-PheGAA	1041	53	GRIN3A	glutamate ionotropic receptor NMDA type subunit 3A
tRNA56-PheGAA	1042	52	ZNHIT3	zinc finger HIT-type containing 3
tRNA56-PheGAA	1043	52	HS3ST1	heparan sulfate-glucosamine 3-sulfotransferase 1
tRNA56-PheGAA	1044	52	MECR	mitochondrial trans-2-enoyl-CoA reductase
tRNA56-PheGAA	1045	52	LPAR5	lysophosphatidic acid receptor 5
tRNA56-PheGAA	1046	52	SHB	SH2 domain containing adaptor protein B
tRNA56-PheGAA	1047	52	DMAC2	distal membrane arm assembly complex 2
tRNA56-PheGAA	1048	52	ZBTB7A	zinc finger and BTB domain containing 7A
tRNA56-PheGAA	1049	52	ZC3HAV1	zinc finger CCCH-type containing, antiviral 1
tRNA56-PheGAA	1050	52	ZNF800	zinc finger protein 800
tRNA56-PheGAA	1051	52	CYB561D1	cytochrome b561 family member D1
tRNA56-PheGAA	1052	52	PDZD8	PDZ domain containing 8
tRNA56-PheGAA	1053	52	MSX2	msh homeobox 2
tRNA56-PheGAA	1054	52	MARK4	microtubule affinity regulating kinase 4
tRNA56-PheGAA	1055	52	UGDH	UDP-glucose 6-dehydrogenase
tRNA56-PheGAA	1056	52	TRAM2	translocation associated membrane protein 2
tRNA56-PheGAA	1057	52	PRDM1	PR/SET domain 1
tRNA56-PheGAA	1058	52	LRRC32	leucine rich repeat containing 32
tRNA56-PheGAA	1059	52	MED19	mediator complex subunit 19
tRNA56-PheGAA	1060	52	IGF2BP1	insulin like growth factor 2 mRNA binding protein 1
tRNA56-PheGAA	1061	52	THTPA	thiamine triphosphatase
tRNA56-PheGAA	1062	52	CRTC1	CREB regulated transcription coactivator 1
tRNA56-PheGAA	1063	52	TCAF2	TRPM8 channel associated factor 2
tRNA56-PheGAA	1064	52	ADGRL2	adhesion G protein-coupled receptor L2
tRNA56-PheGAA	1065	52	ENAH	ENAH, actin regulator
tRNA56-PheGAA	1066	52	ITGAL	integrin subunit alpha L
tRNA56-PheGAA	1067	52	RAB6B	RAB6B, member RAS oncogene family
tRNA56-PheGAA	1068	52	KCNE3	potassium voltage-gated channel subfamily E regulatory subunit 3
tRNA56-PheGAA	1069	52	CLUH	clustered mitochondria homolog
tRNA56-PheGAA	1070	52	PPP1R3B	protein phosphatase 1 regulatory subunit 3B
tRNA56-PheGAA	1071	52	DGKK	diacylglycerol kinase kappa
tRNA56-PheGAA	1072	52	SNAI1	snail family transcriptional repressor 1
tRNA56-PheGAA	1073	52	NR2C1	nuclear receptor subfamily 2 group C member 1
tRNA56-PheGAA	1074	52	KIAA1549	KIAA1549
tRNA56-PheGAA	1075	52	NPTXR	neuronal pentraxin receptor
tRNA56-PheGAA	1076	52	NCAM1	neural cell adhesion molecule 1
tRNA56-PheGAA	1077	52	KRTAP10-12	keratin associated protein 10-12
tRNA56-PheGAA	1078	52	EBAG9	estrogen receptor binding site associated, antigen, 9
tRNA56-PheGAA	1079	52	NKD1	NKD1, WNT signaling pathway inhibitor
tRNA56-PheGAA	1080	52	LPP	LIM domain containing preferred translocation partner in lipoma
tRNA56-PheGAA	1081	52	SLC25A44	solute carrier family 25 member 44
tRNA56-PheGAA	1082	52	PAFAH1B2	platelet activating factor acetylhydrolase 1b catalytic subunit 2
tRNA56-PheGAA	1083	51	CARHSP1	calcium regulated heat stable protein 1
tRNA56-PheGAA	1084	51	PRPH2	peripherin 2
tRNA56-PheGAA	1085	51	DHDDS	dehydrodolichyl diphosphate synthase subunit
tRNA56-PheGAA	1086	51	SIGLEC12	sialic acid binding Ig like lectin 12 (gene/pseudogene)
tRNA56-PheGAA	1087	51	BTBD9	BTB domain containing 9
tRNA56-PheGAA	1088	51	FAM78B	family with sequence similarity 78 member B
tRNA56-PheGAA	1089	51	FOXF1	forkhead box F1
tRNA56-PheGAA	1090	51	GAS2L2	growth arrest specific 2 like 2
tRNA56-PheGAA	1091	51	TNNI1	troponin I1, slow skeletal type
tRNA56-PheGAA	1092	51	RANBP10	RAN binding protein 10
tRNA56-PheGAA	1093	51	PAG1	phosphoprotein membrane anchor with glycosphingolipid microdomains 1
tRNA56-PheGAA	1094	51	STAC2	SH3 and cysteine rich domain 2
tRNA56-PheGAA	1095	51	MCFD2	multiple coagulation factor deficiency 2
tRNA56-PheGAA	1096	51	DIPK2B	divergent protein kinase domain 2B
tRNA56-PheGAA	1097	51	TP73	tumor protein p73
tRNA56-PheGAA	1098	51	APOBEC4	apolipoprotein B mRNA editing enzyme catalytic polypeptide like 4
tRNA56-PheGAA	1099	51	CCL22	C-C motif chemokine ligand 22
tRNA56-PheGAA	1100	51	ARID4A	AT-rich interaction domain 4A
tRNA56-PheGAA	1101	51	EIF4E3	eukaryotic translation initiation factor 4E family member 3
tRNA56-PheGAA	1102	51	MRE11	MRE11 homolog, double strand break repair nuclease
tRNA56-PheGAA	1103	51	CYP2B6	cytochrome P450 family 2 subfamily B member 6
tRNA56-PheGAA	1104	51	RFC1	replication factor C subunit 1
tRNA56-PheGAA	1105	51	PLEKHG2	pleckstrin homology and RhoGEF domain containing G2
tRNA56-PheGAA	1106	51	NXF1	nuclear RNA export factor 1
tRNA56-PheGAA	1107	51	PAX5	paired box 5
tRNA56-PheGAA	1108	51	PTGFR	prostaglandin F receptor
tRNA56-PheGAA	1109	51	SLC43A2	solute carrier family 43 member 2
tRNA56-PheGAA	1110	51	TAF5L	TATA-box binding protein associated factor 5 like
tRNA56-PheGAA	1111	51	RHOQ	ras homolog family member Q
tRNA56-PheGAA	1112	51	BRPF3	bromodomain and PHD finger containing 3
tRNA56-PheGAA	1113	51	NLGN2	neuroligin 2
tRNA56-PheGAA	1114	51	RPRD1B	regulation of nuclear pre-mRNA domain containing 1B
tRNA56-PheGAA	1115	51	TLN2	talin 2
tRNA56-PheGAA	1116	51	ADAM30	ADAM metallopeptidase domain 30
tRNA56-PheGAA	1117	51	CUL2	cullin 2
tRNA56-PheGAA	1118	51	PPFIBP1	PPFIA binding protein 1
tRNA56-PheGAA	1119	51	RAB11B	RAB11B, member RAS oncogene family
tRNA56-PheGAA	1120	51	HOXC4	homeobox C4
tRNA56-PheGAA	1121	51	KCNV1	potassium voltage-gated channel modifier subfamily V member 1
tRNA56-PheGAA	1122	51	MSI1	musashi RNA binding protein 1
tRNA56-PheGAA	1123	51	KLK3	kallikrein related peptidase 3
tRNA56-PheGAA	1124	51	C17orf78	chromosome 17 open reading frame 78
tRNA56-PheGAA	1125	51	TMEM164	transmembrane protein 164
tRNA56-PheGAA	1126	51	C17orf97	chromosome 17 open reading frame 97
tRNA56-PheGAA	1127	51	NDUFAF3	NADH:ubiquinone oxidoreductase complex assembly factor 3
tRNA56-PheGAA	1128	50	ZFHX3	zinc finger homeobox 3
tRNA56-PheGAA	1129	50	WDR26	WD repeat domain 26
tRNA56-PheGAA	1130	50	POLE3	DNA polymerase epsilon 3, accessory subunit
tRNA56-PheGAA	1131	50	SNX27	sorting nexin family member 27
tRNA56-PheGAA	1132	50	RGMB	repulsive guidance molecule BMP co-receptor b
tRNA56-PheGAA	1133	50	TPI1	triosephosphate isomerase 1
tRNA56-PheGAA	1134	50	SRCIN1	SRC kinase signaling inhibitor 1
tRNA56-PheGAA	1135	50	TMEM104	transmembrane protein 104
tRNA56-PheGAA	1136	50	NCLN	nicalin
tRNA56-PheGAA	1137	50	TOR4A	torsin family 4 member A
tRNA56-PheGAA	1138	50	KSR2	kinase suppressor of ras 2
tRNA56-PheGAA	1139	50	KCNQ5	potassium voltage-gated channel subfamily Q member 5
tRNA56-PheGAA	1140	50	ARRB2	arrestin beta 2
tRNA56-PheGAA	1141	50	SLC36A3	solute carrier family 36 member 3
tRNA56-PheGAA	1142	50	OPN5	opsin 5
tRNA56-PheGAA	1143	50	MORN3	MORN repeat containing 3
tRNA56-PheGAA	1144	50	CHST13	carbohydrate sulfotransferase 13
tRNA56-PheGAA	1145	50	ASPRV1	aspartic peptidase retroviral like 1
tRNA56-PheGAA	1146	50	NFATC2IP	nuclear factor of activated T cells 2 interacting protein
tRNA56-PheGAA	1147	50	TSSK1B	testis specific serine kinase 1B
tRNA56-PheGAA	1148	50	MFRP	membrane frizzled-related protein
tRNA56-PheGAA	1149	50	ZKSCAN3	zinc finger with KRAB and SCAN domains 3
tRNA56-PheGAA	1150	50	ST7	suppression of tumorigenicity 7
tRNA56-PheGAA	1151	50	LYRM4	LYR motif containing 4
tRNA56-PheGAA	1152	50	TXLNG	taxilin gamma
tRNA56-PheGAA	1153	50	CNOT3	CCR4-NOT transcription complex subunit 3
tRNA56-PheGAA	1154	50	LOXL1	lysyl oxidase like 1
tRNA56-PheGAA	1155	50	ABCC1	ATP binding cassette subfamily C member 1
tRNA56-PheGAA	1156	50	COX6A1	cytochrome c oxidase subunit 6A1
tRNA56-PheGAA	1157	50	WARS	tryptophanyl-tRNA synthetase
tRNA56-PheGAA	1158	50	BCL2L2	BCL2 like 2
tRNA56-PheGAA	1159	50	TNKS	tankyrase
tRNA56-PheGAA	1160	50	HIST2H2BE	histone cluster 2 H2B family member e
tRNA56-PheGAA	1161	50	CTNND2	catenin delta 2
tRNA56-PheGAA	1162	50	ERBB2	erb-b2 receptor tyrosine kinase 2
tRNA56-PheGAA	1163	50	RUFY2	RUN and FYVE domain containing 2
tRNA56-PheGAA	1164	50	CXADR	CXADR, Ig-like cell adhesion molecule
tRNA56-PheGAA	1165	50	NOTCH2	notch 2
tRNA56-PheGAA	1166	50	SUMF1	sulfatase modifying factor 1
tRNA56-PheGAA	1167	50	PGP	phosphoglycolate phosphatase
tRNA56-PheGAA	1168	50	C14orf28	chromosome 14 open reading frame 28
tRNA56-PheGAA	1169	50	TMEM220	transmembrane protein 220
tRNA56-PheGAA	1170	50	BICD1	BICD cargo adaptor 1
tRNA4-ThrTGT	1	95	DNMT3A	DNA methyltransferase 3 alpha
tRNA4-ThrTGT	2	94	KLHL36	kelch like family member 36
tRNA4-ThrTGT	3	92	CACNA1A	calcium voltage-gated channel subunit alpha1 A
tRNA4-ThrTGT	4	89	TMX3	thioredoxin related transmembrane protein 3
tRNA4-ThrTGT	5	88	ZNF586	zinc finger protein 586
tRNA4-ThrTGT	6	87	RTL8A	retrotransposon Gag like 8A
tRNA4-ThrTGT	7	86	SST	somatostatin
tRNA4-ThrTGT	8	86	RTL8C	retrotransposon Gag like 8C
tRNA4-ThrTGT	9	86	KLHDC8A	kelch domain containing 8A
tRNA4-ThrTGT	10	86	TUSC1	tumor suppressor candidate 1
tRNA4-ThrTGT	11	85	ISY1-RAB43	ISY1-RAB43 readthrough
tRNA4-ThrTGT	12	85	RAB43	RAB43, member RAS oncogene family
tRNA4-ThrTGT	13	85	DSE	dermatan sulfate epimerase
tRNA4-ThrTGT	14	84	RTL8B	retrotransposon Gag like 8B
tRNA4-ThrTGT	15	84	DCUN1D4	defective in cullin neddylation 1 domain containing 4
tRNA4-ThrTGT	16	83	GGA3	golgi associated, gamma adaptin ear containing, ARF binding protein 3
tRNA4-ThrTGT	17	82	GSE1	Gse1 coiled-coil protein
tRNA4-ThrTGT	18	82	HECTD1	HECT domain E3 ubiquitin protein ligase 1
tRNA4-ThrTGT	19	80	MN1	MN1 proto-oncogene, transcriptional regulator
tRNA4-ThrTGT	20	79	CFC1	cripto, FRL-1, cryptic family 1
tRNA4-ThrTGT	21	78	PKN3	protein kinase N3
tRNA4-ThrTGT	22	78	ZNF273	zinc finger protein 273
tRNA4-ThrTGT	23	75	ACYP2	acylphosphatase 2
tRNA4-ThrTGT	24	75	POU2F2	POU class 2 homeobox 2
tRNA4-ThrTGT	25	75	APOC4	apolipoprotein C4
tRNA4-ThrTGT	26	72	UNC119	unc-119 lipid binding chaperone
tRNA4-ThrTGT	27	72	ACVR1B	activin A receptor type 1B
tRNA4-ThrTGT	28	70	HMCN2	hemicentin 2
tRNA4-ThrTGT	29	70	SDC4	syndecan 4
tRNA4-ThrTGT	30	68	GRM1	glutamate metabotropic receptor 1
tRNA4-ThrTGT	31	68	SLC35E1	solute carrier family 35 member E1
tRNA4-ThrTGT	32	68	LEP	leptin
tRNA4-ThrTGT	33	67	SLC29A3	solute carrier family 29 member 3
tRNA4-ThrTGT	34	67	SAMD4B	sterile alpha motif domain containing 4B
tRNA4-ThrTGT	35	67	TMEM200B	transmembrane protein 200B
tRNA4-ThrTGT	36	66	VPS26A	VPS26, retromer complex component A
tRNA4-ThrTGT	37	66	GMEB2	glucocorticoid modulatory element binding protein 2
tRNA4-ThrTGT	38	65	FEZ1	fasciculation and elongation protein zeta 1
tRNA4-ThrTGT	39	65	NFATC2IP	nuclear factor of activated T cells 2 interacting protein
tRNA4-ThrTGT	40	64	FOXG1	forkhead box G1
tRNA4-ThrTGT	41	63	CYP4F11	cytochrome P450 family 4 subfamily F member 11
tRNA4-ThrTGT	42	63	NKX2-3	NK2 homeobox 3
tRNA4-ThrTGT	43	62	FBXO27	F-box protein 27
tRNA4-ThrTGT	44	62	STARD13	StAR related lipid transfer domain containing 13
tRNA4-ThrTGT	45	62	PTK2	protein tyrosine kinase 2
tRNA4-ThrTGT	46	62	SLBP	stem-loop binding protein
tRNA4-ThrTGT	47	61	GJA3	gap junction protein alpha 3
tRNA4-ThrTGT	48	61	ITPRIP	inositol 1,4,5-trisphosphate receptor interacting protein
tRNA4-ThrTGT	49	61	ZFP41	ZFP41 zinc finger protein
tRNA4-ThrTGT	50	61	TXNRD3	thioredoxin reductase 3
tRNA4-ThrTGT	51	60	SRP19	signal recognition particle 19
tRNA4-ThrTGT	52	60	ANKRD13C	ankyrin repeat domain 13C
tRNA4-ThrTGT	53	60	ZCCHC24	zinc finger CCHC-type containing 24
tRNA4-ThrTGT	54	60	KLHL29	kelch like family member 29
tRNA4-ThrTGT	55	59	GBX2	gastrulation brain homeobox 2
tRNA4-ThrTGT	56	59	MNX1	motor neuron and pancreas homeobox 1
tRNA4-ThrTGT	57	59	SDF4	stromal cell derived factor 4
tRNA4-ThrTGT	58	59	PARD3B	par-3 family cell polarity regulator beta
tRNA4-ThrTGT	59	59	INCENP	inner centromere protein
tRNA4-ThrTGT	60	59	EXTL3	exostosin like glycosyltransferase 3
tRNA4-ThrTGT	61	59	NANOG	Nanog homeobox
tRNA4-ThrTGT	62	58	TIGD6	tigger transposable element derived 6
tRNA4-ThrTGT	63	58	DPY19L3	dpy-19 like C-mannosyltransferase 3
tRNA4-ThrTGT	64	58	ZBTB7A	zinc finger and BTB domain containing 7A
tRNA4-ThrTGT	65	58	ABCD3	ATP binding cassette subfamily D member 3
tRNA4-ThrTGT	66	58	CCAR2	cell cycle and apoptosis regulator 2
tRNA4-ThrTGT	67	58	ST3GAL3	ST3 beta-galactoside alpha-2,3-sialyltransferase 3
tRNA4-ThrTGT	68	57	PXMP2	peroxisomal membrane protein 2
tRNA4-ThrTGT	69	57	GATA3	GATA binding protein 3
tRNA4-ThrTGT	70	57	MROH1	maestro heat like repeat family member 1
tRNA4-ThrTGT	71	57	PRICKLE1	prickle planar cell polarity protein 1
tRNA4-ThrTGT	72	57	FOSL1	FOS like 1, AP-1 transcription factor subunit
tRNA4-ThrTGT	73	57	BOD1L2	biorientation of chromosomes in cell division 1 like 2
tRNA4-ThrTGT	74	56	MYCN	MYCN proto-oncogene, bHLH transcription factor
tRNA4-ThrTGT	75	56	RASAL2	RAS protein activator like 2
tRNA4-ThrTGT	76	56	TNFRSF1B	TNF receptor superfamily member 1B
tRNA4-ThrTGT	77	56	FADS3	fatty acid desaturase 3
tRNA4-ThrTGT	78	56	ZNF292	zinc finger protein 292
tRNA4-ThrTGT	79	55	TBC1D16	TBC1 domain family member 16
tRNA4-ThrTGT	80	55	ANKRD16	ankyrin repeat domain 16
tRNA4-ThrTGT	81	55	BCL9	BCL9, transcription coactivator
tRNA4-ThrTGT	82	55	SNRNP48	small nuclear ribonucleoprotein U11/U12 subunit 48
tRNA4-ThrTGT	83	54	FASTKD1	FAST kinase domains 1
tRNA4-ThrTGT	84	54	ARID1A	AT-rich interaction domain 1A
tRNA4-ThrTGT	85	54	NHSL1	NHS like 1
tRNA4-ThrTGT	86	53	POLH	DNA polymerase eta
tRNA4-ThrTGT	87	53	MAPK4	mitogen-activated protein kinase 4
tRNA4-ThrTGT	88	53	PBLD	phenazine biosynthesis like protein domain containing
tRNA4-ThrTGT	89	53	CHM	CHM, Rab escort protein 1
tRNA4-ThrTGT	90	53	MMD2	monocyte to macrophage differentiation associated 2
tRNA4-ThrTGT	91	53	ZNF791	zinc finger protein 791
tRNA4-ThrTGT	92	52	WNT5B	Wnt family member 5B
tRNA4-ThrTGT	93	52	DDX55	DEAD-box helicase 55
tRNA4-ThrTGT	94	52	ITGAL	integrin subunit alpha L
tRNA4-ThrTGT	95	52	CCDC43	coiled-coil domain containing 43
tRNA4-ThrTGT	96	51	C17orf75	chromosome 17 open reading frame 75
tRNA4-ThrTGT	97	51	CRISPLD2	cysteine rich secretory protein LCCL domain containing 2
tRNA4-ThrTGT	98	51	ARL10	ADP ribosylation factor like GTPase 10
tRNA4-ThrTGT	99	51	TPRA1	transmembrane protein adipocyte associated 1
tRNA4-ThrTGT	100	50	MZF1	myeloid zinc finger 1
tRNA4-ThrTGT	101	50	BCL2L13	BCL2 like 13
tRNA4-ThrTGT	102	50	VSTM2L	V-set and transmembrane domain containing 2 like
tRNA4-ThrTGT	103	50	NINL	ninein like
tRNA4-ThrTGT	104	50	SPTLC3	serine palmitoyltransferase long chain base subunit 3
tRNA4-ThrTGT	105	50	MCAM	melanoma cell adhesion molecule
tRNA21-ThrTGT		1	submission	DNMT3A	DNA methyltransferase 3 alpha
tRNA21-ThrTGT		2	submission	KLHL36	kelch like family member 36
tRNA21-ThrTGT		3	submission	CACNA1A	calcium voltage-gated channel subunit alpha1 A
tRNA21-ThrTGT		4	submission	TMX3	thioredoxin related transmembrane protein 3
tRNA21-ThrTGT		5	submission	ZNF586	zinc finger protein 586
tRNA21-ThrTGT		6	submission	RTL8A	retrotransposon Gag like 8A
tRNA21-ThrTGT		7	submission	SST	somatostatin
tRNA21-ThrTGT		8	submission	RTL8C	retrotransposon Gag like 8C
tRNA21-ThrTGT		9	submission	KLHDC8A	kelch domain containing 8A
tRNA21-ThrTGT		10	submission	TUSC1	tumor suppressor candidate 1
tRNA21-ThrTGT		11	submission	ISY1-RAB43	ISY1-RAB43 readthrough
tRNA21-ThrTGT		12	submission	RAB43	RAB43, member RAS oncogene family
tRNA21-ThrTGT		13	submission	DSE	dermatan sulfate epimerase
tRNA21-ThrTGT		14	submission	RTL8B	retrotransposon Gag like 8B
tRNA21-ThrTGT		15	submission	DCUN1D4	defective in cullin neddylation 1 domain containing 4
tRNA21-ThrTGT		16	submission	GGA3	golgi associated, gamma adaptin ear containing, ARF binding protein 3
tRNA21-ThrTGT		17	submission	GSE1	Gse1 coiled-coil protein
tRNA21-ThrTGT		18	submission	HECTD1	HECT domain E3 ubiquitin protein ligase 1
tRNA21-ThrTGT		19	submission	MN1	MN1 proto-oncogene, transcriptional regulator
tRNA21-ThrTGT		20	submission	CFC1	cripto, FRL-1, cryptic family 1
tRNA21-ThrTGT		21	submission	PKN3	protein kinase N3
tRNA21-ThrTGT		22	submission	ZNF273	zinc finger protein 273
tRNA21-ThrTGT		23	submission	ACYP2	acylphosphatase 2
tRNA21-ThrTGT		24	submission	POU2F2	POU class 2 homeobox 2
tRNA21-ThrTGT		25	submission	APOC4	apolipoprotein C4
tRNA21-ThrTGT		26	submission	UNC119	unc-119 lipid binding chaperone
tRNA21-ThrTGT		27	submission	ACVR1B	activin A receptor type 1B
tRNA21-ThrTGT		28	submission	HMCN2	hemicentin 2
tRNA21-ThrTGT		29	submission	SDC4	syndecan 4
tRNA21-ThrTGT		30	submission	GRM1	glutamate metabotropic receptor 1
tRNA21-ThrTGT		31	submission	SLC35E1	solute carrier family 35 member E1
tRNA21-ThrTGT		32	submission	LEP	leptin
tRNA21-ThrTGT		33	submission	SLC29A3	solute carrier family 29 member 3
tRNA21-ThrTGT		34	submission	SAMD4B	sterile alpha motif domain containing 4B
tRNA21-ThrTGT		35	submission	TMEM200B	transmembrane protein 200B
tRNA21-ThrTGT		36	submission	VPS26A	VPS26, retromer complex component A
tRNA21-ThrTGT		37	submission	GMEB2	glucocorticoid modulatory element binding protein 2
tRNA21-ThrTGT		38	submission	FEZ1	fasciculation and elongation protein zeta 1
tRNA21-ThrTGT		39	submission	NFATC2IP	nuclear factor of activated T cells 2 interacting protein
tRNA21-ThrTGT		40	submission	FOXG1	forkhead box G1
tRNA21-ThrTGT		41	submission	CYP4F11	cytochrome P450 family 4 subfamily F member 11
tRNA21-ThrTGT		42	submission	NKX2-3	NK2 homeobox 3
tRNA21-ThrTGT		43	submission	FBXO27	F-box protein 27
tRNA21-ThrTGT		44	submission	STARD13	StAR related lipid transfer domain containing 13
tRNA21-ThrTGT		45	submission	PTK2	protein tyrosine kinase 2
tRNA21-ThrTGT		46	submission	SLBP	stem-loop binding protein
tRNA21-ThrTGT		47	submission	GJA3	gap junction protein alpha 3
tRNA21-ThrTGT		48	submission	ITPRIP	inositol 1,4,5-trisphosphate receptor interacting protein
tRNA21-ThrTGT		49	submission	ZFP41	ZFP41 zinc finger protein
tRNA21-ThrTGT		50	submission	TXNRD3	thioredoxin reductase 3
tRNA21-ThrTGT		51	submission	SRP19	signal recognition particle 19
tRNA21-ThrTGT		52	submission	ANKRD13C	ankyrin repeat domain 13C
tRNA21-ThrTGT		53	submission	ZCCHC24	zinc finger CCHC-type containing 24
tRNA21-ThrTGT		54	submission	KLHL29	kelch like family member 29
tRNA21-ThrTGT		55	submission	GBX2	gastrulation brain homeobox 2
tRNA21-ThrTGT		56	submission	MNX1	motor neuron and pancreas homeobox 1
tRNA21-ThrTGT		57	submission	SDF4	stromal cell derived factor 4
tRNA21-ThrTGT		58	submission	PARD3B	par-3 family cell polarity regulator beta
tRNA21-ThrTGT		59	submission	INCENP	inner centromere protein
tRNA21-ThrTGT		60	submission	EXTL3	exostosin like glycosyltransferase 3
tRNA21-ThrTGT		61	submission	NANOG	Nanog homeobox
tRNA21-ThrTGT		62	submission	TIGD6	tigger transposable element derived 6
tRNA21-ThrTGT		63	submission	DPY19L3	dpy-19 like C-mannosyltransferase 3
tRNA21-ThrTGT		64	submission	ZBTB7A	zinc finger and BTB domain containing 7A
tRNA21-ThrTGT		65	submission	ABCD3	ATP binding cassette subfamily D member 3
tRNA21-ThrTGT		66	submission	CCAR2	cell cycle and apoptosis regulator 2
tRNA21-ThrTGT		67	submission	ST3GAL3	ST3 beta-galactoside alpha-2,3-sialyltransferase 3
tRNA21-ThrTGT		68	submission	PXMP2	peroxisomal membrane protein 2
tRNA21-ThrTGT		69	submission	GATA3	GATA binding protein 3
tRNA21-ThrTGT		70	submission	MROH1	maestro heat like repeat family member 1
tRNA21-ThrTGT		71	submission	PRICKLE1	prickle planar cell polarity protein 1
tRNA21-ThrTGT		72	submission	FOSL1	FOS like 1, AP-1 transcription factor subunit
tRNA21-ThrTGT		73	submission	BOD1L2	biorientation of chromosomes in cell division 1 like 2
tRNA21-ThrTGT		74	submission	MYCN	MYCN proto-oncogene, bHLH transcription factor
tRNA21-ThrTGT		75	submission	RASAL2	RAS protein activator like 2
tRNA21-ThrTGT		76	submission	TNFRSF1B	TNF receptor superfamily member 1B
tRNA21-ThrTGT		77	submission	FADS3	fatty acid desaturase 3
tRNA21-ThrTGT		78	submission	ZNF292	zinc finger protein 292
tRNA21-ThrTGT		79	submission	TBC1D16	TBC1 domain family member 16
tRNA21-ThrTGT		80	submission	ANKRD16	ankyrin repeat domain 16
tRNA21-ThrTGT		81	submission	BCL9	BCL9, transcription coactivator
tRNA21-ThrTGT		82	submission	SNRNP48	small nuclear ribonucleoprotein U11/U12 subunit 48
tRNA21-ThrTGT		83	submission	FASTKD1	FAST kinase domains 1
tRNA21-ThrTGT		84	submission	ARID1A	AT-rich interaction domain 1A
tRNA21-ThrTGT		85	submission	NHSL1	NHS like 1
tRNA21-ThrTGT		86	submission	POLH	DNA polymerase eta
tRNA21-ThrTGT		87	submission	MAPK4	mitogen-activated protein kinase 4
tRNA21-ThrTGT		88	submission	PBLD	phenazine biosynthesis like protein domain containing
tRNA21-ThrTGT		89	submission	CHM	CHM, Rab escort protein 1
tRNA21-ThrTGT		90	submission	MMD2	monocyte to macrophage differentiation associated 2
tRNA21-ThrTGT		91	submission	ZNF791	zinc finger protein 791
tRNA21-ThrTGT		92	submission	WNT5B	Wnt family member 5B
tRNA21-ThrTGT		93	submission	DDX55	DEAD-box helicase 55
tRNA21-ThrTGT		94	submission	ITGAL	integrin subunit alpha L
tRNA21-ThrTGT		95	submission	CCDC43	coiled-coil domain containing 43
tRNA21-ThrTGT		96	submission	C17orf75	chromosome 17 open reading frame 75
tRNA21-ThrTGT		97	submission	CRISPLD2	cysteine rich secretory protein LCCL domain containing 2
tRNA21-ThrTGT		98	submission	ARL10	ADP ribosylation factor like GTPase 10
tRNA21-ThrTGT		99	submission	TPRA1	transmembrane protein adipocyte associated 1
tRNA21-ThrTGT		100	submission	MZF1	myeloid zinc finger 1
tRNA21-ThrTGT		101	submission	BCL2L13	BCL2 like 13
tRNA21-ThrTGT		102	submission	VSTM2L	V-set and transmembrane domain containing 2 like
tRNA21-ThrTGT		103	submission	NINL	ninein like
tRNA21-ThrTGT		104	submission	SPTLC3	serine palmitoyltransferase long chain base subunit 3
tRNA21-ThrTGT		105	submission	MCAM	melanoma cell adhesion molecule
tRNA2-SerCGA		1	submission	TANGO6	transport and golgi organization 6 homolog
tRNA2-SerCGA		2	submission	KCND2	potassium voltage-gated channel subfamily D member 2
tRNA2-SerCGA		3	submission	HS6ST2	heparan sulfate 6-O-sulfotransferase 2
tRNA2-SerCGA		4	submission	MET	MET proto-oncogene, receptor tyrosine kinase
tRNA2-SerCGA		5	submission	RIOK3	RIO kinase 3
tRNA2-SerCGA		6	submission	GTF2H5	general transcription factor IIH subunit 5
tRNA2-SerCGA		7	submission	CDKAL1	CDK5 regulatory subunit associated protein 1 like 1
tRNA2-SerCGA		8	submission	CCNT2	cyclin T2
tRNA2-SerCGA		9	submission	TRAM1	translocation associated membrane protein 1
tRNA2-SerCGA		10	submission	ASXL2	ASXL transcriptional regulator 2
tRNA2-SerCGA		11	submission	C9orf3	chromosome 9 open reading frame 3
tRNA2-SerCGA		12	submission	PRKCA	protein kinase C alpha
tRNA2-SerCGA		13	submission	RNF146	ring finger protein 146
tRNA2-SerCGA		14	submission	CCT5	chaperonin containing TCP1 subunit 5
tRNA2-SerCGA		15	submission	RAB23	RAB23, member RAS oncogene family
tRNA2-SerCGA		16	submission	FNDC1	fibronectin type III domain containing 1
tRNA2-SerCGA		17	submission	FOXD4L5	forkhead box D4 like 5
tRNA2-SerCGA		18	submission	FLG2	filaggrin family member 2
tRNA2-SerCGA		19	submission	CXCL2	C-X-C motif chemokine ligand 2
tRNA2-SerCGA		20	submission	ZPR1	ZPR1 zinc finger
tRNA2-SerCGA		21	submission	AMOTL1	angiomotin like 1
tRNA2-SerCGA		22	submission	TNRC6B	trinucleotide repeat containing 6B
tRNA2-SerCGA		23	submission	RAP2A	RAP2A, member of RAS oncogene family
tRNA2-SerCGA		24	submission	DLD	dihydrolipoamide dehydrogenase
tRNA2-SerCGA		25	submission	SIX4	SIX homeobox 4
tRNA2-SerCGA		26	submission	DDX3X	DEAD-box helicase 3 X-linked
tRNA2-SerCGA		27	submission	SH3TC2	SH3 domain and tetratricopeptide repeats 2
tRNA2-SerCGA		28	submission	EPB41L2	erythrocyte membrane protein band 4.1 like 2
tRNA2-SerCGA		29	submission	TRIM55	tripartite motif containing 55
tRNA2-SerCGA		30	submission	RNF214	ring finger protein 214
tRNA2-SerCGA		31	submission	ZNF227	zinc finger protein 227
tRNA2-SerCGA		32	submission	RPL32	ribosomal protein L32
tRNA2-SerCGA		33	submission	TAF5	TATA-box binding protein associated factor 5
tRNA2-SerCGA		34	submission	AXIN2	axin 2
tRNA2-SerCGA		35	submission	SENP6	SUMO specific peptidase 6
tRNA2-SerCGA		36	submission	MYO1B	myosin IB
tRNA2-SerCGA		37	submission	RFC3	replication factor C subunit 3
tRNA2-SerCGA		38	submission	ATP6V1A	ATPase H+ transporting V1 subunit A
tRNA2-SerCGA		39	submission	MAP3K1	mitogen-activated protein kinase kinase kinase 1
tRNA2-SerCGA		40	submission	NCKIPSD	NCK interacting protein with SH3 domain
tRNA2-SerCGA		41	submission	IL22RA2	interleukin 22 receptor subunit alpha 2
tRNA2-SerCGA		42	submission	CUL3	cullin 3
tRNA2-SerCGA		43	submission	KIAA1549L	KIAA1549 like
tRNA2-SerCGA		44	submission	UQCR11	ubiquinol-cytochrome c reductase, complex III subunit XI
tRNA2-SerCGA		45	submission	LRRFIP1	LRR binding FLII interacting protein 1
tRNA2-SerCGA		46	submission	CPSF6	cleavage and polyadenylation specific factor 6
tRNA2-SerCGA		47	submission	UBE2H	ubiquitin conjugating enzyme E2 H
tRNA2-SerCGA		48	submission	PPP4R2	protein phosphatase 4 regulatory subunit 2
tRNA2-SerCGA		49	submission	PPP1R3E	protein phosphatase 1 regulatory subunit 3E
tRNA2-SerCGA		50	submission	USP8	ubiquitin specific peptidase 8
tRNA2-SerCGA		51	submission	ZNF224	zinc finger protein 224
tRNA2-SerCGA		52	submission	ABCB10	ATP binding cassette subfamily B member 10
tRNA2-SerCGA		53	submission	KDELC2	KDEL motif containing 2
tRNA2-SerCGA		54	submission	SRPK2	SRSF protein kinase 2
tRNA2-SerCGA		55	submission	SLC25A30	solute carrier family 25 member 30
tRNA2-SerCGA		56	submission	SEMA3B	semaphorin 3B
tRNA2-SerCGA		57	submission	SLAMF6	SLAM family member 6
tRNA2-SerCGA		58	submission	EFNB3	ephrin B3
tRNA2-SerCGA		59	submission	OSMR	oncostatin M receptor
tRNA2-SerCGA		60	submission	PDE12	phosphodiesterase 12
tRNA2-SerCGA		61	submission	SNRNP27	small nuclear ribonucleoprotein U4/U6.U5 subunit 27
tRNA2-SerCGA		62	submission	CLEC4A	C-type lectin domain family 4 member A
tRNA2-SerCGA		63	submission	JOSD1	Josephin domain containing 1
tRNA2-SerCGA		64	submission	SPTSSA	serine palmitoyltransferase small subunit A
tRNA2-SerCGA		65	submission	CCT6A	chaperonin containing TCP1 subunit 6A
tRNA2-SerCGA		66	submission	IL36G	interleukin 36 gamma
tRNA2-SerCGA		67	submission	VEZF1	vascular endothelial zinc finger 1
tRNA2-SerCGA		68	submission	FZD2	frizzled class receptor 2
tRNA2-SerCGA		69	submission	PRTG	protogenin
tRNA2-SerCGA		70	submission	SLC6A17	solute carrier family 6 member 17
tRNA2-SerCGA		71	submission	LRRN2	leucine rich repeat neuronal 2
tRNA2-SerCGA		72	submission	GJB1	gap junction protein beta 1
tRNA2-SerCGA		73	submission	KLHL32	kelch like family member 32
tRNA2-SerCGA		74	submission	BHMT2	betaine--homocysteine S-methyltransferase 2
tRNA2-SerCGA		75	submission	CTNNA3	catenin alpha 3
tRNA2-SerCGA		76	submission	CDH13	cadherin 13
tRNA2-SerCGA		77	submission	PRKG1	protein kinase cGMP-dependent 1
tRNA2-SerCGA		78	submission	PDCL	phosducin like
tRNA2-SerCGA		79	submission	ZFHX4	zinc finger homeobox 4
tRNA2-SerCGA		80	submission	FAM118A	family with sequence similarity 118 member A
tRNA2-SerCGA		81	submission	CDS2	CDP-diacylglycerol synthase 2
tRNA2-SerCGA		82	submission	YPEL4	yippee like 4
tRNA2-SerCGA		83	submission	TMEM239	transmembrane protein 239
tRNA2-SerCGA		84	submission	ANTXR1	ANTXR cell adhesion molecule 1
tRNA2-SerCGA		85	submission	TBC1D5	TBC1 domain family member 5
tRNA2-SerCGA		86	submission	KIAA0556	KIAA0556
tRNA2-SerCGA		87	submission	CDKL5	cyclin dependent kinase like 5
tRNA2-SerCGA		88	submission	C19orf66	chromosome 19 open reading frame 66
tRNA2-SerCGA		89	submission	APOL4	apolipoprotein L4
tRNA2-SerCGA		90	submission	GFRA1	GDNF family receptor alpha 1
tRNA2-SerCGA		91	submission	VLDLR	very low density lipoprotein receptor
tRNA2-SerCGA		92	submission	SIK3	SIK family kinase 3
tRNA2-SerCGA		93	submission	EIF4E1B	eukaryotic translation initiation factor 4E family member 1B
tRNA2-SerCGA		94	submission	CDH10	cadherin 10
tRNA2-SerCGA		95	submission	ABCE1	ATP binding cassette subfamily E member 1
tRNA2-SerCGA		96	submission	TBC1D14	TBC1 domain family member 14
tRNA2-SerCGA		97	submission	SALL2	spalt like transcription factor 2
tRNA2-SerCGA		98	submission	PDE4DIP	phosphodiesterase 4D interacting protein
tRNA2-SerCGA		99	submission	LRRN1	leucine rich repeat neuronal 1
tRNA2-SerCGA		100	submission	PLET1	placenta expressed transcript 1
tRNA2-SerCGA		101	submission	NFATC3	nuclear factor of activated T cells 3
tRNA2-SerCGA		102	submission	KIF1B	kinesin family member 1B
tRNA2-SerCGA		103	submission	USP49	ubiquitin specific peptidase 49
tRNA2-SerCGA		104	submission	RALA	RAS like proto-oncogene A
tRNA2-SerCGA		105	submission	SPOPL	speckle type BTB/POZ protein like
tRNA2-SerCGA		106	submission	APPBP2	amyloid beta precursor protein binding protein 2
tRNA2-SerCGA		107	submission	DCLRE1B	DNA cross-link repair 1B
tRNA2-SerCGA		108	submission	VPS50	VPS50, EARP/GARPII complex subunit
tRNA2-SerCGA		109	submission	VPS26B	VPS26, retromer complex component B
tRNA2-SerCGA		110	submission	CDK6	cyclin dependent kinase 6
tRNA2-SerCGA		111	submission	C11orf95	chromosome 11 open reading frame 95
tRNA2-SerCGA		112	submission	AGPS	alkylglycerone phosphate synthase
tRNA2-SerCGA		113	submission	STXBP5	syntaxin binding protein 5
tRNA2-SerCGA		114	submission	KDM2A	lysine demethylase 2A
tRNA2-SerCGA		115	submission	ALPK2	alpha kinase 2
tRNA2-SerCGA		116	submission	KCTD10	potassium channel tetramerization domain containing 10
tRNA2-SerCGA		117	submission	MOCS3	molybdenum cofactor synthesis 3
tRNA2-SerCGA		118	submission	ZNF500	zinc finger protein 500
tRNA2-SerCGA		119	submission	ITPRID2	ITPR interacting domain containing 2
tRNA2-SerCGA		120	submission	TMPRSS15	transmembrane serine protease 15
tRNA2-SerCGA		121	submission	TANC1	tetratricopeptide repeat, ankyrin repeat and coiled-coil containing 1
tRNA2-SerCGA		122	submission	FYCO1	FYVE and coiled-coil domain containing 1
tRNA2-SerCGA		123	submission	ANKRD12	ankyrin repeat domain 12
tRNA2-SerCGA		124	submission	ZEB1	zinc finger E-box binding homeobox 1
tRNA2-SerCGA		125	submission	PDE4D	phosphodiesterase 4D
tRNA2-SerCGA		126	submission	ARHGAP20	Rho GTPase activating protein 20
tRNA2-SerCGA		127	submission	INPP4B	inositol polyphosphate-4-phosphatase type II B
tRNA2-SerCGA		128	submission	ACVR1C	activin A receptor type 1C
tRNA2-SerCGA		129	submission	C5	complement C5
tRNA2-SerCGA		130	submission	HOXC5	homeobox C5
tRNA2-SerCGA		131	submission	NBEA	neurobeachin
tRNA2-SerCGA		132	submission	RIMS4	regulating synaptic membrane exocytosis 4
tRNA2-SerCGA		133	submission	DNAJC16	DnaJ heat shock protein family (Hsp40) member C16
tRNA2-SerCGA		134	submission	SOGA1	suppressor of glucose, autophagy associated 1
tRNA2-SerCGA		135	submission	HOMER1	homer scaffold protein 1
tRNA2-SerCGA		136	submission	UGT3A2	UDP glycosyltransferase family 3 member A2
tRNA2-SerCGA		137	submission	GPR39	G protein-coupled receptor 39
tRNA2-SerCGA		138	submission	CCNL2	cyclin L2
tRNA2-SerCGA		139	submission	TNFSF11	TNF superfamily member 11
tRNA2-SerCGA		140	submission	UGT2B4	UDP glucuronosyltransferase family 2 member B4
tRNA2-SerCGA		141	submission	XPR1	xenotropic and polytropic retrovirus receptor 1
tRNA2-SerCGA		142	submission	AMBRA1	autophagy and beclin 1 regulator 1
tRNA2-SerCGA		143	submission	SNX1	sorting nexin 1
tRNA2-SerCGA		144	submission	SPOCK2	SPARC (osteonectin), cwcv and kazal like domains proteoglycan 2
tRNA2-SerCGA		145	submission	TEX19	testis expressed 19
tRNA2-SerCGA		146	submission	CNOT6L	CCR4-NOT transcription complex subunit 6 like
tRNA2-SerCGA		147	submission	RAB27B	RAB27B, member RAS oncogene family
tRNA2-SerCGA		148	submission	DUS4L	dihydrouridine synthase 4 like
tRNA2-SerCGA		149	submission	MYD88	MYD88, innate immune signal transduction adaptor
tRNA2-SerCGA		150	submission	PRSS23	serine protease 23
tRNA2-SerCGA		151	submission	TET3	tet methylcytosine dioxygenase 3
tRNA2-SerCGA		152	submission	ARHGAP31	Rho GTPase activating protein 31
tRNA2-SerCGA		153	submission	VBP1	VHL binding protein 1
tRNA2-SerCGA		154	submission	MAP3K13	mitogen-activated protein kinase kinase kinase 13
tRNA2-SerCGA		155	submission	RELL1	RELT like 1
tRNA2-SerCGA		156	submission	SLC25A5	solute carrier family 25 member 5
tRNA2-SerCGA		157	submission	RAP2C	RAP2C, member of RAS oncogene family
tRNA2-SerCGA		158	submission	UHRF1BP1	UHRF1 binding protein 1
tRNA2-SerCGA		159	submission	IL17RA	interleukin 17 receptor A
tRNA2-SerCGA		160	submission	SNAPC1	small nuclear RNA activating complex polypeptide 1
tRNA2-SerCGA		161	submission	CPED1	cadherin like and PC-esterase domain containing 1
tRNA2-SerCGA		162	submission	SHC3	SHC adaptor protein 3
tRNA2-SerCGA		163	submission	FAM110C	family with sequence similarity 110 member C
tRNA2-SerCGA		164	submission	LRRC55	leucine rich repeat containing 55
tRNA2-SerCGA		165	submission	PDPN	podoplanin
tRNA2-SerCGA		166	submission	PRR3	proline rich 3
tRNA2-SerCGA		167	submission	ELMOD2	ELMO domain containing 2
tRNA2-SerCGA		168	submission	SLC24A1	solute carrier family 24 member 1
tRNA2-SerCGA		169	submission	TWSG1	twisted gastrulation BMP signaling modulator 1
tRNA2-SerCGA		170	submission	NBR1	NBR1, autophagy cargo receptor
tRNA2-SerCGA		171	submission	PGP	phosphoglycolate phosphatase
tRNA2-SerCGA		172	submission	CRTAM	cytotoxic and regulatory T cell molecule
tRNA2-SerCGA		173	submission	BHMT	betaine--homocysteine S-methyltransferase
tRNA2-SerCGA		174	submission	MTRNR2L5	MT-RNR2 like 5
tRNA2-SerCGA		175	submission	MEAF6	MYST/Esa1 associated factor 6
tRNA2-SerCGA		176	submission	ATP6V1F	ATPase H+ transporting V1 subunit F
tRNA2-SerCGA		177	submission	AKIP1	A-kinase interacting protein 1
tRNA2-SerCGA		178	submission	EFCAB14	EF-hand calcium binding domain 14
tRNA2-SerCGA		179	submission	KHNYN	KH and NYN domain containing
tRNA2-SerCGA		180	submission	NMNAT2	nicotinamide nucleotide adenylyltransferase 2
tRNA2-SerCGA		181	submission	FHOD3	formin homology 2 domain containing 3
tRNA2-SerCGA		182	submission	PTPRT	protein tyrosine phosphatase, receptor type T
tRNA2-SerCGA		183	submission	TBC1D25	TBC1 domain family member 25
tRNA2-SerCGA		184	submission	FAM227A	family with sequence similarity 227 member A
tRNA2-SerCGA		185	submission	USP47	ubiquitin specific peptidase 47
tRNA2-SerCGA		186	submission	COA5	cytochrome c oxidase assembly factor 5
tRNA2-SerCGA		187	submission	ANKRD33B	ankyrin repeat domain 33B
tRNA2-SerCGA		188	submission	TTC17	tetratricopeptide repeat domain 17
tRNA2-SerCGA		189	submission	CTDSPL2	CTD small phosphatase like 2
tRNA2-SerCGA		190	submission	MTRNR2L3	MT-RNR2 like 3
tRNA2-SerCGA		191	submission	KLHL13	kelch like family member 13
tRNA2-SerCGA		192	submission	ZNF280D	zinc finger protein 280D
tRNA2-SerCGA		193	submission	KAZN	kazrin, periplakin interacting protein
tRNA2-SerCGA		194	submission	NEDD1	neural precursor cell expressed, developmentally down-regulated 1
tRNA2-SerCGA		195	submission	LMO7DN	LMO7 downstream neighbor
tRNA2-SerCGA		196	submission	STOX2	storkhead box 2
tRNA2-SerCGA		197	submission	CD84	CD84 molecule
tRNA2-SerCGA		198	submission	FAM160B1	family with sequence similarity 160 member B1
tRNA2-SerCGA		199	submission	ZBTB20	zinc finger and BTB domain containing 20
tRNA2-SerCGA		200	submission	GIPC2	GIPC PDZ domain containing family member 2
tRNA2-SerCGA		201	submission	MTRNR2L10	MT-RNR2 like 10
tRNA2-SerCGA		202	submission	ENSA	endosulfine alpha
tRNA2-SerCGA		203	submission	MYL2	myosin light chain 2
tRNA2-SerCGA		204	submission	SUPT7L	SPT7 like, STAGA complex gamma subunit
tRNA2-SerCGA		205	submission	HACE1	HECT domain and ankyrin repeat containing E3 ubiquitin protein ligase 1
tRNA2-SerCGA		206	submission	ZNF555	zinc finger protein 555
tRNA2-SerCGA		207	submission	BCL9	BCL9, transcription coactivator
tRNA2-SerCGA		208	submission	SNX22	sorting nexin 22
tRNA2-SerCGA		209	submission	FAM124A	family with sequence similarity 124 member A
tRNA2-SerCGA		210	submission	ARNT2	aryl hydrocarbon receptor nuclear translocator 2
tRNA2-SerCGA		211	submission	ZNF410	zinc finger protein 410
tRNA2-SerCGA		212	submission	NAA11	N(alpha)-acetyltransferase 11, NatA catalytic subunit
tRNA2-SerCGA		213	submission	MFSD12	major facilitator superfamily domain containing 12
tRNA2-SerCGA		214	submission	KCNA6	potassium voltage-gated channel subfamily A member 6
tRNA2-SerCGA		215	submission	NR2C2	nuclear receptor subfamily 2 group C member 2
tRNA2-SerCGA		216	submission	SYT17	synaptotagmin 17
tRNA2-SerCGA		217	submission	WAC	WW domain containing adaptor with coiled-coil
tRNA2-SerCGA		218	submission	FUT9	fucosyltransferase 9
tRNA2-SerCGA		219	submission	FAM13C	family with sequence similarity 13 member C
tRNA2-SerCGA		220	submission	CADM1	cell adhesion molecule 1
tRNA2-SerCGA		221	submission	LRRC2	leucine rich repeat containing 2
tRNA2-SerCGA		222	submission	OPRM1	opioid receptor mu 1
tRNA2-SerCGA		223	submission	ABLIM1	actin binding LIM protein 1
tRNA2-SerCGA		224	submission	FRAS1	Fraser extracellular matrix complex subunit 1
tRNA2-SerCGA		225	submission	PLVAP	plasmalemma vesicle associated protein
tRNA2-SerCGA		226	submission	CHIC1	cysteine rich hydrophobic domain 1
tRNA2-SerCGA		227	submission	SLC22A3	solute carrier family 22 member 3
tRNA2-SerCGA		228	submission	PAN3	poly(A) specific ribonuclease subunit PAN3
tRNA2-SerCGA		229	submission	BID	BH3 interacting domain death agonist
tRNA2-SerCGA		230	submission	CCDC184	coiled-coil domain containing 184
tRNA2-SerCGA		231	submission	RREB1	ras responsive element binding protein 1
tRNA2-SerCGA		232	submission	RCC1	regulator of chromosome condensation 1
tRNA2-SerCGA		233	submission	SOCS7	suppressor of cytokine signaling 7
tRNA2-SerCGA		234	submission	LZTR1	leucine zipper like transcription regulator 1
tRNA2-SerCGA		235	submission	LCN10	lipocalin 10
tRNA2-SerCGA		236	submission	ASIC1	acid sensing ion channel subunit 1
tRNA2-SerCGA		237	submission	MTMR7	myotubularin related protein 7
tRNA2-SerCGA		238	submission	RBAK	RB associated KRAB zinc finger
tRNA2-SerCGA		239	submission	PEX13	peroxisomal biogenesis factor 13
tRNA2-SerCGA		240	submission	TEP1	telomerase associated protein 1
tRNA2-SerCGA		241	submission	DCLK1	doublecortin like kinase 1
tRNA2-SerCGA		242	submission	RAG1	recombination activating 1
tRNA2-SerCGA		243	submission	RAB11FIP4	RAB11 family interacting protein 4
tRNA2-SerCGA		244	submission	PRKX	protein kinase X-linked
tRNA2-SerCGA		245	submission	TGFB2	transforming growth factor beta 2
tRNA2-SerCGA		246	submission	GATB	glutamyl-tRNA amidotransferase subunit B
tRNA2-SerCGA		247	submission	TSC1	TSC complex subunit 1
tRNA2-SerCGA		248	submission	ANKH	ANKH inorganic pyrophosphate transport regulator
tRNA2-SerCGA		249	submission	ZNF407	zinc finger protein 407
tRNA2-SerCGA		250	submission	TNFAIP2	TNF alpha induced protein 2
tRNA2-SerCGA		251	submission	POU2F1	POU class 2 homeobox 1
tRNA2-SerCGA		252	submission	TMEM215	transmembrane protein 215
tRNA2-SerCGA		253	submission	MOCS2	molybdenum cofactor synthesis 2
tRNA2-SerCGA		254	submission	RPS6KA3	ribosomal protein S6 kinase A3
tRNA2-SerCGA		255	submission	SURF6	surfeit 6
tRNA2-SerCGA		256	submission	PDCD6IP	programmed cell death 6 interacting protein
tRNA2-SerCGA		257	submission	C22orf46	chromosome 22 open reading frame 46
tRNA2-SerCGA		258	submission	HTR1F	5-hydroxytryptamine receptor 1F
tRNA2-SerCGA		259	submission	PON2	paraoxonase 2
tRNA2-SerCGA		260	submission	TMEM170A	transmembrane protein 170A
tRNA2-SerCGA		261	submission	CDRT4	CMT1A duplicated region transcript 4
tRNA2-SerCGA		262	submission	TBX15	T-box 15
tRNA2-SerCGA		263	submission	OXSR1	oxidative stress responsive kinase 1
tRNA2-SerCGA		264	submission	MYO3B	myosin IIIB
tRNA2-SerCGA		265	submission	F11R	F11 receptor
tRNA2-SerCGA		266	submission	OPRL1	opioid related nociceptin receptor 1
tRNA2-SerCGA		267	submission	RHOB	ras homolog family member B
tRNA2-SerCGA		268	submission	ALDH9A1	aldehyde dehydrogenase 9 family member A1
tRNA2-SerCGA		269	submission	TBC1D10B	TBC1 domain family member 10B
tRNA2-SerCGA		270	submission	NTNG1	netrin G1
tRNA2-SerCGA		271	submission	XPO4	exportin 4
tRNA2-SerCGA		272	submission	ARMC8	armadillo repeat containing 8
tRNA2-SerCGA		273	submission	ACTR1A	ARP1 actin related protein 1 homolog A
tRNA2-SerCGA		274	submission	MAPKAP1	mitogen-activated protein kinase associated protein 1
tRNA2-SerCGA		275	submission	RNF186	ring finger protein 186
tRNA2-SerCGA		276	submission	CAPN5	calpain 5
tRNA2-SerCGA		277	submission	SPIN1	spindlin 1
tRNA2-SerCGA		278	submission	CD300LG	CD300 molecule like family member g
tRNA2-SerCGA		279	submission	TM4SF20	transmembrane 4 L six family member 20
tRNA2-SerCGA		280	submission	PPARD	peroxisome proliferator activated receptor delta
tRNA2-SerCGA		281	submission	GAL3ST3	galactose-3-O-sulfotransferase 3
tRNA2-SerCGA		282	submission	CYP27C1	cytochrome P450 family 27 subfamily C member 1
tRNA2-SerCGA		283	submission	KSR2	kinase suppressor of ras 2
tRNA2-SerCGA		284	submission	DDX54	DEAD-box helicase 54
tRNA2-SerCGA		285	submission	GRAP	GRB2 related adaptor protein
tRNA2-SerCGA		286	submission	ALDH1L2	aldehyde dehydrogenase 1 family member L2
tRNA2-SerCGA		287	submission	CLECL1	C-type lectin like 1
tRNA2-SerCGA		288	submission	PDZD8	PDZ domain containing 8
tRNA2-SerCGA		289	submission	TPGS2	tubulin polyglutamylase complex subunit 2
tRNA2-SerCGA		290	submission	ZC3H7B	zinc finger CCCH-type containing 7B
tRNA2-SerCGA		291	submission	CHRNB1	cholinergic receptor nicotinic beta 1 subunit
tRNA2-SerCGA		292	submission	TSHZ2	teashirt zinc finger homeobox 2
tRNA2-SerCGA		293	submission	MAPK4	mitogen-activated protein kinase 4
tRNA2-SerCGA		294	submission	KCTD7	potassium channel tetramerization domain containing 7
tRNA2-SerCGA		295	submission	KDSR	3-ketodihydrosphingosine reductase
tRNA2-SerCGA		296	submission	CTC1	CST telomere replication complex component 1
tRNA2-SerCGA		297	submission	TSPAN18	tetraspanin 18
tRNA2-SerCGA		298	submission	ZNF502	zinc finger protein 502
tRNA2-SerCGA		299	submission	PLAGL1	PLAG1 like zinc finger 1
tRNA2-SerCGA		300	submission	HTR4	5-hydroxytryptamine receptor 4
tRNA2-SerCGA		301	submission	FAXC	failed axon connections homolog
tRNA2-SerCGA		302	submission	ADAMTS15	ADAM metallopeptidase with thrombospondin type 1 motif 15
tRNA2-SerCGA		303	submission	MYT1L	myelin transcription factor 1 like
tRNA2-SerCGA		304	submission	RAB3B	RAB3B, member RAS oncogene family
tRNA2-SerCGA		305	submission	SPRY3	sprouty RTK signaling antagonist 3
tRNA2-SerCGA		306	submission	ZMYND11	zinc finger MYND-type containing 11
tRNA2-SerCGA		307	submission	TNFSF13B	TNF superfamily member 13b
tRNA2-SerCGA		308	submission	CARM1	coactivator associated arginine methyltransferase 1
tRNA2-SerCGA		309	submission	NUDT16	nudix hydrolase 16
tRNA2-SerCGA		310	submission	TEAD1	TEA domain transcription factor 1
tRNA2-SerCGA		311	submission	TRAM2	translocation associated membrane protein 2
tRNA2-SerCGA		312	submission	TUBGCP2	tubulin gamma complex associated protein 2
tRNA2-SerCGA		313	submission	VPS26A	VPS26, retromer complex component A
tRNA2-SerCGA		314	submission	EAPP	E2F associated phosphoprotein
tRNA2-SerCGA		315	submission	ALDOC	aldolase, fructose-bisphosphate C
tRNA2-SerCGA		316	submission	TFAP2A	transcription factor AP-2 alpha
tRNA2-SerCGA		317	submission	HIC2	HIC ZBTB transcriptional repressor 2
tRNA2-SerCGA		318	submission	CCDC180	coiled-coil domain containing 180
tRNA2-SerCGA		319	submission	ZNF704	zinc finger protein 704
tRNA2-SerCGA		320	submission	DEFB134	defensin beta 134
tRNA2-SerCGA		321	submission	ATP11A	ATPase phospholipid transporting 11A
tRNA2-SerCGA		322	submission	SLC15A2	solute carrier family 15 member 2
tRNA2-SerCGA		323	submission	CYP4A22	cytochrome P450 family 4 subfamily A member 22
tRNA2-SerCGA		324	submission	TET2	tet methylcytosine dioxygenase 2
tRNA2-SerCGA		325	submission	NEFH	neurofilament heavy
tRNA2-SerCGA		326	submission	HDAC9	histone deacetylase 9
tRNA2-SerCGA		327	submission	GJA4	gap junction protein alpha 4
tRNA2-SerCGA		328	submission	MROH1	maestro heat like repeat family member 1
tRNA2-SerCGA		329	submission	GNG4	G protein subunit gamma 4
tRNA2-SerCGA		330	submission	SCAI	suppressor of cancer cell invasion
[truncated: 23,678 more rows]
