# Supplementary material for: B cell–derived exosomal tRNA-Pro-TGG served as a non-invasive biomarker and mediator of inflammation in progressive IgA nephropathy
Source: Front Immunol. 2025 Nov 21;16:1679290. doi: 10.3389/fimmu.2025.1679290 (PMC12678319; doi:10.3389/fimmu.2025.1679290)
Supplement: Supplementary file 4 [file Table5.xlsx]

## Sheet: Targetscan and miRDB
Targetscan AND miRDB
ABHD6
ASTN1
BAZ1A
BBS10
BMPR1B
BRCC3
CABIN1
CDC27
CFL2
COX18
EXT1
FAM135A
GCC1
GPD1L
GRIA3
KLF12
LMX1A
LRCH2
MAGI1
NBEA
NDUFC2
NIT1
OTUB2
PARP15
PAX3
PHOSPHO1
PRDM4
RLF
RNF166
SEC23IP
45908
SERP1
SLAIN1
SMAD2
SYT4
TGFBR2
UBP1
ZFP62
TNRC6B
DMD
EPHA10
FBXO21
MID1IP1
NFATC1
SP3
TARDBP
THBS2
THRB
UST
VSX2
ARL5B
CLIC4
CREBZF
DAB2IP
DYRK2
GGA3
KLHL31
ONECUT2
SAMD4B
SLC1A3
SLC4A4
SOX7
SPRY3
TGFB3
TLL1
ABHD2
ADRB1
AXIN2
AZI2
BRWD1
CASKIN2
CPD
CSNK1G3
DHX40
EPHB1
GPATCH8
KIAA1211
KIAA1217
MACF1
MBNL2
MPZ
PADI2
PDE4D
PFKFB3
PPP1R14C
RNF44
RREB1
SEC14L2
STMN4
TMED7
TMEFF2
TNKS1BP1
TRHDE
TTC9
TWF1
UBAP2
UBE2D3
WDR44
YES1
ZNF618
ZZZ3
HIPK2
C18orf25
CORO1C
FRMD3
LHX6
MBD2
MBNL1
MEIS2
MIPOL1
NPAS2
PDIK1L
PTPRF
RAB21
RIMBP2
SMARCA2
UNC5C
ZFHX3
KCMF1
MMAB
PGAP1
SPRY4
NLGN3
TAL1
CALD1
ZDHHC22
RMND5A
CA13
FNIP2
SNX18
CHD7
TBL1XR1
TOX4
UBE2A
DPYSL2
SP8
PCBP2
GPR180
PNOC
BARHL1
CBL
TCEAL5
GABRB3
NEUROG1
ZNF516
FHL1
ADAM19
MED19
STK40
GTF2H1
SEMA3D
APLP1
ATN1
C1QTNF7
CADPS2
CLDN2
CTSA
FAM120C
FAM131B
FERMT1
GATA6
KCTD4
LIN54
LRRC8E
MAP1A
MAP3K8
MTF1
NFIB
PCSK6
PPIL1
R3HDM2
RPGRIP1L
RPS6KB1
TIMM50
TMEM87A
UBL4A
WSCD1
TBC1D9B
DTX4
FAM86B1
HAPLN1
NCOA7
PEX19
PSD3
SLC25A43
XPO1
UNC5D
ARHGEF17
FOXR2
PRKAA1
RNF6
STAG1
TMEM170B
WASL
ERCC4
HS6ST2
KIAA1549
MTUS1
PLAGL2
SAMD12
45907
TMED5
ZFYVE26
PRICKLE2

## Sheet: Targetscan
tsRNA	Target gene	Gene name	Conserved sites				Links to sites in UTRs
			total	8mer	7mer-m8	7mer-1A
tRNA4-ValTAC	FAM29A	family with sequence similarity 29, member A	2	2	0	0	Sites in UTR
tRNA4-ValTAC	ABHD6	abhydrolase domain containing 6	1	1	0	0	Sites in UTR
tRNA4-ValTAC	ALKBH8	alkB, alkylation repair homolog 8 (E. coli)	1	1	0	0	Sites in UTR
tRNA4-ValTAC	ASTN1	astrotactin 1	1	1	0	0	Sites in UTR
tRNA4-ValTAC	BAZ1A	bromodomain adjacent to zinc finger domain, 1A	1	1	0	0	Sites in UTR
tRNA4-ValTAC	BBS10	Bardet-Biedl syndrome 10	1	1	0	0	Sites in UTR
tRNA4-ValTAC	BMPR1B	bone morphogenetic protein receptor, type IB	1	1	0	0	Sites in UTR
tRNA4-ValTAC	BRCC3	BRCA1/BRCA2-containing complex, subunit 3	1	1	0	0	Sites in UTR
tRNA4-ValTAC	C10orf68	chromosome 10 open reading frame 68	1	1	0	0	Sites in UTR
tRNA4-ValTAC	C11orf31	chromosome 11 open reading frame 31	1	1	0	0	Sites in UTR
tRNA4-ValTAC	C11orf57	chromosome 11 open reading frame 57	1	1	0	0	Sites in UTR
tRNA4-ValTAC	C11orf63	chromosome 11 open reading frame 63	1	1	0	0	Sites in UTR
tRNA4-ValTAC	C4orf15	chromosome 4 open reading frame 15	1	1	0	0	Sites in UTR
tRNA4-ValTAC	CABIN1	calcineurin binding protein 1	1	1	0	0	Sites in UTR
tRNA4-ValTAC	CCDC100	coiled-coil domain containing 100	1	1	0	0	Sites in UTR
tRNA4-ValTAC	CDC27	cell division cycle 27 homolog (S. cerevisiae)	1	1	0	0	Sites in UTR
tRNA4-ValTAC	CFL2	cofilin 2 (muscle)	1	1	0	0	Sites in UTR
tRNA4-ValTAC	COX18	COX18 cytochrome c oxidase assembly homolog (S. cerevisiae)	1	1	0	0	Sites in UTR
tRNA4-ValTAC	EREG	epiregulin	1	1	0	0	Sites in UTR
tRNA4-ValTAC	EXT1	exostoses (multiple) 1	1	1	0	0	Sites in UTR
tRNA4-ValTAC	FAM135A	family with sequence similarity 135, member A	1	1	0	0	Sites in UTR
tRNA4-ValTAC	GALNT17	polypeptide N-acetylgalactosaminyltransferase 17	1	1	0	0	Sites in UTR
tRNA4-ValTAC	GCC1	GRIP and coiled-coil domain containing 1	1	1	0	0	Sites in UTR
tRNA4-ValTAC	GIGYF2	GRB10 interacting GYF protein 2	1	1	0	0	Sites in UTR
tRNA4-ValTAC	GPD1L	glycerol-3-phosphate dehydrogenase 1-like	1	1	0	0	Sites in UTR
tRNA4-ValTAC	GRIA3	glutamate receptor, ionotrophic, AMPA 3	1	1	0	0	Sites in UTR
tRNA4-ValTAC	HMGA2	high mobility group AT-hook 2	1	1	0	0	Sites in UTR
tRNA4-ValTAC	IKZF2	IKAROS family zinc finger 2 (Helios)	1	1	0	0	Sites in UTR
tRNA4-ValTAC	KLF12	Kruppel-like factor 12	1	1	0	0	Sites in UTR
tRNA4-ValTAC	LMX1A	LIM homeobox transcription factor 1, alpha	1	1	0	0	Sites in UTR
tRNA4-ValTAC	LRCH2	leucine-rich repeats and calponin homology (CH) domain containing 2	1	1	0	0	Sites in UTR
tRNA4-ValTAC	MAGI1	membrane associated guanylate kinase, WW and PDZ domain containing 1	1	1	0	0	Sites in UTR
tRNA4-ValTAC	MTFR1	mitochondrial fission regulator 1	1	1	0	0	Sites in UTR
tRNA4-ValTAC	NBEA	neurobeachin	1	1	0	0	Sites in UTR
tRNA4-ValTAC	NDUFC2	NADH dehydrogenase (ubiquinone) 1, subcomplex unknown, 2, 14.5kDa	1	1	0	0	Sites in UTR
tRNA4-ValTAC	NIT1	nitrilase 1	1	1	0	0	Sites in UTR
tRNA4-ValTAC	OTUB2	OTU domain, ubiquitin aldehyde binding 2	1	1	0	0	Sites in UTR
tRNA4-ValTAC	PARP15	poly (ADP-ribose) polymerase family, member 15	1	1	0	0	Sites in UTR
tRNA4-ValTAC	PAX3	paired box 3	1	1	0	0	Sites in UTR
tRNA4-ValTAC	PGM2L1	phosphoglucomutase 2-like 1	1	1	0	0	Sites in UTR
tRNA4-ValTAC	PHOSPHO1	phosphatase, orphan 1	1	1	0	0	Sites in UTR
tRNA4-ValTAC	PRDM4	PR domain containing 4	1	1	0	0	Sites in UTR
tRNA4-ValTAC	RLF	rearranged L-myc fusion	1	1	0	0	Sites in UTR
tRNA4-ValTAC	RNF166	ring finger protein 166	1	1	0	0	Sites in UTR
tRNA4-ValTAC	SEC23IP	SEC23 interacting protein	1	1	0	0	Sites in UTR
tRNA4-ValTAC	45908	septin 8	1	1	0	0	Sites in UTR
tRNA4-ValTAC	SERP1	stress-associated endoplasmic reticulum protein 1	1	1	0	0	Sites in UTR
tRNA4-ValTAC	SEZ6	seizure related 6 homolog (mouse)	1	1	0	0	Sites in UTR
tRNA4-ValTAC	SFRS6	splicing factor, arginine/serine-rich 6	1	1	0	0	Sites in UTR
tRNA4-ValTAC	SGPL1	sphingosine-1-phosphate lyase 1	1	1	0	0	Sites in UTR
tRNA4-ValTAC	SLAIN1	SLAIN motif family, member 1	1	1	0	0	Sites in UTR
tRNA4-ValTAC	SMAD2	SMAD family member 2	1	1	0	0	Sites in UTR
tRNA4-ValTAC	STAB2	stabilin 2	1	1	0	0	Sites in UTR
tRNA4-ValTAC	SYT4	synaptotagmin IV	1	1	0	0	Sites in UTR
tRNA4-ValTAC	TGFBR2	transforming growth factor, beta receptor II (70/80kDa)	1	1	0	0	Sites in UTR
tRNA4-ValTAC	TRA2A	transformer-2 alpha	1	1	0	0	Sites in UTR
tRNA4-ValTAC	UBP1	upstream binding protein 1 (LBP-1a)	1	1	0	0	Sites in UTR
tRNA4-ValTAC	WAPAL	wings apart-like homolog (Drosophila)	1	1	0	0	Sites in UTR
tRNA4-ValTAC	WDR35	WD repeat domain 35	1	1	0	0	Sites in UTR
tRNA4-ValTAC	WRB	tryptophan rich basic protein	1	1	0	0	Sites in UTR
tRNA4-ValTAC	YTHDC1	YTH domain containing 1	1	1	0	0	Sites in UTR
tRNA4-ValTAC	ZFHX4	zinc finger homeobox 4	1	1	0	0	Sites in UTR
tRNA4-ValTAC	ZFP62	zinc finger protein 62 homolog (mouse)	1	1	0	0	Sites in UTR
tRNA4-ValTAC	ZNF148	zinc finger protein 148	1	1	0	0	Sites in UTR
tRNA4-ValTAC	C12orf12	chromosome 12 open reading frame 12	2	0	1	1	Sites in UTR
tRNA4-ValTAC	PAX6	paired box 6	2	0	0	2	Sites in UTR
tRNA4-ValTAC	TNRC6B	trinucleotide repeat containing 6B	2	0	0	2	Sites in UTR
tRNA4-ValTAC	C11orf41	chromosome 11 open reading frame 41	1	0	1	0	Sites in UTR
tRNA4-ValTAC	CRTAP	cartilage associated protein	1	0	1	0	Sites in UTR
tRNA4-ValTAC	CWF19L1	CWF19-like 1, cell cycle control (S. pombe)	1	0	1	0	Sites in UTR
tRNA4-ValTAC	CXCR5	chemokine (C-X-C motif) receptor 5	1	0	1	0	Sites in UTR
tRNA4-ValTAC	DMD	dystrophin (muscular dystrophy, Duchenne and Becker types)	1	0	1	0	Sites in UTR
tRNA4-ValTAC	DYNC1I1	dynein, cytoplasmic 1, intermediate chain 1	1	0	1	0	Sites in UTR
tRNA4-ValTAC	EPHA10	EPH receptor A10	1	0	1	0	Sites in UTR
tRNA4-ValTAC	FAM122A	family with sequence similarity 122A	1	0	1	0	Sites in UTR
tRNA4-ValTAC	FBXO21	F-box protein 21	1	0	1	0	Sites in UTR
tRNA4-ValTAC	FNIP1	folliculin interacting protein 1	1	0	1	0	Sites in UTR
tRNA4-ValTAC	GAS7	growth arrest-specific 7	1	0	1	0	Sites in UTR
tRNA4-ValTAC	HIC2	hypermethylated in cancer 2	1	0	1	0	Sites in UTR
tRNA4-ValTAC	IRS2	insulin receptor substrate 2	1	0	1	0	Sites in UTR
tRNA4-ValTAC	KIAA1853	KIAA1853	1	0	1	0	Sites in UTR
tRNA4-ValTAC	LASP1	LIM and SH3 protein 1	1	0	1	0	Sites in UTR
tRNA4-ValTAC	MID1IP1	MID1 interacting protein 1 (gastrulation specific G12 homolog (zebrafish))	1	0	1	0	Sites in UTR
tRNA4-ValTAC	NFATC1	nuclear factor of activated T-cells, cytoplasmic, calcineurin-dependent 1	1	0	1	0	Sites in UTR
tRNA4-ValTAC	NMT1	N-myristoyltransferase 1	1	0	1	0	Sites in UTR
tRNA4-ValTAC	NPAL2	NIPA-like domain containing 2	1	0	1	0	Sites in UTR
tRNA4-ValTAC	PEX26	peroxisome biogenesis factor 26	1	0	1	0	Sites in UTR
tRNA4-ValTAC	SMURF1	SMAD specific E3 ubiquitin protein ligase 1	1	0	1	0	Sites in UTR
tRNA4-ValTAC	SP3	Sp3 transcription factor	1	0	1	0	Sites in UTR
tRNA4-ValTAC	TARDBP	TAR DNA binding protein	1	0	1	0	Sites in UTR
tRNA4-ValTAC	THBS2	thrombospondin 2	1	0	1	0	Sites in UTR
tRNA4-ValTAC	THRB	thyroid hormone receptor, beta (erythroblastic leukemia viral (v-erb-a) oncogene homolog 2, avian)	1	0	1	0	Sites in UTR
tRNA4-ValTAC	TIAM1	T-cell lymphoma invasion and metastasis 1	1	0	1	0	Sites in UTR
tRNA4-ValTAC	TP53INP2	tumor protein p53 inducible nuclear protein 2	1	0	1	0	Sites in UTR
tRNA4-ValTAC	TRPM6	transient receptor potential cation channel, subfamily M, member 6	1	0	1	0	Sites in UTR
tRNA4-ValTAC	UBL3	ubiquitin-like 3	1	0	1	0	Sites in UTR
tRNA4-ValTAC	UST	uronyl-2-sulfotransferase	1	0	1	0	Sites in UTR
tRNA4-ValTAC	VGLL3	vestigial like 3 (Drosophila)	1	0	1	0	Sites in UTR
tRNA4-ValTAC	VSX2	visual system homeobox 2	1	0	1	0	Sites in UTR
tRNA4-ValTAC	ZADH2	zinc binding alcohol dehydrogenase domain containing 2	1	0	1	0	Sites in UTR
tRNA4-ValTAC	AKAP6	A kinase (PRKA) anchor protein 6	1	0	0	1	Sites in UTR
tRNA4-ValTAC	ALPL	alkaline phosphatase, liver/bone/kidney	1	0	0	1	Sites in UTR
tRNA4-ValTAC	ARHGEF12	Rho guanine nucleotide exchange factor (GEF) 12	1	0	0	1	Sites in UTR
tRNA4-ValTAC	ARL5B	ADP-ribosylation factor-like 5B	1	0	0	1	Sites in UTR
tRNA4-ValTAC	BACH2	BTB and CNC homology 1, basic leucine zipper transcription factor 2	1	0	0	1	Sites in UTR
tRNA4-ValTAC	C10orf140	chromosome 10 open reading frame 140	1	0	0	1	Sites in UTR
tRNA4-ValTAC	C4orf8	chromosome 4 open reading frame 8	1	0	0	1	Sites in UTR
tRNA4-ValTAC	CCDC6	coiled-coil domain containing 6	1	0	0	1	Sites in UTR
tRNA4-ValTAC	CDC42SE2	CDC42 small effector 2	1	0	0	1	Sites in UTR
tRNA4-ValTAC	CLIC4	chloride intracellular channel 4	1	0	0	1	Sites in UTR
tRNA4-ValTAC	CREBZF	CREB/ATF bZIP transcription factor	1	0	0	1	Sites in UTR
tRNA4-ValTAC	CTDSP2	CTD (carboxy-terminal domain, RNA polymerase II, polypeptide A) small phosphatase 2	1	0	0	1	Sites in UTR
tRNA4-ValTAC	DAB2IP	DAB2 interacting protein	1	0	0	1	Sites in UTR
tRNA4-ValTAC	DCP2	DCP2 decapping enzyme homolog (S. cerevisiae)	1	0	0	1	Sites in UTR
tRNA4-ValTAC	DDX46	DEAD (Asp-Glu-Ala-Asp) box polypeptide 46	1	0	0	1	Sites in UTR
tRNA4-ValTAC	DYRK2	dual-specificity tyrosine-(Y)-phosphorylation regulated kinase 2	1	0	0	1	Sites in UTR
tRNA4-ValTAC	ELAVL2	ELAV (embryonic lethal, abnormal vision, Drosophila)-like 2 (Hu antigen B)	1	0	0	1	Sites in UTR
tRNA4-ValTAC	ENAH	enabled homolog (Drosophila)	1	0	0	1	Sites in UTR
tRNA4-ValTAC	ERBB4	v-erb-a erythroblastic leukemia viral oncogene homolog 4 (avian)	1	0	0	1	Sites in UTR
tRNA4-ValTAC	FLJ12993	hypothetical LOC441027	1	0	0	1	Sites in UTR
tRNA4-ValTAC	GGA3	golgi associated, gamma adaptin ear containing, ARF binding protein 3	1	0	0	1	Sites in UTR
tRNA4-ValTAC	IPO9	importin 9	1	0	0	1	Sites in UTR
tRNA4-ValTAC	KDELC2	KDEL (Lys-Asp-Glu-Leu) containing 2	1	0	0	1	Sites in UTR
tRNA4-ValTAC	KHSRP	KH-type splicing regulatory protein	1	0	0	1	Sites in UTR
tRNA4-ValTAC	KIAA0831	KIAA0831	1	0	0	1	Sites in UTR
tRNA4-ValTAC	KLHL31	kelch-like 31 (Drosophila)	1	0	0	1	Sites in UTR
tRNA4-ValTAC	LRCH1	leucine-rich repeats and calponin homology (CH) domain containing 1	1	0	0	1	Sites in UTR
tRNA4-ValTAC	LSM5	LSM5 homolog, U6 small nuclear RNA associated (S. cerevisiae)	1	0	0	1	Sites in UTR
tRNA4-ValTAC	MAPRE2	microtubule-associated protein, RP/EB family, member 2	1	0	0	1	Sites in UTR
tRNA4-ValTAC	NFAT5	nuclear factor of activated T-cells 5, tonicity-responsive	1	0	0	1	Sites in UTR
tRNA4-ValTAC	NR2C2	nuclear receptor subfamily 2, group C, member 2	1	0	0	1	Sites in UTR
tRNA4-ValTAC	NUDT21	nudix (nucleoside diphosphate linked moiety X)-type motif 21	1	0	0	1	Sites in UTR
tRNA4-ValTAC	ONECUT2	one cut homeobox 2	1	0	0	1	Sites in UTR
tRNA4-ValTAC	PDCD4	programmed cell death 4 (neoplastic transformation inhibitor)	1	0	0	1	Sites in UTR
tRNA4-ValTAC	PDIA3	protein disulfide isomerase family A, member 3	1	0	0	1	Sites in UTR
tRNA4-ValTAC	PHF6	PHD finger protein 6	1	0	0	1	Sites in UTR
tRNA4-ValTAC	POGZ	pogo transposable element with ZNF domain	1	0	0	1	Sites in UTR
tRNA4-ValTAC	PRDM12	PR domain containing 12	1	0	0	1	Sites in UTR
tRNA4-ValTAC	RALGPS1	Ral GEF with PH domain and SH3 binding motif 1	1	0	0	1	Sites in UTR
tRNA4-ValTAC	RBM12	RNA binding motif protein 12	1	0	0	1	Sites in UTR
tRNA4-ValTAC	RBM8A	RNA binding motif protein 8A	1	0	0	1	Sites in UTR
tRNA4-ValTAC	SAMD4B	sterile alpha motif domain containing 4B	1	0	0	1	Sites in UTR
tRNA4-ValTAC	SERBP1	SERPINE1 mRNA binding protein 1	1	0	0	1	Sites in UTR
tRNA4-ValTAC	SHISA4	shisa homolog 4 (Xenopus laevis)	1	0	0	1	Sites in UTR
tRNA4-ValTAC	SLC1A3	solute carrier family 1 (glial high affinity glutamate transporter), member 3	1	0	0	1	Sites in UTR
tRNA4-ValTAC	SLC31A2	solute carrier family 31 (copper transporters), member 2	1	0	0	1	Sites in UTR
tRNA4-ValTAC	SLC4A4	solute carrier family 4, sodium bicarbonate cotransporter, member 4	1	0	0	1	Sites in UTR
tRNA4-ValTAC	SMYD4	SET and MYND domain containing 4	1	0	0	1	Sites in UTR
tRNA4-ValTAC	SNURF	SNRPN upstream reading frame	1	0	0	1	Sites in UTR
tRNA4-ValTAC	SOHLH2	spermatogenesis and oogenesis specific basic helix-loop-helix 2	1	0	0	1	Sites in UTR
tRNA4-ValTAC	SOX7	SRY (sex determining region Y)-box 7	1	0	0	1	Sites in UTR
tRNA4-ValTAC	SPRY3	sprouty homolog 3 (Drosophila)	1	0	0	1	Sites in UTR
tRNA4-ValTAC	SRPRB	signal recognition particle receptor, B subunit	1	0	0	1	Sites in UTR
tRNA4-ValTAC	STK24	serine/threonine kinase 24 (STE20 homolog, yeast)	1	0	0	1	Sites in UTR
tRNA4-ValTAC	SYNPO2L	synaptopodin 2-like	1	0	0	1	Sites in UTR
tRNA4-ValTAC	TBR1	T-box, brain, 1	1	0	0	1	Sites in UTR
tRNA4-ValTAC	TGFB3	transforming growth factor, beta 3	1	0	0	1	Sites in UTR
tRNA4-ValTAC	TLL1	tolloid-like 1	1	0	0	1	Sites in UTR
tRNA4-ValTAC	TLL2	tolloid-like 2	1	0	0	1	Sites in UTR
tRNA4-ValTAC	TMEM106C	transmembrane protein 106C	1	0	0	1	Sites in UTR
tRNA4-ValTAC	TPP1	tripeptidyl peptidase I	1	0	0	1	Sites in UTR
tRNA4-ValTAC	UBE2F	ubiquitin-conjugating enzyme E2F (putative)	1	0	0	1	Sites in UTR
tRNA4-ValTAC	UBE3A	ubiquitin protein ligase E3A (human papilloma virus E6-associated protein, Angelman syndrome)	1	0	0	1	Sites in UTR
tRNA4-ValTAC	VAX1	ventral anterior homeobox 1	1	0	0	1	Sites in UTR
tRNA4-ValTAC	YPEL1	yippee-like 1 (Drosophila)	1	0	0	1	Sites in UTR
tRNA4-ValTAC	ZEB2	zinc finger E-box binding homeobox 2	1	0	0	1	Sites in UTR
tRNA4-ValTAC	ZNF652	zinc finger protein 652	1	0	0	1	Sites in UTR
tRNA17-ValTAC	FAM29A	family with sequence similarity 29, member A	2	2	0	0	Sites in UTR
tRNA17-ValTAC	ABHD6	abhydrolase domain containing 6	1	1	0	0	Sites in UTR
tRNA17-ValTAC	ALKBH8	alkB, alkylation repair homolog 8 (E. coli)	1	1	0	0	Sites in UTR
tRNA17-ValTAC	ASTN1	astrotactin 1	1	1	0	0	Sites in UTR
tRNA17-ValTAC	BAZ1A	bromodomain adjacent to zinc finger domain, 1A	1	1	0	0	Sites in UTR
tRNA17-ValTAC	BBS10	Bardet-Biedl syndrome 10	1	1	0	0	Sites in UTR
tRNA17-ValTAC	BMPR1B	bone morphogenetic protein receptor, type IB	1	1	0	0	Sites in UTR
tRNA17-ValTAC	BRCC3	BRCA1/BRCA2-containing complex, subunit 3	1	1	0	0	Sites in UTR
tRNA17-ValTAC	C10orf68	chromosome 10 open reading frame 68	1	1	0	0	Sites in UTR
tRNA17-ValTAC	C11orf31	chromosome 11 open reading frame 31	1	1	0	0	Sites in UTR
tRNA17-ValTAC	C11orf57	chromosome 11 open reading frame 57	1	1	0	0	Sites in UTR
tRNA17-ValTAC	C11orf63	chromosome 11 open reading frame 63	1	1	0	0	Sites in UTR
tRNA17-ValTAC	C4orf15	chromosome 4 open reading frame 15	1	1	0	0	Sites in UTR
tRNA17-ValTAC	CABIN1	calcineurin binding protein 1	1	1	0	0	Sites in UTR
tRNA17-ValTAC	CCDC100	coiled-coil domain containing 100	1	1	0	0	Sites in UTR
tRNA17-ValTAC	CDC27	cell division cycle 27 homolog (S. cerevisiae)	1	1	0	0	Sites in UTR
tRNA17-ValTAC	CFL2	cofilin 2 (muscle)	1	1	0	0	Sites in UTR
tRNA17-ValTAC	COX18	COX18 cytochrome c oxidase assembly homolog (S. cerevisiae)	1	1	0	0	Sites in UTR
tRNA17-ValTAC	EREG	epiregulin	1	1	0	0	Sites in UTR
tRNA17-ValTAC	EXT1	exostoses (multiple) 1	1	1	0	0	Sites in UTR
tRNA17-ValTAC	FAM135A	family with sequence similarity 135, member A	1	1	0	0	Sites in UTR
tRNA17-ValTAC	GALNT17	polypeptide N-acetylgalactosaminyltransferase 17	1	1	0	0	Sites in UTR
tRNA17-ValTAC	GCC1	GRIP and coiled-coil domain containing 1	1	1	0	0	Sites in UTR
tRNA17-ValTAC	GIGYF2	GRB10 interacting GYF protein 2	1	1	0	0	Sites in UTR
tRNA17-ValTAC	GPD1L	glycerol-3-phosphate dehydrogenase 1-like	1	1	0	0	Sites in UTR
tRNA17-ValTAC	GRIA3	glutamate receptor, ionotrophic, AMPA 3	1	1	0	0	Sites in UTR
tRNA17-ValTAC	HMGA2	high mobility group AT-hook 2	1	1	0	0	Sites in UTR
tRNA17-ValTAC	IKZF2	IKAROS family zinc finger 2 (Helios)	1	1	0	0	Sites in UTR
tRNA17-ValTAC	KLF12	Kruppel-like factor 12	1	1	0	0	Sites in UTR
tRNA17-ValTAC	LMX1A	LIM homeobox transcription factor 1, alpha	1	1	0	0	Sites in UTR
tRNA17-ValTAC	LRCH2	leucine-rich repeats and calponin homology (CH) domain containing 2	1	1	0	0	Sites in UTR
tRNA17-ValTAC	MAGI1	membrane associated guanylate kinase, WW and PDZ domain containing 1	1	1	0	0	Sites in UTR
tRNA17-ValTAC	MTFR1	mitochondrial fission regulator 1	1	1	0	0	Sites in UTR
tRNA17-ValTAC	NBEA	neurobeachin	1	1	0	0	Sites in UTR
tRNA17-ValTAC	NDUFC2	NADH dehydrogenase (ubiquinone) 1, subcomplex unknown, 2, 14.5kDa	1	1	0	0	Sites in UTR
tRNA17-ValTAC	NIT1	nitrilase 1	1	1	0	0	Sites in UTR
tRNA17-ValTAC	OTUB2	OTU domain, ubiquitin aldehyde binding 2	1	1	0	0	Sites in UTR
tRNA17-ValTAC	PARP15	poly (ADP-ribose) polymerase family, member 15	1	1	0	0	Sites in UTR
tRNA17-ValTAC	PAX3	paired box 3	1	1	0	0	Sites in UTR
tRNA17-ValTAC	PGM2L1	phosphoglucomutase 2-like 1	1	1	0	0	Sites in UTR
tRNA17-ValTAC	PHOSPHO1	phosphatase, orphan 1	1	1	0	0	Sites in UTR
tRNA17-ValTAC	PRDM4	PR domain containing 4	1	1	0	0	Sites in UTR
tRNA17-ValTAC	RLF	rearranged L-myc fusion	1	1	0	0	Sites in UTR
tRNA17-ValTAC	RNF166	ring finger protein 166	1	1	0	0	Sites in UTR
tRNA17-ValTAC	SEC23IP	SEC23 interacting protein	1	1	0	0	Sites in UTR
tRNA17-ValTAC	45908	septin 8	1	1	0	0	Sites in UTR
tRNA17-ValTAC	SERP1	stress-associated endoplasmic reticulum protein 1	1	1	0	0	Sites in UTR
tRNA17-ValTAC	SEZ6	seizure related 6 homolog (mouse)	1	1	0	0	Sites in UTR
tRNA17-ValTAC	SFRS6	splicing factor, arginine/serine-rich 6	1	1	0	0	Sites in UTR
tRNA17-ValTAC	SGPL1	sphingosine-1-phosphate lyase 1	1	1	0	0	Sites in UTR
tRNA17-ValTAC	SLAIN1	SLAIN motif family, member 1	1	1	0	0	Sites in UTR
tRNA17-ValTAC	SMAD2	SMAD family member 2	1	1	0	0	Sites in UTR
tRNA17-ValTAC	STAB2	stabilin 2	1	1	0	0	Sites in UTR
tRNA17-ValTAC	SYT4	synaptotagmin IV	1	1	0	0	Sites in UTR
tRNA17-ValTAC	TGFBR2	transforming growth factor, beta receptor II (70/80kDa)	1	1	0	0	Sites in UTR
tRNA17-ValTAC	TRA2A	transformer-2 alpha	1	1	0	0	Sites in UTR
tRNA17-ValTAC	UBP1	upstream binding protein 1 (LBP-1a)	1	1	0	0	Sites in UTR
tRNA17-ValTAC	WAPAL	wings apart-like homolog (Drosophila)	1	1	0	0	Sites in UTR
tRNA17-ValTAC	WDR35	WD repeat domain 35	1	1	0	0	Sites in UTR
tRNA17-ValTAC	WRB	tryptophan rich basic protein	1	1	0	0	Sites in UTR
tRNA17-ValTAC	YTHDC1	YTH domain containing 1	1	1	0	0	Sites in UTR
tRNA17-ValTAC	ZFHX4	zinc finger homeobox 4	1	1	0	0	Sites in UTR
tRNA17-ValTAC	ZFP62	zinc finger protein 62 homolog (mouse)	1	1	0	0	Sites in UTR
tRNA17-ValTAC	ZNF148	zinc finger protein 148	1	1	0	0	Sites in UTR
tRNA17-ValTAC	C12orf12	chromosome 12 open reading frame 12	2	0	1	1	Sites in UTR
tRNA17-ValTAC	PAX6	paired box 6	2	0	0	2	Sites in UTR
tRNA17-ValTAC	TNRC6B	trinucleotide repeat containing 6B	2	0	0	2	Sites in UTR
tRNA17-ValTAC	C11orf41	chromosome 11 open reading frame 41	1	0	1	0	Sites in UTR
tRNA17-ValTAC	CRTAP	cartilage associated protein	1	0	1	0	Sites in UTR
tRNA17-ValTAC	CWF19L1	CWF19-like 1, cell cycle control (S. pombe)	1	0	1	0	Sites in UTR
tRNA17-ValTAC	CXCR5	chemokine (C-X-C motif) receptor 5	1	0	1	0	Sites in UTR
tRNA17-ValTAC	DMD	dystrophin (muscular dystrophy, Duchenne and Becker types)	1	0	1	0	Sites in UTR
tRNA17-ValTAC	DYNC1I1	dynein, cytoplasmic 1, intermediate chain 1	1	0	1	0	Sites in UTR
tRNA17-ValTAC	EPHA10	EPH receptor A10	1	0	1	0	Sites in UTR
tRNA17-ValTAC	FAM122A	family with sequence similarity 122A	1	0	1	0	Sites in UTR
tRNA17-ValTAC	FBXO21	F-box protein 21	1	0	1	0	Sites in UTR
tRNA17-ValTAC	FNIP1	folliculin interacting protein 1	1	0	1	0	Sites in UTR
tRNA17-ValTAC	GAS7	growth arrest-specific 7	1	0	1	0	Sites in UTR
tRNA17-ValTAC	HIC2	hypermethylated in cancer 2	1	0	1	0	Sites in UTR
tRNA17-ValTAC	IRS2	insulin receptor substrate 2	1	0	1	0	Sites in UTR
tRNA17-ValTAC	KIAA1853	KIAA1853	1	0	1	0	Sites in UTR
tRNA17-ValTAC	LASP1	LIM and SH3 protein 1	1	0	1	0	Sites in UTR
tRNA17-ValTAC	MID1IP1	MID1 interacting protein 1 (gastrulation specific G12 homolog (zebrafish))	1	0	1	0	Sites in UTR
tRNA17-ValTAC	NFATC1	nuclear factor of activated T-cells, cytoplasmic, calcineurin-dependent 1	1	0	1	0	Sites in UTR
tRNA17-ValTAC	NMT1	N-myristoyltransferase 1	1	0	1	0	Sites in UTR
tRNA17-ValTAC	NPAL2	NIPA-like domain containing 2	1	0	1	0	Sites in UTR
tRNA17-ValTAC	PEX26	peroxisome biogenesis factor 26	1	0	1	0	Sites in UTR
tRNA17-ValTAC	SMURF1	SMAD specific E3 ubiquitin protein ligase 1	1	0	1	0	Sites in UTR
tRNA17-ValTAC	SP3	Sp3 transcription factor	1	0	1	0	Sites in UTR
tRNA17-ValTAC	TARDBP	TAR DNA binding protein	1	0	1	0	Sites in UTR
tRNA17-ValTAC	THBS2	thrombospondin 2	1	0	1	0	Sites in UTR
tRNA17-ValTAC	THRB	thyroid hormone receptor, beta (erythroblastic leukemia viral (v-erb-a) oncogene homolog 2, avian)	1	0	1	0	Sites in UTR
tRNA17-ValTAC	TIAM1	T-cell lymphoma invasion and metastasis 1	1	0	1	0	Sites in UTR
tRNA17-ValTAC	TP53INP2	tumor protein p53 inducible nuclear protein 2	1	0	1	0	Sites in UTR
tRNA17-ValTAC	TRPM6	transient receptor potential cation channel, subfamily M, member 6	1	0	1	0	Sites in UTR
tRNA17-ValTAC	UBL3	ubiquitin-like 3	1	0	1	0	Sites in UTR
tRNA17-ValTAC	UST	uronyl-2-sulfotransferase	1	0	1	0	Sites in UTR
tRNA17-ValTAC	VGLL3	vestigial like 3 (Drosophila)	1	0	1	0	Sites in UTR
tRNA17-ValTAC	VSX2	visual system homeobox 2	1	0	1	0	Sites in UTR
tRNA17-ValTAC	ZADH2	zinc binding alcohol dehydrogenase domain containing 2	1	0	1	0	Sites in UTR
tRNA17-ValTAC	AKAP6	A kinase (PRKA) anchor protein 6	1	0	0	1	Sites in UTR
tRNA17-ValTAC	ALPL	alkaline phosphatase, liver/bone/kidney	1	0	0	1	Sites in UTR
tRNA17-ValTAC	ARHGEF12	Rho guanine nucleotide exchange factor (GEF) 12	1	0	0	1	Sites in UTR
tRNA17-ValTAC	ARL5B	ADP-ribosylation factor-like 5B	1	0	0	1	Sites in UTR
tRNA17-ValTAC	BACH2	BTB and CNC homology 1, basic leucine zipper transcription factor 2	1	0	0	1	Sites in UTR
tRNA17-ValTAC	C10orf140	chromosome 10 open reading frame 140	1	0	0	1	Sites in UTR
tRNA17-ValTAC	C4orf8	chromosome 4 open reading frame 8	1	0	0	1	Sites in UTR
tRNA17-ValTAC	CCDC6	coiled-coil domain containing 6	1	0	0	1	Sites in UTR
tRNA17-ValTAC	CDC42SE2	CDC42 small effector 2	1	0	0	1	Sites in UTR
tRNA17-ValTAC	CLIC4	chloride intracellular channel 4	1	0	0	1	Sites in UTR
tRNA17-ValTAC	CREBZF	CREB/ATF bZIP transcription factor	1	0	0	1	Sites in UTR
tRNA17-ValTAC	CTDSP2	CTD (carboxy-terminal domain, RNA polymerase II, polypeptide A) small phosphatase 2	1	0	0	1	Sites in UTR
tRNA17-ValTAC	DAB2IP	DAB2 interacting protein	1	0	0	1	Sites in UTR
tRNA17-ValTAC	DCP2	DCP2 decapping enzyme homolog (S. cerevisiae)	1	0	0	1	Sites in UTR
tRNA17-ValTAC	DDX46	DEAD (Asp-Glu-Ala-Asp) box polypeptide 46	1	0	0	1	Sites in UTR
tRNA17-ValTAC	DYRK2	dual-specificity tyrosine-(Y)-phosphorylation regulated kinase 2	1	0	0	1	Sites in UTR
tRNA17-ValTAC	ELAVL2	ELAV (embryonic lethal, abnormal vision, Drosophila)-like 2 (Hu antigen B)	1	0	0	1	Sites in UTR
tRNA17-ValTAC	ENAH	enabled homolog (Drosophila)	1	0	0	1	Sites in UTR
tRNA17-ValTAC	ERBB4	v-erb-a erythroblastic leukemia viral oncogene homolog 4 (avian)	1	0	0	1	Sites in UTR
tRNA17-ValTAC	FLJ12993	hypothetical LOC441027	1	0	0	1	Sites in UTR
tRNA17-ValTAC	GGA3	golgi associated, gamma adaptin ear containing, ARF binding protein 3	1	0	0	1	Sites in UTR
tRNA17-ValTAC	IPO9	importin 9	1	0	0	1	Sites in UTR
tRNA17-ValTAC	KDELC2	KDEL (Lys-Asp-Glu-Leu) containing 2	1	0	0	1	Sites in UTR
tRNA17-ValTAC	KHSRP	KH-type splicing regulatory protein	1	0	0	1	Sites in UTR
tRNA17-ValTAC	KIAA0831	KIAA0831	1	0	0	1	Sites in UTR
tRNA17-ValTAC	KLHL31	kelch-like 31 (Drosophila)	1	0	0	1	Sites in UTR
tRNA17-ValTAC	LRCH1	leucine-rich repeats and calponin homology (CH) domain containing 1	1	0	0	1	Sites in UTR
tRNA17-ValTAC	LSM5	LSM5 homolog, U6 small nuclear RNA associated (S. cerevisiae)	1	0	0	1	Sites in UTR
tRNA17-ValTAC	MAPRE2	microtubule-associated protein, RP/EB family, member 2	1	0	0	1	Sites in UTR
tRNA17-ValTAC	NFAT5	nuclear factor of activated T-cells 5, tonicity-responsive	1	0	0	1	Sites in UTR
tRNA17-ValTAC	NR2C2	nuclear receptor subfamily 2, group C, member 2	1	0	0	1	Sites in UTR
tRNA17-ValTAC	NUDT21	nudix (nucleoside diphosphate linked moiety X)-type motif 21	1	0	0	1	Sites in UTR
tRNA17-ValTAC	ONECUT2	one cut homeobox 2	1	0	0	1	Sites in UTR
tRNA17-ValTAC	PDCD4	programmed cell death 4 (neoplastic transformation inhibitor)	1	0	0	1	Sites in UTR
tRNA17-ValTAC	PDIA3	protein disulfide isomerase family A, member 3	1	0	0	1	Sites in UTR
tRNA17-ValTAC	PHF6	PHD finger protein 6	1	0	0	1	Sites in UTR
tRNA17-ValTAC	POGZ	pogo transposable element with ZNF domain	1	0	0	1	Sites in UTR
tRNA17-ValTAC	PRDM12	PR domain containing 12	1	0	0	1	Sites in UTR
tRNA17-ValTAC	RALGPS1	Ral GEF with PH domain and SH3 binding motif 1	1	0	0	1	Sites in UTR
tRNA17-ValTAC	RBM12	RNA binding motif protein 12	1	0	0	1	Sites in UTR
tRNA17-ValTAC	RBM8A	RNA binding motif protein 8A	1	0	0	1	Sites in UTR
tRNA17-ValTAC	SAMD4B	sterile alpha motif domain containing 4B	1	0	0	1	Sites in UTR
tRNA17-ValTAC	SERBP1	SERPINE1 mRNA binding protein 1	1	0	0	1	Sites in UTR
tRNA17-ValTAC	SHISA4	shisa homolog 4 (Xenopus laevis)	1	0	0	1	Sites in UTR
tRNA17-ValTAC	SLC1A3	solute carrier family 1 (glial high affinity glutamate transporter), member 3	1	0	0	1	Sites in UTR
tRNA17-ValTAC	SLC31A2	solute carrier family 31 (copper transporters), member 2	1	0	0	1	Sites in UTR
tRNA17-ValTAC	SLC4A4	solute carrier family 4, sodium bicarbonate cotransporter, member 4	1	0	0	1	Sites in UTR
tRNA17-ValTAC	SMYD4	SET and MYND domain containing 4	1	0	0	1	Sites in UTR
tRNA17-ValTAC	SNURF	SNRPN upstream reading frame	1	0	0	1	Sites in UTR
tRNA17-ValTAC	SOHLH2	spermatogenesis and oogenesis specific basic helix-loop-helix 2	1	0	0	1	Sites in UTR
tRNA17-ValTAC	SOX7	SRY (sex determining region Y)-box 7	1	0	0	1	Sites in UTR
tRNA17-ValTAC	SPRY3	sprouty homolog 3 (Drosophila)	1	0	0	1	Sites in UTR
tRNA17-ValTAC	SRPRB	signal recognition particle receptor, B subunit	1	0	0	1	Sites in UTR
tRNA17-ValTAC	STK24	serine/threonine kinase 24 (STE20 homolog, yeast)	1	0	0	1	Sites in UTR
tRNA17-ValTAC	SYNPO2L	synaptopodin 2-like	1	0	0	1	Sites in UTR
tRNA17-ValTAC	TBR1	T-box, brain, 1	1	0	0	1	Sites in UTR
tRNA17-ValTAC	TGFB3	transforming growth factor, beta 3	1	0	0	1	Sites in UTR
tRNA17-ValTAC	TLL1	tolloid-like 1	1	0	0	1	Sites in UTR
tRNA17-ValTAC	TLL2	tolloid-like 2	1	0	0	1	Sites in UTR
tRNA17-ValTAC	TMEM106C	transmembrane protein 106C	1	0	0	1	Sites in UTR
tRNA17-ValTAC	TPP1	tripeptidyl peptidase I	1	0	0	1	Sites in UTR
tRNA17-ValTAC	UBE2F	ubiquitin-conjugating enzyme E2F (putative)	1	0	0	1	Sites in UTR
tRNA17-ValTAC	UBE3A	ubiquitin protein ligase E3A (human papilloma virus E6-associated protein, Angelman syndrome)	1	0	0	1	Sites in UTR
tRNA17-ValTAC	VAX1	ventral anterior homeobox 1	1	0	0	1	Sites in UTR
tRNA17-ValTAC	YPEL1	yippee-like 1 (Drosophila)	1	0	0	1	Sites in UTR
tRNA17-ValTAC	ZEB2	zinc finger E-box binding homeobox 2	1	0	0	1	Sites in UTR
tRNA17-ValTAC	ZNF652	zinc finger protein 652	1	0	0	1	Sites in UTR
tRNA68-GlyGCC	ABHD2	abhydrolase domain containing 2	2	1	0	1	Sites in UTR
tRNA68-GlyGCC	ESRRG	estrogen-related receptor gamma	2	0	2	0	Sites in UTR
tRNA68-GlyGCC	ADRB1	adrenergic, beta-1-, receptor	1	1	0	0	Sites in UTR
tRNA68-GlyGCC	AOF1	amine oxidase (flavin containing) domain 1	1	1	0	0	Sites in UTR
tRNA68-GlyGCC	ARHGEF9	Cdc42 guanine nucleotide exchange factor (GEF) 9	1	1	0	0	Sites in UTR
tRNA68-GlyGCC	AXIN2	axin 2 (conductin, axil)	1	1	0	0	Sites in UTR
tRNA68-GlyGCC	AZI2	5-azacytidine induced 2	1	1	0	0	Sites in UTR
tRNA68-GlyGCC	BRWD1	bromodomain and WD repeat domain containing 1	1	1	0	0	Sites in UTR
tRNA68-GlyGCC	C20orf111	chromosome 20 open reading frame 111	1	1	0	0	Sites in UTR
tRNA68-GlyGCC	CASKIN2	CASK interacting protein 2	1	1	0	0	Sites in UTR
tRNA68-GlyGCC	COL5A2	collagen, type V, alpha 2	1	1	0	0	Sites in UTR
tRNA68-GlyGCC	CPD	carboxypeptidase D	1	1	0	0	Sites in UTR
tRNA68-GlyGCC	CREBZF	CREB/ATF bZIP transcription factor	1	1	0	0	Sites in UTR
tRNA68-GlyGCC	CSNK1G3	casein kinase 1, gamma 3	1	1	0	0	Sites in UTR
tRNA68-GlyGCC	DDN	dendrin	1	1	0	0	Sites in UTR
tRNA68-GlyGCC	DHX40	DEAH (Asp-Glu-Ala-His) box polypeptide 40	1	1	0	0	Sites in UTR
tRNA68-GlyGCC	ENAH	enabled homolog (Drosophila)	1	1	0	0	Sites in UTR
tRNA68-GlyGCC	EPHB1	EPH receptor B1	1	1	0	0	Sites in UTR
tRNA68-GlyGCC	GPATCH8	G patch domain containing 8	1	1	0	0	Sites in UTR
tRNA68-GlyGCC	KIAA1024	KIAA1024	1	1	0	0	Sites in UTR
tRNA68-GlyGCC	KIAA1211	KIAA1211 protein	1	1	0	0	Sites in UTR
tRNA68-GlyGCC	KIAA1217	KIAA1217	1	1	0	0	Sites in UTR
tRNA68-GlyGCC	KLF12	Kruppel-like factor 12	1	1	0	0	Sites in UTR
tRNA68-GlyGCC	MACF1	microtubule-actin crosslinking factor 1	1	1	0	0	Sites in UTR
tRNA68-GlyGCC	MBNL2	muscleblind-like 2 (Drosophila)	1	1	0	0	Sites in UTR
tRNA68-GlyGCC	MPZ	myelin protein zero (Charcot-Marie-Tooth neuropathy 1B)	1	1	0	0	Sites in UTR
tRNA68-GlyGCC	PADI2	peptidyl arginine deiminase, type II	1	1	0	0	Sites in UTR
tRNA68-GlyGCC	PDE4D	phosphodiesterase 4D, cAMP-specific (phosphodiesterase E3 dunce homolog, Drosophila)	1	1	0	0	Sites in UTR
tRNA68-GlyGCC	PFKFB3	6-phosphofructo-2-kinase/fructose-2,6-biphosphatase 3	1	1	0	0	Sites in UTR
tRNA68-GlyGCC	PPP1R14C	protein phosphatase 1, regulatory (inhibitor) subunit 14C	1	1	0	0	Sites in UTR
tRNA68-GlyGCC	RNF44	ring finger protein 44	1	1	0	0	Sites in UTR
tRNA68-GlyGCC	RREB1	ras responsive element binding protein 1	1	1	0	0	Sites in UTR
tRNA68-GlyGCC	SEC14L2	SEC14-like 2 (S. cerevisiae)	1	1	0	0	Sites in UTR
tRNA68-GlyGCC	STMN4	stathmin-like 4	1	1	0	0	Sites in UTR
tRNA68-GlyGCC	TMED7	transmembrane emp24 protein transport domain containing 7	1	1	0	0	Sites in UTR
tRNA68-GlyGCC	TMEFF2	transmembrane protein with EGF-like and two follistatin-like domains 2	1	1	0	0	Sites in UTR
tRNA68-GlyGCC	TNKS1BP1	tankyrase 1 binding protein 1, 182kDa	1	1	0	0	Sites in UTR
tRNA68-GlyGCC	TRHDE	thyrotropin-releasing hormone degrading enzyme	1	1	0	0	Sites in UTR
tRNA68-GlyGCC	TTC9	tetratricopeptide repeat domain 9	1	1	0	0	Sites in UTR
tRNA68-GlyGCC	TWF1	twinfilin, actin-binding protein, homolog 1 (Drosophila)	1	1	0	0	Sites in UTR
tRNA68-GlyGCC	UBAP2	ubiquitin associated protein 2	1	1	0	0	Sites in UTR
tRNA68-GlyGCC	UBE2D3	ubiquitin-conjugating enzyme E2D 3 (UBC4/5 homolog, yeast)	1	1	0	0	Sites in UTR
tRNA68-GlyGCC	WDR44	WD repeat domain 44	1	1	0	0	Sites in UTR
tRNA68-GlyGCC	YES1	v-yes-1 Yamaguchi sarcoma viral oncogene homolog 1	1	1	0	0	Sites in UTR
tRNA68-GlyGCC	ZNF618	zinc finger protein 618	1	1	0	0	Sites in UTR
tRNA68-GlyGCC	ZZZ3	zinc finger, ZZ-type containing 3	1	1	0	0	Sites in UTR
tRNA68-GlyGCC	HIPK2	homeodomain interacting protein kinase 2	2	0	1	1	Sites in UTR
tRNA68-GlyGCC	ALS2CR13	amyotrophic lateral sclerosis 2 (juvenile) chromosome region, candidate 13	1	0	1	0	Sites in UTR
tRNA68-GlyGCC	ASCL1	achaete-scute complex homolog 1 (Drosophila)	1	0	1	0	Sites in UTR
tRNA68-GlyGCC	ATP2B2	ATPase, Ca++ transporting, plasma membrane 2	1	0	1	0	Sites in UTR
tRNA68-GlyGCC	C18orf25	chromosome 18 open reading frame 25	1	0	1	0	Sites in UTR
tRNA68-GlyGCC	CASC3	cancer susceptibility candidate 3	1	0	1	0	Sites in UTR
tRNA68-GlyGCC	CASZ1	castor zinc finger 1	1	0	1	0	Sites in UTR
tRNA68-GlyGCC	CDC42	cell division cycle 42 (GTP binding protein, 25kDa)	1	0	1	0	Sites in UTR
tRNA68-GlyGCC	CDK8	cyclin-dependent kinase 8	1	0	1	0	Sites in UTR
tRNA68-GlyGCC	CORO1C	coronin, actin binding protein, 1C	1	0	1	0	Sites in UTR
tRNA68-GlyGCC	CTNND2	catenin (cadherin-associated protein), delta 2 (neural plakophilin-related arm-repeat protein)	1	0	1	0	Sites in UTR
tRNA68-GlyGCC	FRMD3	FERM domain containing 3	1	0	1	0	Sites in UTR
tRNA68-GlyGCC	LHX6	LIM homeobox 6	1	0	1	0	Sites in UTR
tRNA68-GlyGCC	LRRC7	leucine rich repeat containing 7	1	0	1	0	Sites in UTR
tRNA68-GlyGCC	MBD2	methyl-CpG binding domain protein 2	1	0	1	0	Sites in UTR
tRNA68-GlyGCC	MBNL1	muscleblind-like (Drosophila)	1	0	1	0	Sites in UTR
tRNA68-GlyGCC	MEIS2	Meis homeobox 2	1	0	1	0	Sites in UTR
tRNA68-GlyGCC	MIPOL1	mirror-image polydactyly 1	1	0	1	0	Sites in UTR
tRNA68-GlyGCC	MTDH	metadherin	1	0	1	0	Sites in UTR
tRNA68-GlyGCC	NPAS2	neuronal PAS domain protein 2	1	0	1	0	Sites in UTR
tRNA68-GlyGCC	OTP	orthopedia homeobox	1	0	1	0	Sites in UTR
tRNA68-GlyGCC	PAFAH1B1	platelet-activating factor acetylhydrolase, isoform Ib, alpha subunit 45kDa	1	0	1	0	Sites in UTR
tRNA68-GlyGCC	PATL1	protein associated with topoisomerase II homolog 1 (yeast)	1	0	1	0	Sites in UTR
tRNA68-GlyGCC	PCDH19	protocadherin 19	1	0	1	0	Sites in UTR
tRNA68-GlyGCC	PDE1B	phosphodiesterase 1B, calmodulin-dependent	1	0	1	0	Sites in UTR
tRNA68-GlyGCC	PDE4B	phosphodiesterase 4B, cAMP-specific (phosphodiesterase E4 dunce homolog, Drosophila)	1	0	1	0	Sites in UTR
tRNA68-GlyGCC	PDIK1L	PDLIM1 interacting kinase 1 like	1	0	1	0	Sites in UTR
tRNA68-GlyGCC	POLDIP3	polymerase (DNA-directed), delta interacting protein 3	1	0	1	0	Sites in UTR
tRNA68-GlyGCC	PTPRF	protein tyrosine phosphatase, receptor type, F	1	0	1	0	Sites in UTR
tRNA68-GlyGCC	RAB21	RAB21, member RAS oncogene family	1	0	1	0	Sites in UTR
tRNA68-GlyGCC	RERG	RAS-like, estrogen-regulated, growth inhibitor	1	0	1	0	Sites in UTR
tRNA68-GlyGCC	RIMBP2	RIMS binding protein 2	1	0	1	0	Sites in UTR
tRNA68-GlyGCC	SLC8A2	solute carrier family 8 (sodium-calcium exchanger), member 2	1	0	1	0	Sites in UTR
tRNA68-GlyGCC	SMARCA2	SWI/SNF related, matrix associated, actin dependent regulator of chromatin, subfamily a, member 2	1	0	1	0	Sites in UTR
tRNA68-GlyGCC	TGFBR1	transforming growth factor, beta receptor I (activin A receptor type II-like kinase, 53kDa)	1	0	1	0	Sites in UTR
tRNA68-GlyGCC	TGOLN2	trans-golgi network protein 2	1	0	1	0	Sites in UTR
tRNA68-GlyGCC	TMEM167A	transmembrane protein 167A	1	0	1	0	Sites in UTR
tRNA68-GlyGCC	TMEM65	transmembrane protein 65	1	0	1	0	Sites in UTR
tRNA68-GlyGCC	UNC5C	unc-5 homolog C (C. elegans)	1	0	1	0	Sites in UTR
tRNA68-GlyGCC	VDR	vitamin D (1,25- dihydroxyvitamin D3) receptor	1	0	1	0	Sites in UTR
tRNA68-GlyGCC	WAPAL	wings apart-like homolog (Drosophila)	1	0	1	0	Sites in UTR
tRNA68-GlyGCC	WASF3	WAS protein family, member 3	1	0	1	0	Sites in UTR
tRNA68-GlyGCC	XPO7	exportin 7	1	0	1	0	Sites in UTR
tRNA68-GlyGCC	ZFHX3	zinc finger homeobox 3	1	0	1	0	Sites in UTR
tRNA68-GlyGCC	ZMYM3	zinc finger, MYM-type 3	1	0	1	0	Sites in UTR
tRNA68-GlyGCC	ZNF148	zinc finger protein 148	1	0	1	0	Sites in UTR
tRNA68-GlyGCC	AAK1	AP2 associated kinase 1	1	0	0	1	Sites in UTR
tRNA68-GlyGCC	ARFIP2	ADP-ribosylation factor interacting protein 2 (arfaptin 2)	1	0	0	1	Sites in UTR
tRNA68-GlyGCC	BMPER	BMP binding endothelial regulator	1	0	0	1	Sites in UTR
tRNA68-GlyGCC	CAMK2D	calcium/calmodulin-dependent protein kinase (CaM kinase) II delta	1	0	0	1	Sites in UTR
tRNA68-GlyGCC	CDK5R2	cyclin-dependent kinase 5, regulatory subunit 2 (p39)	1	0	0	1	Sites in UTR
tRNA68-GlyGCC	DCX	doublecortex; lissencephaly, X-linked (doublecortin)	1	0	0	1	Sites in UTR
tRNA68-GlyGCC	FLJ20309	hypothetical protein FLJ20309	1	0	0	1	Sites in UTR
tRNA68-GlyGCC	GLTP	glycolipid transfer protein	1	0	0	1	Sites in UTR
tRNA68-GlyGCC	GPR137C	G protein-coupled receptor 137C	1	0	0	1	Sites in UTR
tRNA68-GlyGCC	IGF1	insulin-like growth factor 1 (somatomedin C)	1	0	0	1	Sites in UTR
tRNA68-GlyGCC	IYD	iodotyrosine deiodinase	1	0	0	1	Sites in UTR
tRNA68-GlyGCC	KCMF1	potassium channel modulatory factor 1	1	0	0	1	Sites in UTR
tRNA68-GlyGCC	LPCAT1	lysophosphatidylcholine acyltransferase 1	1	0	0	1	Sites in UTR
tRNA68-GlyGCC	MKLN1	muskelin 1, intracellular mediator containing kelch motifs	1	0	0	1	Sites in UTR
tRNA68-GlyGCC	MMAB	methylmalonic aciduria (cobalamin deficiency) cblB type	1	0	0	1	Sites in UTR
tRNA68-GlyGCC	PASD1	PAS domain containing 1	1	0	0	1	Sites in UTR
tRNA68-GlyGCC	PGAP1	post-GPI attachment to proteins 1	1	0	0	1	Sites in UTR
tRNA68-GlyGCC	PLCXD3	phosphatidylinositol-specific phospholipase C, X domain containing 3	1	0	0	1	Sites in UTR
tRNA68-GlyGCC	PPP1R9A	protein phosphatase 1, regulatory (inhibitor) subunit 9A	1	0	0	1	Sites in UTR
tRNA68-GlyGCC	RGS7BP	regulator of G-protein signaling 7 binding protein	1	0	0	1	Sites in UTR
tRNA68-GlyGCC	SLC26A9	solute carrier family 26, member 9	1	0	0	1	Sites in UTR
tRNA68-GlyGCC	SPRY4	sprouty homolog 4 (Drosophila)	1	0	0	1	Sites in UTR
tRNA68-GlyGCC	TAOK1	TAO kinase 1	1	0	0	1	Sites in UTR
tRNA68-GlyGCC	TRIM9	tripartite motif-containing 9	1	0	0	1	Sites in UTR
tRNA68-GlyGCC	USP7	ubiquitin specific peptidase 7 (herpes virus-associated)	1	0	0	1	Sites in UTR
tRNA68-GlyGCC	VEGFC	vascular endothelial growth factor C	1	0	0	1	Sites in UTR
tRNA68-GlyGCC	ZC3H12A	zinc finger CCCH-type containing 12A	1	0	0	1	Sites in UTR
tRNA68-GlyGCC	ZC3H12C	zinc finger CCCH-type containing 12C	1	0	0	1	Sites in UTR
tRNA68-GlyGCC	ZNF664	zinc finger protein 664	1	0	0	1	Sites in UTR
tRNA68-GlyGCC	ZNF75D	zinc finger protein 75D	1	0	0	1	Sites in UTR
tRNA5-GlyGCC	ABHD2	abhydrolase domain containing 2	2	1	0	1	Sites in UTR
tRNA5-GlyGCC	ESRRG	estrogen-related receptor gamma	2	0	2	0	Sites in UTR
tRNA5-GlyGCC	ADRB1	adrenergic, beta-1-, receptor	1	1	0	0	Sites in UTR
tRNA5-GlyGCC	AOF1	amine oxidase (flavin containing) domain 1	1	1	0	0	Sites in UTR
tRNA5-GlyGCC	ARHGEF9	Cdc42 guanine nucleotide exchange factor (GEF) 9	1	1	0	0	Sites in UTR
tRNA5-GlyGCC	AXIN2	axin 2 (conductin, axil)	1	1	0	0	Sites in UTR
tRNA5-GlyGCC	AZI2	5-azacytidine induced 2	1	1	0	0	Sites in UTR
tRNA5-GlyGCC	BRWD1	bromodomain and WD repeat domain containing 1	1	1	0	0	Sites in UTR
tRNA5-GlyGCC	C20orf111	chromosome 20 open reading frame 111	1	1	0	0	Sites in UTR
tRNA5-GlyGCC	CASKIN2	CASK interacting protein 2	1	1	0	0	Sites in UTR
tRNA5-GlyGCC	COL5A2	collagen, type V, alpha 2	1	1	0	0	Sites in UTR
tRNA5-GlyGCC	CPD	carboxypeptidase D	1	1	0	0	Sites in UTR
tRNA5-GlyGCC	CREBZF	CREB/ATF bZIP transcription factor	1	1	0	0	Sites in UTR
tRNA5-GlyGCC	CSNK1G3	casein kinase 1, gamma 3	1	1	0	0	Sites in UTR
tRNA5-GlyGCC	DDN	dendrin	1	1	0	0	Sites in UTR
tRNA5-GlyGCC	DHX40	DEAH (Asp-Glu-Ala-His) box polypeptide 40	1	1	0	0	Sites in UTR
tRNA5-GlyGCC	ENAH	enabled homolog (Drosophila)	1	1	0	0	Sites in UTR
tRNA5-GlyGCC	EPHB1	EPH receptor B1	1	1	0	0	Sites in UTR
tRNA5-GlyGCC	GPATCH8	G patch domain containing 8	1	1	0	0	Sites in UTR
tRNA5-GlyGCC	KIAA1024	KIAA1024	1	1	0	0	Sites in UTR
tRNA5-GlyGCC	KIAA1211	KIAA1211 protein	1	1	0	0	Sites in UTR
tRNA5-GlyGCC	KIAA1217	KIAA1217	1	1	0	0	Sites in UTR
tRNA5-GlyGCC	KLF12	Kruppel-like factor 12	1	1	0	0	Sites in UTR
tRNA5-GlyGCC	MACF1	microtubule-actin crosslinking factor 1	1	1	0	0	Sites in UTR
tRNA5-GlyGCC	MBNL2	muscleblind-like 2 (Drosophila)	1	1	0	0	Sites in UTR
tRNA5-GlyGCC	MPZ	myelin protein zero (Charcot-Marie-Tooth neuropathy 1B)	1	1	0	0	Sites in UTR
tRNA5-GlyGCC	PADI2	peptidyl arginine deiminase, type II	1	1	0	0	Sites in UTR
tRNA5-GlyGCC	PDE4D	phosphodiesterase 4D, cAMP-specific (phosphodiesterase E3 dunce homolog, Drosophila)	1	1	0	0	Sites in UTR
tRNA5-GlyGCC	PFKFB3	6-phosphofructo-2-kinase/fructose-2,6-biphosphatase 3	1	1	0	0	Sites in UTR
tRNA5-GlyGCC	PPP1R14C	protein phosphatase 1, regulatory (inhibitor) subunit 14C	1	1	0	0	Sites in UTR
tRNA5-GlyGCC	RNF44	ring finger protein 44	1	1	0	0	Sites in UTR
tRNA5-GlyGCC	RREB1	ras responsive element binding protein 1	1	1	0	0	Sites in UTR
tRNA5-GlyGCC	SEC14L2	SEC14-like 2 (S. cerevisiae)	1	1	0	0	Sites in UTR
tRNA5-GlyGCC	STMN4	stathmin-like 4	1	1	0	0	Sites in UTR
tRNA5-GlyGCC	TMED7	transmembrane emp24 protein transport domain containing 7	1	1	0	0	Sites in UTR
tRNA5-GlyGCC	TMEFF2	transmembrane protein with EGF-like and two follistatin-like domains 2	1	1	0	0	Sites in UTR
tRNA5-GlyGCC	TNKS1BP1	tankyrase 1 binding protein 1, 182kDa	1	1	0	0	Sites in UTR
tRNA5-GlyGCC	TRHDE	thyrotropin-releasing hormone degrading enzyme	1	1	0	0	Sites in UTR
tRNA5-GlyGCC	TTC9	tetratricopeptide repeat domain 9	1	1	0	0	Sites in UTR
tRNA5-GlyGCC	TWF1	twinfilin, actin-binding protein, homolog 1 (Drosophila)	1	1	0	0	Sites in UTR
tRNA5-GlyGCC	UBAP2	ubiquitin associated protein 2	1	1	0	0	Sites in UTR
tRNA5-GlyGCC	UBE2D3	ubiquitin-conjugating enzyme E2D 3 (UBC4/5 homolog, yeast)	1	1	0	0	Sites in UTR
tRNA5-GlyGCC	WDR44	WD repeat domain 44	1	1	0	0	Sites in UTR
tRNA5-GlyGCC	YES1	v-yes-1 Yamaguchi sarcoma viral oncogene homolog 1	1	1	0	0	Sites in UTR
tRNA5-GlyGCC	ZNF618	zinc finger protein 618	1	1	0	0	Sites in UTR
tRNA5-GlyGCC	ZZZ3	zinc finger, ZZ-type containing 3	1	1	0	0	Sites in UTR
tRNA5-GlyGCC	HIPK2	homeodomain interacting protein kinase 2	2	0	1	1	Sites in UTR
tRNA5-GlyGCC	ALS2CR13	amyotrophic lateral sclerosis 2 (juvenile) chromosome region, candidate 13	1	0	1	0	Sites in UTR
tRNA5-GlyGCC	ASCL1	achaete-scute complex homolog 1 (Drosophila)	1	0	1	0	Sites in UTR
tRNA5-GlyGCC	ATP2B2	ATPase, Ca++ transporting, plasma membrane 2	1	0	1	0	Sites in UTR
tRNA5-GlyGCC	C18orf25	chromosome 18 open reading frame 25	1	0	1	0	Sites in UTR
tRNA5-GlyGCC	CASC3	cancer susceptibility candidate 3	1	0	1	0	Sites in UTR
tRNA5-GlyGCC	CASZ1	castor zinc finger 1	1	0	1	0	Sites in UTR
tRNA5-GlyGCC	CDC42	cell division cycle 42 (GTP binding protein, 25kDa)	1	0	1	0	Sites in UTR
tRNA5-GlyGCC	CDK8	cyclin-dependent kinase 8	1	0	1	0	Sites in UTR
tRNA5-GlyGCC	CORO1C	coronin, actin binding protein, 1C	1	0	1	0	Sites in UTR
tRNA5-GlyGCC	CTNND2	catenin (cadherin-associated protein), delta 2 (neural plakophilin-related arm-repeat protein)	1	0	1	0	Sites in UTR
tRNA5-GlyGCC	FRMD3	FERM domain containing 3	1	0	1	0	Sites in UTR
tRNA5-GlyGCC	LHX6	LIM homeobox 6	1	0	1	0	Sites in UTR
tRNA5-GlyGCC	LRRC7	leucine rich repeat containing 7	1	0	1	0	Sites in UTR
tRNA5-GlyGCC	MBD2	methyl-CpG binding domain protein 2	1	0	1	0	Sites in UTR
tRNA5-GlyGCC	MBNL1	muscleblind-like (Drosophila)	1	0	1	0	Sites in UTR
tRNA5-GlyGCC	MEIS2	Meis homeobox 2	1	0	1	0	Sites in UTR
tRNA5-GlyGCC	MIPOL1	mirror-image polydactyly 1	1	0	1	0	Sites in UTR
tRNA5-GlyGCC	MTDH	metadherin	1	0	1	0	Sites in UTR
tRNA5-GlyGCC	NPAS2	neuronal PAS domain protein 2	1	0	1	0	Sites in UTR
tRNA5-GlyGCC	OTP	orthopedia homeobox	1	0	1	0	Sites in UTR
tRNA5-GlyGCC	PAFAH1B1	platelet-activating factor acetylhydrolase, isoform Ib, alpha subunit 45kDa	1	0	1	0	Sites in UTR
tRNA5-GlyGCC	PATL1	protein associated with topoisomerase II homolog 1 (yeast)	1	0	1	0	Sites in UTR
tRNA5-GlyGCC	PCDH19	protocadherin 19	1	0	1	0	Sites in UTR
tRNA5-GlyGCC	PDE1B	phosphodiesterase 1B, calmodulin-dependent	1	0	1	0	Sites in UTR
tRNA5-GlyGCC	PDE4B	phosphodiesterase 4B, cAMP-specific (phosphodiesterase E4 dunce homolog, Drosophila)	1	0	1	0	Sites in UTR
tRNA5-GlyGCC	PDIK1L	PDLIM1 interacting kinase 1 like	1	0	1	0	Sites in UTR
tRNA5-GlyGCC	POLDIP3	polymerase (DNA-directed), delta interacting protein 3	1	0	1	0	Sites in UTR
tRNA5-GlyGCC	PTPRF	protein tyrosine phosphatase, receptor type, F	1	0	1	0	Sites in UTR
tRNA5-GlyGCC	RAB21	RAB21, member RAS oncogene family	1	0	1	0	Sites in UTR
tRNA5-GlyGCC	RERG	RAS-like, estrogen-regulated, growth inhibitor	1	0	1	0	Sites in UTR
tRNA5-GlyGCC	RIMBP2	RIMS binding protein 2	1	0	1	0	Sites in UTR
tRNA5-GlyGCC	SLC8A2	solute carrier family 8 (sodium-calcium exchanger), member 2	1	0	1	0	Sites in UTR
tRNA5-GlyGCC	SMARCA2	SWI/SNF related, matrix associated, actin dependent regulator of chromatin, subfamily a, member 2	1	0	1	0	Sites in UTR
tRNA5-GlyGCC	TGFBR1	transforming growth factor, beta receptor I (activin A receptor type II-like kinase, 53kDa)	1	0	1	0	Sites in UTR
tRNA5-GlyGCC	TGOLN2	trans-golgi network protein 2	1	0	1	0	Sites in UTR
tRNA5-GlyGCC	TMEM167A	transmembrane protein 167A	1	0	1	0	Sites in UTR
tRNA5-GlyGCC	TMEM65	transmembrane protein 65	1	0	1	0	Sites in UTR
tRNA5-GlyGCC	UNC5C	unc-5 homolog C (C. elegans)	1	0	1	0	Sites in UTR
tRNA5-GlyGCC	VDR	vitamin D (1,25- dihydroxyvitamin D3) receptor	1	0	1	0	Sites in UTR
tRNA5-GlyGCC	WAPAL	wings apart-like homolog (Drosophila)	1	0	1	0	Sites in UTR
tRNA5-GlyGCC	WASF3	WAS protein family, member 3	1	0	1	0	Sites in UTR
tRNA5-GlyGCC	XPO7	exportin 7	1	0	1	0	Sites in UTR
tRNA5-GlyGCC	ZFHX3	zinc finger homeobox 3	1	0	1	0	Sites in UTR
tRNA5-GlyGCC	ZMYM3	zinc finger, MYM-type 3	1	0	1	0	Sites in UTR
tRNA5-GlyGCC	ZNF148	zinc finger protein 148	1	0	1	0	Sites in UTR
tRNA5-GlyGCC	AAK1	AP2 associated kinase 1	1	0	0	1	Sites in UTR
tRNA5-GlyGCC	ARFIP2	ADP-ribosylation factor interacting protein 2 (arfaptin 2)	1	0	0	1	Sites in UTR
tRNA5-GlyGCC	BMPER	BMP binding endothelial regulator	1	0	0	1	Sites in UTR
tRNA5-GlyGCC	CAMK2D	calcium/calmodulin-dependent protein kinase (CaM kinase) II delta	1	0	0	1	Sites in UTR
tRNA5-GlyGCC	CDK5R2	cyclin-dependent kinase 5, regulatory subunit 2 (p39)	1	0	0	1	Sites in UTR
tRNA5-GlyGCC	DCX	doublecortex; lissencephaly, X-linked (doublecortin)	1	0	0	1	Sites in UTR
tRNA5-GlyGCC	FLJ20309	hypothetical protein FLJ20309	1	0	0	1	Sites in UTR
tRNA5-GlyGCC	GLTP	glycolipid transfer protein	1	0	0	1	Sites in UTR
tRNA5-GlyGCC	GPR137C	G protein-coupled receptor 137C	1	0	0	1	Sites in UTR
tRNA5-GlyGCC	IGF1	insulin-like growth factor 1 (somatomedin C)	1	0	0	1	Sites in UTR
tRNA5-GlyGCC	IYD	iodotyrosine deiodinase	1	0	0	1	Sites in UTR
tRNA5-GlyGCC	KCMF1	potassium channel modulatory factor 1	1	0	0	1	Sites in UTR
tRNA5-GlyGCC	LPCAT1	lysophosphatidylcholine acyltransferase 1	1	0	0	1	Sites in UTR
tRNA5-GlyGCC	MKLN1	muskelin 1, intracellular mediator containing kelch motifs	1	0	0	1	Sites in UTR
tRNA5-GlyGCC	MMAB	methylmalonic aciduria (cobalamin deficiency) cblB type	1	0	0	1	Sites in UTR
tRNA5-GlyGCC	PASD1	PAS domain containing 1	1	0	0	1	Sites in UTR
tRNA5-GlyGCC	PGAP1	post-GPI attachment to proteins 1	1	0	0	1	Sites in UTR
tRNA5-GlyGCC	PLCXD3	phosphatidylinositol-specific phospholipase C, X domain containing 3	1	0	0	1	Sites in UTR
tRNA5-GlyGCC	PPP1R9A	protein phosphatase 1, regulatory (inhibitor) subunit 9A	1	0	0	1	Sites in UTR
tRNA5-GlyGCC	RGS7BP	regulator of G-protein signaling 7 binding protein	1	0	0	1	Sites in UTR
tRNA5-GlyGCC	SLC26A9	solute carrier family 26, member 9	1	0	0	1	Sites in UTR
tRNA5-GlyGCC	SPRY4	sprouty homolog 4 (Drosophila)	1	0	0	1	Sites in UTR
tRNA5-GlyGCC	TAOK1	TAO kinase 1	1	0	0	1	Sites in UTR
tRNA5-GlyGCC	TRIM9	tripartite motif-containing 9	1	0	0	1	Sites in UTR
tRNA5-GlyGCC	USP7	ubiquitin specific peptidase 7 (herpes virus-associated)	1	0	0	1	Sites in UTR
tRNA5-GlyGCC	VEGFC	vascular endothelial growth factor C	1	0	0	1	Sites in UTR
tRNA5-GlyGCC	ZC3H12A	zinc finger CCCH-type containing 12A	1	0	0	1	Sites in UTR
tRNA5-GlyGCC	ZC3H12C	zinc finger CCCH-type containing 12C	1	0	0	1	Sites in UTR
tRNA5-GlyGCC	ZNF664	zinc finger protein 664	1	0	0	1	Sites in UTR
tRNA5-GlyGCC	ZNF75D	zinc finger protein 75D	1	0	0	1	Sites in UTR
tRNA41-GlyGCC	NLGN3	neuroligin 3	2	1	1	0	Sites in UTR
tRNA41-GlyGCC	TAL1	T-cell acute lymphocytic leukemia 1	1	0	1	0	Sites in UTR
tRNA41-GlyGCC	CALD1	caldesmon 1	2	0	2	0	Sites in UTR
tRNA41-GlyGCC	ZDHHC22	zinc finger, DHHC-type containing 22	1	1	0	0	Sites in UTR
tRNA41-GlyGCC	RMND5A	required for meiotic nuclear division 5 homolog A (S. cerevisiae)	1	1	0	0	Sites in UTR
tRNA41-GlyGCC	PADI3	peptidyl arginine deiminase, type III	1	0	1	0	Sites in UTR
tRNA41-GlyGCC	CA13	carbonic anhydrase XIII	1	1	0	0	Sites in UTR
tRNA41-GlyGCC	FNIP2	folliculin interacting protein 2	1	1	0	0	Sites in UTR
tRNA41-GlyGCC	KITLG	KIT ligand	1	1	0	0	Sites in UTR
tRNA41-GlyGCC	LRP8	low density lipoprotein receptor-related protein 8, apolipoprotein e receptor	1	1	0	0	Sites in UTR
tRNA41-GlyGCC	OSBPL8	oxysterol binding protein-like 8	1	1	0	0	Sites in UTR
tRNA41-GlyGCC	SNX18	sorting nexin 18	1	1	0	0	Sites in UTR
tRNA41-GlyGCC	CHD7	chromodomain helicase DNA binding protein 7	1	1	0	0	Sites in UTR
tRNA41-GlyGCC	TBL1XR1	transducin (beta)-like 1 X-linked receptor 1	1	0	1	0	Sites in UTR
tRNA41-GlyGCC	TOX4	TOX high mobility group box family member 4	1	1	0	0	Sites in UTR
tRNA41-GlyGCC	BNC2	basonuclin 2	1	1	0	0	Sites in UTR
tRNA41-GlyGCC	HPCAL4	hippocalcin like 4	1	1	0	0	Sites in UTR
tRNA41-GlyGCC	UBE2A	ubiquitin-conjugating enzyme E2A (RAD6 homolog)	1	0	1	0	Sites in UTR
tRNA41-GlyGCC	C18orf10	chromosome 18 open reading frame 10	1	1	0	0	Sites in UTR
tRNA41-GlyGCC	DPYSL2	dihydropyrimidinase-like 2	1	1	0	0	Sites in UTR
tRNA41-GlyGCC	C10orf76	chromosome 10 open reading frame 76	1	1	0	0	Sites in UTR
tRNA41-GlyGCC	SP8	Sp8 transcription factor	1	0	1	0	Sites in UTR
tRNA41-GlyGCC	PCBP2	poly(rC) binding protein 2	1	1	0	0	Sites in UTR
tRNA41-GlyGCC	LCORL	ligand dependent nuclear receptor corepressor-like	1	1	0	0	Sites in UTR
tRNA41-GlyGCC	GPR180	G protein-coupled receptor 180	1	1	0	0	Sites in UTR
tRNA41-GlyGCC	PNOC	prepronociceptin	1	1	0	0	Sites in UTR
tRNA41-GlyGCC	SLC31A1	solute carrier family 31 (copper transporters), member 1	1	1	0	0	Sites in UTR
tRNA41-GlyGCC	ELMOD1	ELMO/CED-12 domain containing 1	1	0	1	0	Sites in UTR
tRNA41-GlyGCC	MAPT	microtubule-associated protein tau	1	0	0	1	Sites in UTR
tRNA41-GlyGCC	BARHL1	BarH-like homeobox 1	1	1	0	0	Sites in UTR
tRNA41-GlyGCC	MPZ	myelin protein zero (Charcot-Marie-Tooth neuropathy 1B)	1	1	0	0	Sites in UTR
tRNA41-GlyGCC	ZIC4	Zic family member 4	1	0	1	0	Sites in UTR
tRNA41-GlyGCC	CPEB2	cytoplasmic polyadenylation element binding protein 2	1	0	1	0	Sites in UTR
tRNA41-GlyGCC	KCNC1	potassium voltage-gated channel, Shaw-related subfamily, member 1	1	0	1	0	Sites in UTR
tRNA41-GlyGCC	BCL2	B-cell CLL/lymphoma 2	1	1	0	0	Sites in UTR
tRNA41-GlyGCC	PGAP1	post-GPI attachment to proteins 1	1	1	0	0	Sites in UTR
tRNA41-GlyGCC	RANBP10	RAN binding protein 10	1	0	1	0	Sites in UTR
tRNA41-GlyGCC	SFRS1	splicing factor, arginine/serine-rich 1 (splicing factor 2, alternate splicing factor)	1	0	1	0	Sites in UTR
tRNA41-GlyGCC	CBL	Cas-Br-M (murine) ecotropic retroviral transforming sequence	1	0	1	0	Sites in UTR
tRNA41-GlyGCC	PPARGC1A	peroxisome proliferator-activated receptor gamma, coactivator 1 alpha	1	0	1	0	Sites in UTR
tRNA41-GlyGCC	TCEAL5	transcription elongation factor A (SII)-like 5	1	0	1	0	Sites in UTR
tRNA41-GlyGCC	FAM123B	family with sequence similarity 123B	1	0	1	0	Sites in UTR
tRNA41-GlyGCC	ZEB2	zinc finger E-box binding homeobox 2	1	0	1	0	Sites in UTR
tRNA41-GlyGCC	GABRB3	gamma-aminobutyric acid (GABA) A receptor, beta 3	1	1	0	0	Sites in UTR
tRNA41-GlyGCC	CHD9	chromodomain helicase DNA binding protein 9	1	0	1	0	Sites in UTR
tRNA41-GlyGCC	KCNMA1	potassium large conductance calcium-activated channel, subfamily M, alpha member 1	1	0	0	1	Sites in UTR
tRNA41-GlyGCC	ISL2	ISL LIM homeobox 2	1	0	1	0	Sites in UTR
tRNA41-GlyGCC	THRB	thyroid hormone receptor, beta (erythroblastic leukemia viral (v-erb-a) oncogene homolog 2, avian)	1	0	1	0	Sites in UTR
tRNA41-GlyGCC	TRIM46	tripartite motif-containing 46	1	0	1	0	Sites in UTR
tRNA41-GlyGCC	WIT1	Wilms tumor upstream neighbor 1	1	0	0	1	Sites in UTR
tRNA41-GlyGCC	EXOSC2	exosome component 2	1	0	0	1	Sites in UTR
tRNA41-GlyGCC	TNPO1	transportin 1	1	0	0	1	Sites in UTR
tRNA41-GlyGCC	C11orf41	chromosome 11 open reading frame 41	1	1	0	0	Sites in UTR
tRNA41-GlyGCC	CROP	cisplatin resistance-associated overexpressed protein	1	0	0	1	Sites in UTR
tRNA41-GlyGCC	DEDD	death effector domain containing	1	0	1	0	Sites in UTR
tRNA41-GlyGCC	NLGN2	neuroligin 2	1	0	0	1	Sites in UTR
tRNA41-GlyGCC	ANKIB1	ankyrin repeat and IBR domain containing 1	1	0	1	0	Sites in UTR
tRNA41-GlyGCC	FGD1	FYVE, RhoGEF and PH domain containing 1 (faciogenital dysplasia)	1	0	1	0	Sites in UTR
tRNA41-GlyGCC	GIT1	G protein-coupled receptor kinase interactor 1	1	0	0	1	Sites in UTR
tRNA39-GlyGCC	NLGN3	neuroligin 3	2	1	1	0	Sites in UTR
tRNA39-GlyGCC	TAL1	T-cell acute lymphocytic leukemia 1	1	0	1	0	Sites in UTR
tRNA39-GlyGCC	CALD1	caldesmon 1	2	0	2	0	Sites in UTR
tRNA39-GlyGCC	ZDHHC22	zinc finger, DHHC-type containing 22	1	1	0	0	Sites in UTR
tRNA39-GlyGCC	RMND5A	required for meiotic nuclear division 5 homolog A (S. cerevisiae)	1	1	0	0	Sites in UTR
tRNA39-GlyGCC	PADI3	peptidyl arginine deiminase, type III	1	0	1	0	Sites in UTR
tRNA39-GlyGCC	CA13	carbonic anhydrase XIII	1	1	0	0	Sites in UTR
tRNA39-GlyGCC	FNIP2	folliculin interacting protein 2	1	1	0	0	Sites in UTR
tRNA39-GlyGCC	KITLG	KIT ligand	1	1	0	0	Sites in UTR
tRNA39-GlyGCC	LRP8	low density lipoprotein receptor-related protein 8, apolipoprotein e receptor	1	1	0	0	Sites in UTR
tRNA39-GlyGCC	OSBPL8	oxysterol binding protein-like 8	1	1	0	0	Sites in UTR
tRNA39-GlyGCC	SNX18	sorting nexin 18	1	1	0	0	Sites in UTR
tRNA39-GlyGCC	CHD7	chromodomain helicase DNA binding protein 7	1	1	0	0	Sites in UTR
tRNA39-GlyGCC	TBL1XR1	transducin (beta)-like 1 X-linked receptor 1	1	0	1	0	Sites in UTR
tRNA39-GlyGCC	TOX4	TOX high mobility group box family member 4	1	1	0	0	Sites in UTR
tRNA39-GlyGCC	BNC2	basonuclin 2	1	1	0	0	Sites in UTR
tRNA39-GlyGCC	HPCAL4	hippocalcin like 4	1	1	0	0	Sites in UTR
tRNA39-GlyGCC	UBE2A	ubiquitin-conjugating enzyme E2A (RAD6 homolog)	1	0	1	0	Sites in UTR
tRNA39-GlyGCC	C18orf10	chromosome 18 open reading frame 10	1	1	0	0	Sites in UTR
tRNA39-GlyGCC	DPYSL2	dihydropyrimidinase-like 2	1	1	0	0	Sites in UTR
tRNA39-GlyGCC	C10orf76	chromosome 10 open reading frame 76	1	1	0	0	Sites in UTR
tRNA39-GlyGCC	SP8	Sp8 transcription factor	1	0	1	0	Sites in UTR
tRNA39-GlyGCC	PCBP2	poly(rC) binding protein 2	1	1	0	0	Sites in UTR
tRNA39-GlyGCC	LCORL	ligand dependent nuclear receptor corepressor-like	1	1	0	0	Sites in UTR
tRNA39-GlyGCC	GPR180	G protein-coupled receptor 180	1	1	0	0	Sites in UTR
tRNA39-GlyGCC	PNOC	prepronociceptin	1	1	0	0	Sites in UTR
tRNA39-GlyGCC	SLC31A1	solute carrier family 31 (copper transporters), member 1	1	1	0	0	Sites in UTR
tRNA39-GlyGCC	ELMOD1	ELMO/CED-12 domain containing 1	1	0	1	0	Sites in UTR
tRNA39-GlyGCC	MAPT	microtubule-associated protein tau	1	0	0	1	Sites in UTR
tRNA39-GlyGCC	BARHL1	BarH-like homeobox 1	1	1	0	0	Sites in UTR
tRNA39-GlyGCC	MPZ	myelin protein zero (Charcot-Marie-Tooth neuropathy 1B)	1	1	0	0	Sites in UTR
tRNA39-GlyGCC	ZIC4	Zic family member 4	1	0	1	0	Sites in UTR
tRNA39-GlyGCC	CPEB2	cytoplasmic polyadenylation element binding protein 2	1	0	1	0	Sites in UTR
tRNA39-GlyGCC	KCNC1	potassium voltage-gated channel, Shaw-related subfamily, member 1	1	0	1	0	Sites in UTR
tRNA39-GlyGCC	BCL2	B-cell CLL/lymphoma 2	1	1	0	0	Sites in UTR
tRNA39-GlyGCC	PGAP1	post-GPI attachment to proteins 1	1	1	0	0	Sites in UTR
tRNA39-GlyGCC	RANBP10	RAN binding protein 10	1	0	1	0	Sites in UTR
tRNA39-GlyGCC	SFRS1	splicing factor, arginine/serine-rich 1 (splicing factor 2, alternate splicing factor)	1	0	1	0	Sites in UTR
tRNA39-GlyGCC	CBL	Cas-Br-M (murine) ecotropic retroviral transforming sequence	1	0	1	0	Sites in UTR
tRNA39-GlyGCC	PPARGC1A	peroxisome proliferator-activated receptor gamma, coactivator 1 alpha	1	0	1	0	Sites in UTR
tRNA39-GlyGCC	TCEAL5	transcription elongation factor A (SII)-like 5	1	0	1	0	Sites in UTR
tRNA39-GlyGCC	FAM123B	family with sequence similarity 123B	1	0	1	0	Sites in UTR
tRNA39-GlyGCC	ZEB2	zinc finger E-box binding homeobox 2	1	0	1	0	Sites in UTR
tRNA39-GlyGCC	GABRB3	gamma-aminobutyric acid (GABA) A receptor, beta 3	1	1	0	0	Sites in UTR
tRNA39-GlyGCC	CHD9	chromodomain helicase DNA binding protein 9	1	0	1	0	Sites in UTR
tRNA39-GlyGCC	KCNMA1	potassium large conductance calcium-activated channel, subfamily M, alpha member 1	1	0	0	1	Sites in UTR
tRNA39-GlyGCC	ISL2	ISL LIM homeobox 2	1	0	1	0	Sites in UTR
tRNA39-GlyGCC	THRB	thyroid hormone receptor, beta (erythroblastic leukemia viral (v-erb-a) oncogene homolog 2, avian)	1	0	1	0	Sites in UTR
tRNA39-GlyGCC	TRIM46	tripartite motif-containing 46	1	0	1	0	Sites in UTR
tRNA39-GlyGCC	WIT1	Wilms tumor upstream neighbor 1	1	0	0	1	Sites in UTR
tRNA39-GlyGCC	EXOSC2	exosome component 2	1	0	0	1	Sites in UTR
tRNA39-GlyGCC	TNPO1	transportin 1	1	0	0	1	Sites in UTR
tRNA39-GlyGCC	C11orf41	chromosome 11 open reading frame 41	1	1	0	0	Sites in UTR
tRNA39-GlyGCC	CROP	cisplatin resistance-associated overexpressed protein	1	0	0	1	Sites in UTR
tRNA39-GlyGCC	DEDD	death effector domain containing	1	0	1	0	Sites in UTR
tRNA39-GlyGCC	NLGN2	neuroligin 2	1	0	0	1	Sites in UTR
tRNA39-GlyGCC	ANKIB1	ankyrin repeat and IBR domain containing 1	1	0	1	0	Sites in UTR
tRNA39-GlyGCC	FGD1	FYVE, RhoGEF and PH domain containing 1 (faciogenital dysplasia)	1	0	1	0	Sites in UTR
tRNA39-GlyGCC	GIT1	G protein-coupled receptor kinase interactor 1	1	0	0	1	Sites in UTR
tRNA37-GlyGCC	NLGN3	neuroligin 3	2	1	1	0	Sites in UTR
tRNA37-GlyGCC	TAL1	T-cell acute lymphocytic leukemia 1	1	0	1	0	Sites in UTR
tRNA37-GlyGCC	CALD1	caldesmon 1	2	0	2	0	Sites in UTR
tRNA37-GlyGCC	ZDHHC22	zinc finger, DHHC-type containing 22	1	1	0	0	Sites in UTR
tRNA37-GlyGCC	RMND5A	required for meiotic nuclear division 5 homolog A (S. cerevisiae)	1	1	0	0	Sites in UTR
tRNA37-GlyGCC	PADI3	peptidyl arginine deiminase, type III	1	0	1	0	Sites in UTR
tRNA37-GlyGCC	CA13	carbonic anhydrase XIII	1	1	0	0	Sites in UTR
tRNA37-GlyGCC	FNIP2	folliculin interacting protein 2	1	1	0	0	Sites in UTR
tRNA37-GlyGCC	KITLG	KIT ligand	1	1	0	0	Sites in UTR
tRNA37-GlyGCC	LRP8	low density lipoprotein receptor-related protein 8, apolipoprotein e receptor	1	1	0	0	Sites in UTR
tRNA37-GlyGCC	OSBPL8	oxysterol binding protein-like 8	1	1	0	0	Sites in UTR
tRNA37-GlyGCC	SNX18	sorting nexin 18	1	1	0	0	Sites in UTR
tRNA37-GlyGCC	CHD7	chromodomain helicase DNA binding protein 7	1	1	0	0	Sites in UTR
tRNA37-GlyGCC	TBL1XR1	transducin (beta)-like 1 X-linked receptor 1	1	0	1	0	Sites in UTR
tRNA37-GlyGCC	TOX4	TOX high mobility group box family member 4	1	1	0	0	Sites in UTR
tRNA37-GlyGCC	BNC2	basonuclin 2	1	1	0	0	Sites in UTR
tRNA37-GlyGCC	HPCAL4	hippocalcin like 4	1	1	0	0	Sites in UTR
tRNA37-GlyGCC	UBE2A	ubiquitin-conjugating enzyme E2A (RAD6 homolog)	1	0	1	0	Sites in UTR
tRNA37-GlyGCC	C18orf10	chromosome 18 open reading frame 10	1	1	0	0	Sites in UTR
tRNA37-GlyGCC	DPYSL2	dihydropyrimidinase-like 2	1	1	0	0	Sites in UTR
tRNA37-GlyGCC	C10orf76	chromosome 10 open reading frame 76	1	1	0	0	Sites in UTR
tRNA37-GlyGCC	SP8	Sp8 transcription factor	1	0	1	0	Sites in UTR
tRNA37-GlyGCC	PCBP2	poly(rC) binding protein 2	1	1	0	0	Sites in UTR
tRNA37-GlyGCC	LCORL	ligand dependent nuclear receptor corepressor-like	1	1	0	0	Sites in UTR
tRNA37-GlyGCC	GPR180	G protein-coupled receptor 180	1	1	0	0	Sites in UTR
tRNA37-GlyGCC	PNOC	prepronociceptin	1	1	0	0	Sites in UTR
tRNA37-GlyGCC	SLC31A1	solute carrier family 31 (copper transporters), member 1	1	1	0	0	Sites in UTR
tRNA37-GlyGCC	ELMOD1	ELMO/CED-12 domain containing 1	1	0	1	0	Sites in UTR
tRNA37-GlyGCC	MAPT	microtubule-associated protein tau	1	0	0	1	Sites in UTR
tRNA37-GlyGCC	BARHL1	BarH-like homeobox 1	1	1	0	0	Sites in UTR
tRNA37-GlyGCC	MPZ	myelin protein zero (Charcot-Marie-Tooth neuropathy 1B)	1	1	0	0	Sites in UTR
tRNA37-GlyGCC	ZIC4	Zic family member 4	1	0	1	0	Sites in UTR
tRNA37-GlyGCC	CPEB2	cytoplasmic polyadenylation element binding protein 2	1	0	1	0	Sites in UTR
tRNA37-GlyGCC	KCNC1	potassium voltage-gated channel, Shaw-related subfamily, member 1	1	0	1	0	Sites in UTR
tRNA37-GlyGCC	BCL2	B-cell CLL/lymphoma 2	1	1	0	0	Sites in UTR
tRNA37-GlyGCC	PGAP1	post-GPI attachment to proteins 1	1	1	0	0	Sites in UTR
tRNA37-GlyGCC	RANBP10	RAN binding protein 10	1	0	1	0	Sites in UTR
tRNA37-GlyGCC	SFRS1	splicing factor, arginine/serine-rich 1 (splicing factor 2, alternate splicing factor)	1	0	1	0	Sites in UTR
tRNA37-GlyGCC	CBL	Cas-Br-M (murine) ecotropic retroviral transforming sequence	1	0	1	0	Sites in UTR
tRNA37-GlyGCC	PPARGC1A	peroxisome proliferator-activated receptor gamma, coactivator 1 alpha	1	0	1	0	Sites in UTR
tRNA37-GlyGCC	TCEAL5	transcription elongation factor A (SII)-like 5	1	0	1	0	Sites in UTR
tRNA37-GlyGCC	FAM123B	family with sequence similarity 123B	1	0	1	0	Sites in UTR
tRNA37-GlyGCC	ZEB2	zinc finger E-box binding homeobox 2	1	0	1	0	Sites in UTR
tRNA37-GlyGCC	GABRB3	gamma-aminobutyric acid (GABA) A receptor, beta 3	1	1	0	0	Sites in UTR
tRNA37-GlyGCC	CHD9	chromodomain helicase DNA binding protein 9	1	0	1	0	Sites in UTR
tRNA37-GlyGCC	KCNMA1	potassium large conductance calcium-activated channel, subfamily M, alpha member 1	1	0	0	1	Sites in UTR
tRNA37-GlyGCC	ISL2	ISL LIM homeobox 2	1	0	1	0	Sites in UTR
tRNA37-GlyGCC	THRB	thyroid hormone receptor, beta (erythroblastic leukemia viral (v-erb-a) oncogene homolog 2, avian)	1	0	1	0	Sites in UTR
tRNA37-GlyGCC	TRIM46	tripartite motif-containing 46	1	0	1	0	Sites in UTR
tRNA37-GlyGCC	WIT1	Wilms tumor upstream neighbor 1	1	0	0	1	Sites in UTR
tRNA37-GlyGCC	EXOSC2	exosome component 2	1	0	0	1	Sites in UTR
tRNA37-GlyGCC	TNPO1	transportin 1	1	0	0	1	Sites in UTR
tRNA37-GlyGCC	C11orf41	chromosome 11 open reading frame 41	1	1	0	0	Sites in UTR
tRNA37-GlyGCC	CROP	cisplatin resistance-associated overexpressed protein	1	0	0	1	Sites in UTR
tRNA37-GlyGCC	DEDD	death effector domain containing	1	0	1	0	Sites in UTR
tRNA37-GlyGCC	NLGN2	neuroligin 2	1	0	0	1	Sites in UTR
tRNA37-GlyGCC	ANKIB1	ankyrin repeat and IBR domain containing 1	1	0	1	0	Sites in UTR
tRNA37-GlyGCC	FGD1	FYVE, RhoGEF and PH domain containing 1 (faciogenital dysplasia)	1	0	1	0	Sites in UTR
tRNA37-GlyGCC	GIT1	G protein-coupled receptor kinase interactor 1	1	0	0	1	Sites in UTR
tRNA35-GlyGCC	NLGN3	neuroligin 3	2	1	1	0	Sites in UTR
tRNA35-GlyGCC	TAL1	T-cell acute lymphocytic leukemia 1	1	0	1	0	Sites in UTR
tRNA35-GlyGCC	CALD1	caldesmon 1	2	0	2	0	Sites in UTR
tRNA35-GlyGCC	ZDHHC22	zinc finger, DHHC-type containing 22	1	1	0	0	Sites in UTR
tRNA35-GlyGCC	RMND5A	required for meiotic nuclear division 5 homolog A (S. cerevisiae)	1	1	0	0	Sites in UTR
tRNA35-GlyGCC	PADI3	peptidyl arginine deiminase, type III	1	0	1	0	Sites in UTR
tRNA35-GlyGCC	CA13	carbonic anhydrase XIII	1	1	0	0	Sites in UTR
tRNA35-GlyGCC	FNIP2	folliculin interacting protein 2	1	1	0	0	Sites in UTR
tRNA35-GlyGCC	KITLG	KIT ligand	1	1	0	0	Sites in UTR
tRNA35-GlyGCC	LRP8	low density lipoprotein receptor-related protein 8, apolipoprotein e receptor	1	1	0	0	Sites in UTR
tRNA35-GlyGCC	OSBPL8	oxysterol binding protein-like 8	1	1	0	0	Sites in UTR
tRNA35-GlyGCC	SNX18	sorting nexin 18	1	1	0	0	Sites in UTR
tRNA35-GlyGCC	CHD7	chromodomain helicase DNA binding protein 7	1	1	0	0	Sites in UTR
tRNA35-GlyGCC	TBL1XR1	transducin (beta)-like 1 X-linked receptor 1	1	0	1	0	Sites in UTR
tRNA35-GlyGCC	TOX4	TOX high mobility group box family member 4	1	1	0	0	Sites in UTR
tRNA35-GlyGCC	BNC2	basonuclin 2	1	1	0	0	Sites in UTR
tRNA35-GlyGCC	HPCAL4	hippocalcin like 4	1	1	0	0	Sites in UTR
tRNA35-GlyGCC	UBE2A	ubiquitin-conjugating enzyme E2A (RAD6 homolog)	1	0	1	0	Sites in UTR
tRNA35-GlyGCC	C18orf10	chromosome 18 open reading frame 10	1	1	0	0	Sites in UTR
tRNA35-GlyGCC	DPYSL2	dihydropyrimidinase-like 2	1	1	0	0	Sites in UTR
tRNA35-GlyGCC	C10orf76	chromosome 10 open reading frame 76	1	1	0	0	Sites in UTR
tRNA35-GlyGCC	SP8	Sp8 transcription factor	1	0	1	0	Sites in UTR
tRNA35-GlyGCC	PCBP2	poly(rC) binding protein 2	1	1	0	0	Sites in UTR
tRNA35-GlyGCC	LCORL	ligand dependent nuclear receptor corepressor-like	1	1	0	0	Sites in UTR
tRNA35-GlyGCC	GPR180	G protein-coupled receptor 180	1	1	0	0	Sites in UTR
tRNA35-GlyGCC	PNOC	prepronociceptin	1	1	0	0	Sites in UTR
tRNA35-GlyGCC	SLC31A1	solute carrier family 31 (copper transporters), member 1	1	1	0	0	Sites in UTR
tRNA35-GlyGCC	ELMOD1	ELMO/CED-12 domain containing 1	1	0	1	0	Sites in UTR
tRNA35-GlyGCC	MAPT	microtubule-associated protein tau	1	0	0	1	Sites in UTR
tRNA35-GlyGCC	BARHL1	BarH-like homeobox 1	1	1	0	0	Sites in UTR
tRNA35-GlyGCC	MPZ	myelin protein zero (Charcot-Marie-Tooth neuropathy 1B)	1	1	0	0	Sites in UTR
tRNA35-GlyGCC	ZIC4	Zic family member 4	1	0	1	0	Sites in UTR
tRNA35-GlyGCC	CPEB2	cytoplasmic polyadenylation element binding protein 2	1	0	1	0	Sites in UTR
tRNA35-GlyGCC	KCNC1	potassium voltage-gated channel, Shaw-related subfamily, member 1	1	0	1	0	Sites in UTR
tRNA35-GlyGCC	BCL2	B-cell CLL/lymphoma 2	1	1	0	0	Sites in UTR
tRNA35-GlyGCC	PGAP1	post-GPI attachment to proteins 1	1	1	0	0	Sites in UTR
tRNA35-GlyGCC	RANBP10	RAN binding protein 10	1	0	1	0	Sites in UTR
tRNA35-GlyGCC	SFRS1	splicing factor, arginine/serine-rich 1 (splicing factor 2, alternate splicing factor)	1	0	1	0	Sites in UTR
tRNA35-GlyGCC	CBL	Cas-Br-M (murine) ecotropic retroviral transforming sequence	1	0	1	0	Sites in UTR
tRNA35-GlyGCC	PPARGC1A	peroxisome proliferator-activated receptor gamma, coactivator 1 alpha	1	0	1	0	Sites in UTR
tRNA35-GlyGCC	TCEAL5	transcription elongation factor A (SII)-like 5	1	0	1	0	Sites in UTR
tRNA35-GlyGCC	FAM123B	family with sequence similarity 123B	1	0	1	0	Sites in UTR
tRNA35-GlyGCC	ZEB2	zinc finger E-box binding homeobox 2	1	0	1	0	Sites in UTR
tRNA35-GlyGCC	GABRB3	gamma-aminobutyric acid (GABA) A receptor, beta 3	1	1	0	0	Sites in UTR
tRNA35-GlyGCC	CHD9	chromodomain helicase DNA binding protein 9	1	0	1	0	Sites in UTR
tRNA35-GlyGCC	KCNMA1	potassium large conductance calcium-activated channel, subfamily M, alpha member 1	1	0	0	1	Sites in UTR
tRNA35-GlyGCC	ISL2	ISL LIM homeobox 2	1	0	1	0	Sites in UTR
tRNA35-GlyGCC	THRB	thyroid hormone receptor, beta (erythroblastic leukemia viral (v-erb-a) oncogene homolog 2, avian)	1	0	1	0	Sites in UTR
tRNA35-GlyGCC	TRIM46	tripartite motif-containing 46	1	0	1	0	Sites in UTR
tRNA35-GlyGCC	WIT1	Wilms tumor upstream neighbor 1	1	0	0	1	Sites in UTR
tRNA35-GlyGCC	EXOSC2	exosome component 2	1	0	0	1	Sites in UTR
tRNA35-GlyGCC	TNPO1	transportin 1	1	0	0	1	Sites in UTR
tRNA35-GlyGCC	C11orf41	chromosome 11 open reading frame 41	1	1	0	0	Sites in UTR
tRNA35-GlyGCC	CROP	cisplatin resistance-associated overexpressed protein	1	0	0	1	Sites in UTR
tRNA35-GlyGCC	DEDD	death effector domain containing	1	0	1	0	Sites in UTR
tRNA35-GlyGCC	NLGN2	neuroligin 2	1	0	0	1	Sites in UTR
tRNA35-GlyGCC	ANKIB1	ankyrin repeat and IBR domain containing 1	1	0	1	0	Sites in UTR
tRNA35-GlyGCC	FGD1	FYVE, RhoGEF and PH domain containing 1 (faciogenital dysplasia)	1	0	1	0	Sites in UTR
tRNA35-GlyGCC	GIT1	G protein-coupled receptor kinase interactor 1	1	0	0	1	Sites in UTR
tRNA2-GlyGCC	NLGN3	neuroligin 3	2	1	1	0	Sites in UTR
tRNA2-GlyGCC	TAL1	T-cell acute lymphocytic leukemia 1	1	0	1	0	Sites in UTR
tRNA2-GlyGCC	CALD1	caldesmon 1	2	0	2	0	Sites in UTR
tRNA2-GlyGCC	ZDHHC22	zinc finger, DHHC-type containing 22	1	1	0	0	Sites in UTR
tRNA2-GlyGCC	RMND5A	required for meiotic nuclear division 5 homolog A (S. cerevisiae)	1	1	0	0	Sites in UTR
tRNA2-GlyGCC	PADI3	peptidyl arginine deiminase, type III	1	0	1	0	Sites in UTR
tRNA2-GlyGCC	CA13	carbonic anhydrase XIII	1	1	0	0	Sites in UTR
tRNA2-GlyGCC	FNIP2	folliculin interacting protein 2	1	1	0	0	Sites in UTR
tRNA2-GlyGCC	KITLG	KIT ligand	1	1	0	0	Sites in UTR
tRNA2-GlyGCC	LRP8	low density lipoprotein receptor-related protein 8, apolipoprotein e receptor	1	1	0	0	Sites in UTR
tRNA2-GlyGCC	OSBPL8	oxysterol binding protein-like 8	1	1	0	0	Sites in UTR
tRNA2-GlyGCC	SNX18	sorting nexin 18	1	1	0	0	Sites in UTR
tRNA2-GlyGCC	CHD7	chromodomain helicase DNA binding protein 7	1	1	0	0	Sites in UTR
tRNA2-GlyGCC	TBL1XR1	transducin (beta)-like 1 X-linked receptor 1	1	0	1	0	Sites in UTR
tRNA2-GlyGCC	TOX4	TOX high mobility group box family member 4	1	1	0	0	Sites in UTR
tRNA2-GlyGCC	BNC2	basonuclin 2	1	1	0	0	Sites in UTR
tRNA2-GlyGCC	HPCAL4	hippocalcin like 4	1	1	0	0	Sites in UTR
tRNA2-GlyGCC	UBE2A	ubiquitin-conjugating enzyme E2A (RAD6 homolog)	1	0	1	0	Sites in UTR
tRNA2-GlyGCC	C18orf10	chromosome 18 open reading frame 10	1	1	0	0	Sites in UTR
tRNA2-GlyGCC	DPYSL2	dihydropyrimidinase-like 2	1	1	0	0	Sites in UTR
tRNA2-GlyGCC	C10orf76	chromosome 10 open reading frame 76	1	1	0	0	Sites in UTR
tRNA2-GlyGCC	SP8	Sp8 transcription factor	1	0	1	0	Sites in UTR
tRNA2-GlyGCC	PCBP2	poly(rC) binding protein 2	1	1	0	0	Sites in UTR
tRNA2-GlyGCC	LCORL	ligand dependent nuclear receptor corepressor-like	1	1	0	0	Sites in UTR
tRNA2-GlyGCC	GPR180	G protein-coupled receptor 180	1	1	0	0	Sites in UTR
tRNA2-GlyGCC	PNOC	prepronociceptin	1	1	0	0	Sites in UTR
tRNA2-GlyGCC	SLC31A1	solute carrier family 31 (copper transporters), member 1	1	1	0	0	Sites in UTR
tRNA2-GlyGCC	ELMOD1	ELMO/CED-12 domain containing 1	1	0	1	0	Sites in UTR
tRNA2-GlyGCC	MAPT	microtubule-associated protein tau	1	0	0	1	Sites in UTR
tRNA2-GlyGCC	BARHL1	BarH-like homeobox 1	1	1	0	0	Sites in UTR
tRNA2-GlyGCC	MPZ	myelin protein zero (Charcot-Marie-Tooth neuropathy 1B)	1	1	0	0	Sites in UTR
tRNA2-GlyGCC	ZIC4	Zic family member 4	1	0	1	0	Sites in UTR
tRNA2-GlyGCC	CPEB2	cytoplasmic polyadenylation element binding protein 2	1	0	1	0	Sites in UTR
tRNA2-GlyGCC	KCNC1	potassium voltage-gated channel, Shaw-related subfamily, member 1	1	0	1	0	Sites in UTR
tRNA2-GlyGCC	BCL2	B-cell CLL/lymphoma 2	1	1	0	0	Sites in UTR
tRNA2-GlyGCC	PGAP1	post-GPI attachment to proteins 1	1	1	0	0	Sites in UTR
tRNA2-GlyGCC	RANBP10	RAN binding protein 10	1	0	1	0	Sites in UTR
tRNA2-GlyGCC	SFRS1	splicing factor, arginine/serine-rich 1 (splicing factor 2, alternate splicing factor)	1	0	1	0	Sites in UTR
tRNA2-GlyGCC	CBL	Cas-Br-M (murine) ecotropic retroviral transforming sequence	1	0	1	0	Sites in UTR
tRNA2-GlyGCC	PPARGC1A	peroxisome proliferator-activated receptor gamma, coactivator 1 alpha	1	0	1	0	Sites in UTR
tRNA2-GlyGCC	TCEAL5	transcription elongation factor A (SII)-like 5	1	0	1	0	Sites in UTR
tRNA2-GlyGCC	FAM123B	family with sequence similarity 123B	1	0	1	0	Sites in UTR
tRNA2-GlyGCC	ZEB2	zinc finger E-box binding homeobox 2	1	0	1	0	Sites in UTR
tRNA2-GlyGCC	GABRB3	gamma-aminobutyric acid (GABA) A receptor, beta 3	1	1	0	0	Sites in UTR
tRNA2-GlyGCC	CHD9	chromodomain helicase DNA binding protein 9	1	0	1	0	Sites in UTR
tRNA2-GlyGCC	KCNMA1	potassium large conductance calcium-activated channel, subfamily M, alpha member 1	1	0	0	1	Sites in UTR
tRNA2-GlyGCC	ISL2	ISL LIM homeobox 2	1	0	1	0	Sites in UTR
tRNA2-GlyGCC	THRB	thyroid hormone receptor, beta (erythroblastic leukemia viral (v-erb-a) oncogene homolog 2, avian)	1	0	1	0	Sites in UTR
tRNA2-GlyGCC	TRIM46	tripartite motif-containing 46	1	0	1	0	Sites in UTR
tRNA2-GlyGCC	WIT1	Wilms tumor upstream neighbor 1	1	0	0	1	Sites in UTR
tRNA2-GlyGCC	EXOSC2	exosome component 2	1	0	0	1	Sites in UTR
tRNA2-GlyGCC	TNPO1	transportin 1	1	0	0	1	Sites in UTR
tRNA2-GlyGCC	C11orf41	chromosome 11 open reading frame 41	1	1	0	0	Sites in UTR
tRNA2-GlyGCC	CROP	cisplatin resistance-associated overexpressed protein	1	0	0	1	Sites in UTR
tRNA2-GlyGCC	DEDD	death effector domain containing	1	0	1	0	Sites in UTR
tRNA2-GlyGCC	NLGN2	neuroligin 2	1	0	0	1	Sites in UTR
tRNA2-GlyGCC	ANKIB1	ankyrin repeat and IBR domain containing 1	1	0	1	0	Sites in UTR
tRNA2-GlyGCC	FGD1	FYVE, RhoGEF and PH domain containing 1 (faciogenital dysplasia)	1	0	1	0	Sites in UTR
tRNA2-GlyGCC	GIT1	G protein-coupled receptor kinase interactor 1	1	0	0	1	Sites in UTR
tRNA25-GlyGCC	ABHD2	abhydrolase domain containing 2	2	1	0	1	Sites in UTR
tRNA25-GlyGCC	ESRRG	estrogen-related receptor gamma	2	0	2	0	Sites in UTR
tRNA25-GlyGCC	ADRB1	adrenergic, beta-1-, receptor	1	1	0	0	Sites in UTR
tRNA25-GlyGCC	AOF1	amine oxidase (flavin containing) domain 1	1	1	0	0	Sites in UTR
tRNA25-GlyGCC	ARHGEF9	Cdc42 guanine nucleotide exchange factor (GEF) 9	1	1	0	0	Sites in UTR
tRNA25-GlyGCC	AXIN2	axin 2 (conductin, axil)	1	1	0	0	Sites in UTR
tRNA25-GlyGCC	AZI2	5-azacytidine induced 2	1	1	0	0	Sites in UTR
tRNA25-GlyGCC	BRWD1	bromodomain and WD repeat domain containing 1	1	1	0	0	Sites in UTR
tRNA25-GlyGCC	C20orf111	chromosome 20 open reading frame 111	1	1	0	0	Sites in UTR
tRNA25-GlyGCC	CASKIN2	CASK interacting protein 2	1	1	0	0	Sites in UTR
tRNA25-GlyGCC	COL5A2	collagen, type V, alpha 2	1	1	0	0	Sites in UTR
tRNA25-GlyGCC	CPD	carboxypeptidase D	1	1	0	0	Sites in UTR
tRNA25-GlyGCC	CREBZF	CREB/ATF bZIP transcription factor	1	1	0	0	Sites in UTR
tRNA25-GlyGCC	CSNK1G3	casein kinase 1, gamma 3	1	1	0	0	Sites in UTR
tRNA25-GlyGCC	DDN	dendrin	1	1	0	0	Sites in UTR
tRNA25-GlyGCC	DHX40	DEAH (Asp-Glu-Ala-His) box polypeptide 40	1	1	0	0	Sites in UTR
tRNA25-GlyGCC	ENAH	enabled homolog (Drosophila)	1	1	0	0	Sites in UTR
tRNA25-GlyGCC	EPHB1	EPH receptor B1	1	1	0	0	Sites in UTR
tRNA25-GlyGCC	GPATCH8	G patch domain containing 8	1	1	0	0	Sites in UTR
tRNA25-GlyGCC	KIAA1024	KIAA1024	1	1	0	0	Sites in UTR
tRNA25-GlyGCC	KIAA1211	KIAA1211 protein	1	1	0	0	Sites in UTR
tRNA25-GlyGCC	KIAA1217	KIAA1217	1	1	0	0	Sites in UTR
tRNA25-GlyGCC	KLF12	Kruppel-like factor 12	1	1	0	0	Sites in UTR
tRNA25-GlyGCC	MACF1	microtubule-actin crosslinking factor 1	1	1	0	0	Sites in UTR
tRNA25-GlyGCC	MBNL2	muscleblind-like 2 (Drosophila)	1	1	0	0	Sites in UTR
tRNA25-GlyGCC	MPZ	myelin protein zero (Charcot-Marie-Tooth neuropathy 1B)	1	1	0	0	Sites in UTR
tRNA25-GlyGCC	PADI2	peptidyl arginine deiminase, type II	1	1	0	0	Sites in UTR
tRNA25-GlyGCC	PDE4D	phosphodiesterase 4D, cAMP-specific (phosphodiesterase E3 dunce homolog, Drosophila)	1	1	0	0	Sites in UTR
tRNA25-GlyGCC	PFKFB3	6-phosphofructo-2-kinase/fructose-2,6-biphosphatase 3	1	1	0	0	Sites in UTR
tRNA25-GlyGCC	PPP1R14C	protein phosphatase 1, regulatory (inhibitor) subunit 14C	1	1	0	0	Sites in UTR
tRNA25-GlyGCC	RNF44	ring finger protein 44	1	1	0	0	Sites in UTR
tRNA25-GlyGCC	RREB1	ras responsive element binding protein 1	1	1	0	0	Sites in UTR
tRNA25-GlyGCC	SEC14L2	SEC14-like 2 (S. cerevisiae)	1	1	0	0	Sites in UTR
tRNA25-GlyGCC	STMN4	stathmin-like 4	1	1	0	0	Sites in UTR
tRNA25-GlyGCC	TMED7	transmembrane emp24 protein transport domain containing 7	1	1	0	0	Sites in UTR
tRNA25-GlyGCC	TMEFF2	transmembrane protein with EGF-like and two follistatin-like domains 2	1	1	0	0	Sites in UTR
tRNA25-GlyGCC	TNKS1BP1	tankyrase 1 binding protein 1, 182kDa	1	1	0	0	Sites in UTR
tRNA25-GlyGCC	TRHDE	thyrotropin-releasing hormone degrading enzyme	1	1	0	0	Sites in UTR
tRNA25-GlyGCC	TTC9	tetratricopeptide repeat domain 9	1	1	0	0	Sites in UTR
tRNA25-GlyGCC	TWF1	twinfilin, actin-binding protein, homolog 1 (Drosophila)	1	1	0	0	Sites in UTR
tRNA25-GlyGCC	UBAP2	ubiquitin associated protein 2	1	1	0	0	Sites in UTR
tRNA25-GlyGCC	UBE2D3	ubiquitin-conjugating enzyme E2D 3 (UBC4/5 homolog, yeast)	1	1	0	0	Sites in UTR
tRNA25-GlyGCC	WDR44	WD repeat domain 44	1	1	0	0	Sites in UTR
tRNA25-GlyGCC	YES1	v-yes-1 Yamaguchi sarcoma viral oncogene homolog 1	1	1	0	0	Sites in UTR
tRNA25-GlyGCC	ZNF618	zinc finger protein 618	1	1	0	0	Sites in UTR
tRNA25-GlyGCC	ZZZ3	zinc finger, ZZ-type containing 3	1	1	0	0	Sites in UTR
tRNA25-GlyGCC	HIPK2	homeodomain interacting protein kinase 2	2	0	1	1	Sites in UTR
tRNA25-GlyGCC	ALS2CR13	amyotrophic lateral sclerosis 2 (juvenile) chromosome region, candidate 13	1	0	1	0	Sites in UTR
tRNA25-GlyGCC	ASCL1	achaete-scute complex homolog 1 (Drosophila)	1	0	1	0	Sites in UTR
tRNA25-GlyGCC	ATP2B2	ATPase, Ca++ transporting, plasma membrane 2	1	0	1	0	Sites in UTR
tRNA25-GlyGCC	C18orf25	chromosome 18 open reading frame 25	1	0	1	0	Sites in UTR
tRNA25-GlyGCC	CASC3	cancer susceptibility candidate 3	1	0	1	0	Sites in UTR
tRNA25-GlyGCC	CASZ1	castor zinc finger 1	1	0	1	0	Sites in UTR
tRNA25-GlyGCC	CDC42	cell division cycle 42 (GTP binding protein, 25kDa)	1	0	1	0	Sites in UTR
tRNA25-GlyGCC	CDK8	cyclin-dependent kinase 8	1	0	1	0	Sites in UTR
tRNA25-GlyGCC	CORO1C	coronin, actin binding protein, 1C	1	0	1	0	Sites in UTR
tRNA25-GlyGCC	CTNND2	catenin (cadherin-associated protein), delta 2 (neural plakophilin-related arm-repeat protein)	1	0	1	0	Sites in UTR
tRNA25-GlyGCC	FRMD3	FERM domain containing 3	1	0	1	0	Sites in UTR
tRNA25-GlyGCC	LHX6	LIM homeobox 6	1	0	1	0	Sites in UTR
tRNA25-GlyGCC	LRRC7	leucine rich repeat containing 7	1	0	1	0	Sites in UTR
tRNA25-GlyGCC	MBD2	methyl-CpG binding domain protein 2	1	0	1	0	Sites in UTR
tRNA25-GlyGCC	MBNL1	muscleblind-like (Drosophila)	1	0	1	0	Sites in UTR
tRNA25-GlyGCC	MEIS2	Meis homeobox 2	1	0	1	0	Sites in UTR
tRNA25-GlyGCC	MIPOL1	mirror-image polydactyly 1	1	0	1	0	Sites in UTR
tRNA25-GlyGCC	MTDH	metadherin	1	0	1	0	Sites in UTR
tRNA25-GlyGCC	NPAS2	neuronal PAS domain protein 2	1	0	1	0	Sites in UTR
tRNA25-GlyGCC	OTP	orthopedia homeobox	1	0	1	0	Sites in UTR
tRNA25-GlyGCC	PAFAH1B1	platelet-activating factor acetylhydrolase, isoform Ib, alpha subunit 45kDa	1	0	1	0	Sites in UTR
tRNA25-GlyGCC	PATL1	protein associated with topoisomerase II homolog 1 (yeast)	1	0	1	0	Sites in UTR
tRNA25-GlyGCC	PCDH19	protocadherin 19	1	0	1	0	Sites in UTR
tRNA25-GlyGCC	PDE1B	phosphodiesterase 1B, calmodulin-dependent	1	0	1	0	Sites in UTR
tRNA25-GlyGCC	PDE4B	phosphodiesterase 4B, cAMP-specific (phosphodiesterase E4 dunce homolog, Drosophila)	1	0	1	0	Sites in UTR
tRNA25-GlyGCC	PDIK1L	PDLIM1 interacting kinase 1 like	1	0	1	0	Sites in UTR
tRNA25-GlyGCC	POLDIP3	polymerase (DNA-directed), delta interacting protein 3	1	0	1	0	Sites in UTR
tRNA25-GlyGCC	PTPRF	protein tyrosine phosphatase, receptor type, F	1	0	1	0	Sites in UTR
tRNA25-GlyGCC	RAB21	RAB21, member RAS oncogene family	1	0	1	0	Sites in UTR
tRNA25-GlyGCC	RERG	RAS-like, estrogen-regulated, growth inhibitor	1	0	1	0	Sites in UTR
tRNA25-GlyGCC	RIMBP2	RIMS binding protein 2	1	0	1	0	Sites in UTR
tRNA25-GlyGCC	SLC8A2	solute carrier family 8 (sodium-calcium exchanger), member 2	1	0	1	0	Sites in UTR
tRNA25-GlyGCC	SMARCA2	SWI/SNF related, matrix associated, actin dependent regulator of chromatin, subfamily a, member 2	1	0	1	0	Sites in UTR
tRNA25-GlyGCC	TGFBR1	transforming growth factor, beta receptor I (activin A receptor type II-like kinase, 53kDa)	1	0	1	0	Sites in UTR
tRNA25-GlyGCC	TGOLN2	trans-golgi network protein 2	1	0	1	0	Sites in UTR
tRNA25-GlyGCC	TMEM167A	transmembrane protein 167A	1	0	1	0	Sites in UTR
tRNA25-GlyGCC	TMEM65	transmembrane protein 65	1	0	1	0	Sites in UTR
tRNA25-GlyGCC	UNC5C	unc-5 homolog C (C. elegans)	1	0	1	0	Sites in UTR
tRNA25-GlyGCC	VDR	vitamin D (1,25- dihydroxyvitamin D3) receptor	1	0	1	0	Sites in UTR
tRNA25-GlyGCC	WAPAL	wings apart-like homolog (Drosophila)	1	0	1	0	Sites in UTR
tRNA25-GlyGCC	WASF3	WAS protein family, member 3	1	0	1	0	Sites in UTR
tRNA25-GlyGCC	XPO7	exportin 7	1	0	1	0	Sites in UTR
tRNA25-GlyGCC	ZFHX3	zinc finger homeobox 3	1	0	1	0	Sites in UTR
tRNA25-GlyGCC	ZMYM3	zinc finger, MYM-type 3	1	0	1	0	Sites in UTR
tRNA25-GlyGCC	ZNF148	zinc finger protein 148	1	0	1	0	Sites in UTR
tRNA25-GlyGCC	AAK1	AP2 associated kinase 1	1	0	0	1	Sites in UTR
tRNA25-GlyGCC	ARFIP2	ADP-ribosylation factor interacting protein 2 (arfaptin 2)	1	0	0	1	Sites in UTR
tRNA25-GlyGCC	BMPER	BMP binding endothelial regulator	1	0	0	1	Sites in UTR
tRNA25-GlyGCC	CAMK2D	calcium/calmodulin-dependent protein kinase (CaM kinase) II delta	1	0	0	1	Sites in UTR
tRNA25-GlyGCC	CDK5R2	cyclin-dependent kinase 5, regulatory subunit 2 (p39)	1	0	0	1	Sites in UTR
tRNA25-GlyGCC	DCX	doublecortex; lissencephaly, X-linked (doublecortin)	1	0	0	1	Sites in UTR
tRNA25-GlyGCC	FLJ20309	hypothetical protein FLJ20309	1	0	0	1	Sites in UTR
tRNA25-GlyGCC	GLTP	glycolipid transfer protein	1	0	0	1	Sites in UTR
tRNA25-GlyGCC	GPR137C	G protein-coupled receptor 137C	1	0	0	1	Sites in UTR
tRNA25-GlyGCC	IGF1	insulin-like growth factor 1 (somatomedin C)	1	0	0	1	Sites in UTR
tRNA25-GlyGCC	IYD	iodotyrosine deiodinase	1	0	0	1	Sites in UTR
tRNA25-GlyGCC	KCMF1	potassium channel modulatory factor 1	1	0	0	1	Sites in UTR
tRNA25-GlyGCC	LPCAT1	lysophosphatidylcholine acyltransferase 1	1	0	0	1	Sites in UTR
tRNA25-GlyGCC	MKLN1	muskelin 1, intracellular mediator containing kelch motifs	1	0	0	1	Sites in UTR
tRNA25-GlyGCC	MMAB	methylmalonic aciduria (cobalamin deficiency) cblB type	1	0	0	1	Sites in UTR
tRNA25-GlyGCC	PASD1	PAS domain containing 1	1	0	0	1	Sites in UTR
tRNA25-GlyGCC	PGAP1	post-GPI attachment to proteins 1	1	0	0	1	Sites in UTR
tRNA25-GlyGCC	PLCXD3	phosphatidylinositol-specific phospholipase C, X domain containing 3	1	0	0	1	Sites in UTR
tRNA25-GlyGCC	PPP1R9A	protein phosphatase 1, regulatory (inhibitor) subunit 9A	1	0	0	1	Sites in UTR
tRNA25-GlyGCC	RGS7BP	regulator of G-protein signaling 7 binding protein	1	0	0	1	Sites in UTR
tRNA25-GlyGCC	SLC26A9	solute carrier family 26, member 9	1	0	0	1	Sites in UTR
tRNA25-GlyGCC	SPRY4	sprouty homolog 4 (Drosophila)	1	0	0	1	Sites in UTR
tRNA25-GlyGCC	TAOK1	TAO kinase 1	1	0	0	1	Sites in UTR
tRNA25-GlyGCC	TRIM9	tripartite motif-containing 9	1	0	0	1	Sites in UTR
tRNA25-GlyGCC	USP7	ubiquitin specific peptidase 7 (herpes virus-associated)	1	0	0	1	Sites in UTR
tRNA25-GlyGCC	VEGFC	vascular endothelial growth factor C	1	0	0	1	Sites in UTR
tRNA25-GlyGCC	ZC3H12A	zinc finger CCCH-type containing 12A	1	0	0	1	Sites in UTR
tRNA25-GlyGCC	ZC3H12C	zinc finger CCCH-type containing 12C	1	0	0	1	Sites in UTR
tRNA25-GlyGCC	ZNF664	zinc finger protein 664	1	0	0	1	Sites in UTR
tRNA25-GlyGCC	ZNF75D	zinc finger protein 75D	1	0	0	1	Sites in UTR
tRNA24-GlyGCC	ABHD2	abhydrolase domain containing 2	2	1	0	1	Sites in UTR
tRNA24-GlyGCC	ESRRG	estrogen-related receptor gamma	2	0	2	0	Sites in UTR
tRNA24-GlyGCC	ADRB1	adrenergic, beta-1-, receptor	1	1	0	0	Sites in UTR
tRNA24-GlyGCC	AOF1	amine oxidase (flavin containing) domain 1	1	1	0	0	Sites in UTR
tRNA24-GlyGCC	ARHGEF9	Cdc42 guanine nucleotide exchange factor (GEF) 9	1	1	0	0	Sites in UTR
tRNA24-GlyGCC	AXIN2	axin 2 (conductin, axil)	1	1	0	0	Sites in UTR
tRNA24-GlyGCC	AZI2	5-azacytidine induced 2	1	1	0	0	Sites in UTR
tRNA24-GlyGCC	BRWD1	bromodomain and WD repeat domain containing 1	1	1	0	0	Sites in UTR
tRNA24-GlyGCC	C20orf111	chromosome 20 open reading frame 111	1	1	0	0	Sites in UTR
tRNA24-GlyGCC	CASKIN2	CASK interacting protein 2	1	1	0	0	Sites in UTR
tRNA24-GlyGCC	COL5A2	collagen, type V, alpha 2	1	1	0	0	Sites in UTR
tRNA24-GlyGCC	CPD	carboxypeptidase D	1	1	0	0	Sites in UTR
tRNA24-GlyGCC	CREBZF	CREB/ATF bZIP transcription factor	1	1	0	0	Sites in UTR
tRNA24-GlyGCC	CSNK1G3	casein kinase 1, gamma 3	1	1	0	0	Sites in UTR
tRNA24-GlyGCC	DDN	dendrin	1	1	0	0	Sites in UTR
tRNA24-GlyGCC	DHX40	DEAH (Asp-Glu-Ala-His) box polypeptide 40	1	1	0	0	Sites in UTR
tRNA24-GlyGCC	ENAH	enabled homolog (Drosophila)	1	1	0	0	Sites in UTR
tRNA24-GlyGCC	EPHB1	EPH receptor B1	1	1	0	0	Sites in UTR
tRNA24-GlyGCC	GPATCH8	G patch domain containing 8	1	1	0	0	Sites in UTR
tRNA24-GlyGCC	KIAA1024	KIAA1024	1	1	0	0	Sites in UTR
tRNA24-GlyGCC	KIAA1211	KIAA1211 protein	1	1	0	0	Sites in UTR
tRNA24-GlyGCC	KIAA1217	KIAA1217	1	1	0	0	Sites in UTR
tRNA24-GlyGCC	KLF12	Kruppel-like factor 12	1	1	0	0	Sites in UTR
tRNA24-GlyGCC	MACF1	microtubule-actin crosslinking factor 1	1	1	0	0	Sites in UTR
tRNA24-GlyGCC	MBNL2	muscleblind-like 2 (Drosophila)	1	1	0	0	Sites in UTR
tRNA24-GlyGCC	MPZ	myelin protein zero (Charcot-Marie-Tooth neuropathy 1B)	1	1	0	0	Sites in UTR
tRNA24-GlyGCC	PADI2	peptidyl arginine deiminase, type II	1	1	0	0	Sites in UTR
tRNA24-GlyGCC	PDE4D	phosphodiesterase 4D, cAMP-specific (phosphodiesterase E3 dunce homolog, Drosophila)	1	1	0	0	Sites in UTR
tRNA24-GlyGCC	PFKFB3	6-phosphofructo-2-kinase/fructose-2,6-biphosphatase 3	1	1	0	0	Sites in UTR
tRNA24-GlyGCC	PPP1R14C	protein phosphatase 1, regulatory (inhibitor) subunit 14C	1	1	0	0	Sites in UTR
tRNA24-GlyGCC	RNF44	ring finger protein 44	1	1	0	0	Sites in UTR
tRNA24-GlyGCC	RREB1	ras responsive element binding protein 1	1	1	0	0	Sites in UTR
tRNA24-GlyGCC	SEC14L2	SEC14-like 2 (S. cerevisiae)	1	1	0	0	Sites in UTR
tRNA24-GlyGCC	STMN4	stathmin-like 4	1	1	0	0	Sites in UTR
tRNA24-GlyGCC	TMED7	transmembrane emp24 protein transport domain containing 7	1	1	0	0	Sites in UTR
tRNA24-GlyGCC	TMEFF2	transmembrane protein with EGF-like and two follistatin-like domains 2	1	1	0	0	Sites in UTR
tRNA24-GlyGCC	TNKS1BP1	tankyrase 1 binding protein 1, 182kDa	1	1	0	0	Sites in UTR
tRNA24-GlyGCC	TRHDE	thyrotropin-releasing hormone degrading enzyme	1	1	0	0	Sites in UTR
tRNA24-GlyGCC	TTC9	tetratricopeptide repeat domain 9	1	1	0	0	Sites in UTR
tRNA24-GlyGCC	TWF1	twinfilin, actin-binding protein, homolog 1 (Drosophila)	1	1	0	0	Sites in UTR
tRNA24-GlyGCC	UBAP2	ubiquitin associated protein 2	1	1	0	0	Sites in UTR
tRNA24-GlyGCC	UBE2D3	ubiquitin-conjugating enzyme E2D 3 (UBC4/5 homolog, yeast)	1	1	0	0	Sites in UTR
tRNA24-GlyGCC	WDR44	WD repeat domain 44	1	1	0	0	Sites in UTR
tRNA24-GlyGCC	YES1	v-yes-1 Yamaguchi sarcoma viral oncogene homolog 1	1	1	0	0	Sites in UTR
tRNA24-GlyGCC	ZNF618	zinc finger protein 618	1	1	0	0	Sites in UTR
tRNA24-GlyGCC	ZZZ3	zinc finger, ZZ-type containing 3	1	1	0	0	Sites in UTR
tRNA24-GlyGCC	HIPK2	homeodomain interacting protein kinase 2	2	0	1	1	Sites in UTR
tRNA24-GlyGCC	ALS2CR13	amyotrophic lateral sclerosis 2 (juvenile) chromosome region, candidate 13	1	0	1	0	Sites in UTR
tRNA24-GlyGCC	ASCL1	achaete-scute complex homolog 1 (Drosophila)	1	0	1	0	Sites in UTR
tRNA24-GlyGCC	ATP2B2	ATPase, Ca++ transporting, plasma membrane 2	1	0	1	0	Sites in UTR
tRNA24-GlyGCC	C18orf25	chromosome 18 open reading frame 25	1	0	1	0	Sites in UTR
tRNA24-GlyGCC	CASC3	cancer susceptibility candidate 3	1	0	1	0	Sites in UTR
tRNA24-GlyGCC	CASZ1	castor zinc finger 1	1	0	1	0	Sites in UTR
tRNA24-GlyGCC	CDC42	cell division cycle 42 (GTP binding protein, 25kDa)	1	0	1	0	Sites in UTR
tRNA24-GlyGCC	CDK8	cyclin-dependent kinase 8	1	0	1	0	Sites in UTR
tRNA24-GlyGCC	CORO1C	coronin, actin binding protein, 1C	1	0	1	0	Sites in UTR
tRNA24-GlyGCC	CTNND2	catenin (cadherin-associated protein), delta 2 (neural plakophilin-related arm-repeat protein)	1	0	1	0	Sites in UTR
tRNA24-GlyGCC	FRMD3	FERM domain containing 3	1	0	1	0	Sites in UTR
tRNA24-GlyGCC	LHX6	LIM homeobox 6	1	0	1	0	Sites in UTR
tRNA24-GlyGCC	LRRC7	leucine rich repeat containing 7	1	0	1	0	Sites in UTR
tRNA24-GlyGCC	MBD2	methyl-CpG binding domain protein 2	1	0	1	0	Sites in UTR
tRNA24-GlyGCC	MBNL1	muscleblind-like (Drosophila)	1	0	1	0	Sites in UTR
tRNA24-GlyGCC	MEIS2	Meis homeobox 2	1	0	1	0	Sites in UTR
tRNA24-GlyGCC	MIPOL1	mirror-image polydactyly 1	1	0	1	0	Sites in UTR
tRNA24-GlyGCC	MTDH	metadherin	1	0	1	0	Sites in UTR
tRNA24-GlyGCC	NPAS2	neuronal PAS domain protein 2	1	0	1	0	Sites in UTR
tRNA24-GlyGCC	OTP	orthopedia homeobox	1	0	1	0	Sites in UTR
tRNA24-GlyGCC	PAFAH1B1	platelet-activating factor acetylhydrolase, isoform Ib, alpha subunit 45kDa	1	0	1	0	Sites in UTR
tRNA24-GlyGCC	PATL1	protein associated with topoisomerase II homolog 1 (yeast)	1	0	1	0	Sites in UTR
tRNA24-GlyGCC	PCDH19	protocadherin 19	1	0	1	0	Sites in UTR
tRNA24-GlyGCC	PDE1B	phosphodiesterase 1B, calmodulin-dependent	1	0	1	0	Sites in UTR
tRNA24-GlyGCC	PDE4B	phosphodiesterase 4B, cAMP-specific (phosphodiesterase E4 dunce homolog, Drosophila)	1	0	1	0	Sites in UTR
tRNA24-GlyGCC	PDIK1L	PDLIM1 interacting kinase 1 like	1	0	1	0	Sites in UTR
tRNA24-GlyGCC	POLDIP3	polymerase (DNA-directed), delta interacting protein 3	1	0	1	0	Sites in UTR
tRNA24-GlyGCC	PTPRF	protein tyrosine phosphatase, receptor type, F	1	0	1	0	Sites in UTR
tRNA24-GlyGCC	RAB21	RAB21, member RAS oncogene family	1	0	1	0	Sites in UTR
tRNA24-GlyGCC	RERG	RAS-like, estrogen-regulated, growth inhibitor	1	0	1	0	Sites in UTR
tRNA24-GlyGCC	RIMBP2	RIMS binding protein 2	1	0	1	0	Sites in UTR
tRNA24-GlyGCC	SLC8A2	solute carrier family 8 (sodium-calcium exchanger), member 2	1	0	1	0	Sites in UTR
tRNA24-GlyGCC	SMARCA2	SWI/SNF related, matrix associated, actin dependent regulator of chromatin, subfamily a, member 2	1	0	1	0	Sites in UTR
tRNA24-GlyGCC	TGFBR1	transforming growth factor, beta receptor I (activin A receptor type II-like kinase, 53kDa)	1	0	1	0	Sites in UTR
tRNA24-GlyGCC	TGOLN2	trans-golgi network protein 2	1	0	1	0	Sites in UTR
tRNA24-GlyGCC	TMEM167A	transmembrane protein 167A	1	0	1	0	Sites in UTR
tRNA24-GlyGCC	TMEM65	transmembrane protein 65	1	0	1	0	Sites in UTR
tRNA24-GlyGCC	UNC5C	unc-5 homolog C (C. elegans)	1	0	1	0	Sites in UTR
tRNA24-GlyGCC	VDR	vitamin D (1,25- dihydroxyvitamin D3) receptor	1	0	1	0	Sites in UTR
tRNA24-GlyGCC	WAPAL	wings apart-like homolog (Drosophila)	1	0	1	0	Sites in UTR
tRNA24-GlyGCC	WASF3	WAS protein family, member 3	1	0	1	0	Sites in UTR
tRNA24-GlyGCC	XPO7	exportin 7	1	0	1	0	Sites in UTR
tRNA24-GlyGCC	ZFHX3	zinc finger homeobox 3	1	0	1	0	Sites in UTR
tRNA24-GlyGCC	ZMYM3	zinc finger, MYM-type 3	1	0	1	0	Sites in UTR
tRNA24-GlyGCC	ZNF148	zinc finger protein 148	1	0	1	0	Sites in UTR
tRNA24-GlyGCC	AAK1	AP2 associated kinase 1	1	0	0	1	Sites in UTR
tRNA24-GlyGCC	ARFIP2	ADP-ribosylation factor interacting protein 2 (arfaptin 2)	1	0	0	1	Sites in UTR
tRNA24-GlyGCC	BMPER	BMP binding endothelial regulator	1	0	0	1	Sites in UTR
tRNA24-GlyGCC	CAMK2D	calcium/calmodulin-dependent protein kinase (CaM kinase) II delta	1	0	0	1	Sites in UTR
tRNA24-GlyGCC	CDK5R2	cyclin-dependent kinase 5, regulatory subunit 2 (p39)	1	0	0	1	Sites in UTR
tRNA24-GlyGCC	DCX	doublecortex; lissencephaly, X-linked (doublecortin)	1	0	0	1	Sites in UTR
tRNA24-GlyGCC	FLJ20309	hypothetical protein FLJ20309	1	0	0	1	Sites in UTR
tRNA24-GlyGCC	GLTP	glycolipid transfer protein	1	0	0	1	Sites in UTR
tRNA24-GlyGCC	GPR137C	G protein-coupled receptor 137C	1	0	0	1	Sites in UTR
tRNA24-GlyGCC	IGF1	insulin-like growth factor 1 (somatomedin C)	1	0	0	1	Sites in UTR
tRNA24-GlyGCC	IYD	iodotyrosine deiodinase	1	0	0	1	Sites in UTR
tRNA24-GlyGCC	KCMF1	potassium channel modulatory factor 1	1	0	0	1	Sites in UTR
tRNA24-GlyGCC	LPCAT1	lysophosphatidylcholine acyltransferase 1	1	0	0	1	Sites in UTR
tRNA24-GlyGCC	MKLN1	muskelin 1, intracellular mediator containing kelch motifs	1	0	0	1	Sites in UTR
tRNA24-GlyGCC	MMAB	methylmalonic aciduria (cobalamin deficiency) cblB type	1	0	0	1	Sites in UTR
tRNA24-GlyGCC	PASD1	PAS domain containing 1	1	0	0	1	Sites in UTR
tRNA24-GlyGCC	PGAP1	post-GPI attachment to proteins 1	1	0	0	1	Sites in UTR
tRNA24-GlyGCC	PLCXD3	phosphatidylinositol-specific phospholipase C, X domain containing 3	1	0	0	1	Sites in UTR
tRNA24-GlyGCC	PPP1R9A	protein phosphatase 1, regulatory (inhibitor) subunit 9A	1	0	0	1	Sites in UTR
tRNA24-GlyGCC	RGS7BP	regulator of G-protein signaling 7 binding protein	1	0	0	1	Sites in UTR
tRNA24-GlyGCC	SLC26A9	solute carrier family 26, member 9	1	0	0	1	Sites in UTR
tRNA24-GlyGCC	SPRY4	sprouty homolog 4 (Drosophila)	1	0	0	1	Sites in UTR
tRNA24-GlyGCC	TAOK1	TAO kinase 1	1	0	0	1	Sites in UTR
tRNA24-GlyGCC	TRIM9	tripartite motif-containing 9	1	0	0	1	Sites in UTR
tRNA24-GlyGCC	USP7	ubiquitin specific peptidase 7 (herpes virus-associated)	1	0	0	1	Sites in UTR
tRNA24-GlyGCC	VEGFC	vascular endothelial growth factor C	1	0	0	1	Sites in UTR
tRNA24-GlyGCC	ZC3H12A	zinc finger CCCH-type containing 12A	1	0	0	1	Sites in UTR
tRNA24-GlyGCC	ZC3H12C	zinc finger CCCH-type containing 12C	1	0	0	1	Sites in UTR
tRNA24-GlyGCC	ZNF664	zinc finger protein 664	1	0	0	1	Sites in UTR
tRNA24-GlyGCC	ZNF75D	zinc finger protein 75D	1	0	0	1	Sites in UTR
tRNA24-GlyGCC	ABHD2	abhydrolase domain containing 2	2	1	0	1	Sites in UTR
tRNA24-GlyGCC	ESRRG	estrogen-related receptor gamma	2	0	2	0	Sites in UTR
tRNA24-GlyGCC	ADRB1	adrenergic, beta-1-, receptor	1	1	0	0	Sites in UTR
tRNA24-GlyGCC	AOF1	amine oxidase (flavin containing) domain 1	1	1	0	0	Sites in UTR
tRNA24-GlyGCC	ARHGEF9	Cdc42 guanine nucleotide exchange factor (GEF) 9	1	1	0	0	Sites in UTR
tRNA24-GlyGCC	AXIN2	axin 2 (conductin, axil)	1	1	0	0	Sites in UTR
tRNA24-GlyGCC	AZI2	5-azacytidine induced 2	1	1	0	0	Sites in UTR
tRNA24-GlyGCC	BRWD1	bromodomain and WD repeat domain containing 1	1	1	0	0	Sites in UTR
tRNA24-GlyGCC	C20orf111	chromosome 20 open reading frame 111	1	1	0	0	Sites in UTR
tRNA24-GlyGCC	CASKIN2	CASK interacting protein 2	1	1	0	0	Sites in UTR
tRNA24-GlyGCC	COL5A2	collagen, type V, alpha 2	1	1	0	0	Sites in UTR
tRNA24-GlyGCC	CPD	carboxypeptidase D	1	1	0	0	Sites in UTR
tRNA24-GlyGCC	CREBZF	CREB/ATF bZIP transcription factor	1	1	0	0	Sites in UTR
tRNA24-GlyGCC	CSNK1G3	casein kinase 1, gamma 3	1	1	0	0	Sites in UTR
tRNA24-GlyGCC	DDN	dendrin	1	1	0	0	Sites in UTR
tRNA24-GlyGCC	DHX40	DEAH (Asp-Glu-Ala-His) box polypeptide 40	1	1	0	0	Sites in UTR
tRNA24-GlyGCC	ENAH	enabled homolog (Drosophila)	1	1	0	0	Sites in UTR
tRNA24-GlyGCC	EPHB1	EPH receptor B1	1	1	0	0	Sites in UTR
tRNA24-GlyGCC	GPATCH8	G patch domain containing 8	1	1	0	0	Sites in UTR
tRNA24-GlyGCC	KIAA1024	KIAA1024	1	1	0	0	Sites in UTR
tRNA24-GlyGCC	KIAA1211	KIAA1211 protein	1	1	0	0	Sites in UTR
tRNA24-GlyGCC	KIAA1217	KIAA1217	1	1	0	0	Sites in UTR
tRNA24-GlyGCC	KLF12	Kruppel-like factor 12	1	1	0	0	Sites in UTR
tRNA24-GlyGCC	MACF1	microtubule-actin crosslinking factor 1	1	1	0	0	Sites in UTR
tRNA24-GlyGCC	MBNL2	muscleblind-like 2 (Drosophila)	1	1	0	0	Sites in UTR
tRNA24-GlyGCC	MPZ	myelin protein zero (Charcot-Marie-Tooth neuropathy 1B)	1	1	0	0	Sites in UTR
tRNA24-GlyGCC	PADI2	peptidyl arginine deiminase, type II	1	1	0	0	Sites in UTR
tRNA24-GlyGCC	PDE4D	phosphodiesterase 4D, cAMP-specific (phosphodiesterase E3 dunce homolog, Drosophila)	1	1	0	0	Sites in UTR
tRNA24-GlyGCC	PFKFB3	6-phosphofructo-2-kinase/fructose-2,6-biphosphatase 3	1	1	0	0	Sites in UTR
tRNA24-GlyGCC	PPP1R14C	protein phosphatase 1, regulatory (inhibitor) subunit 14C	1	1	0	0	Sites in UTR
tRNA24-GlyGCC	RNF44	ring finger protein 44	1	1	0	0	Sites in UTR
tRNA24-GlyGCC	RREB1	ras responsive element binding protein 1	1	1	0	0	Sites in UTR
tRNA24-GlyGCC	SEC14L2	SEC14-like 2 (S. cerevisiae)	1	1	0	0	Sites in UTR
tRNA24-GlyGCC	STMN4	stathmin-like 4	1	1	0	0	Sites in UTR
tRNA24-GlyGCC	TMED7	transmembrane emp24 protein transport domain containing 7	1	1	0	0	Sites in UTR
tRNA24-GlyGCC	TMEFF2	transmembrane protein with EGF-like and two follistatin-like domains 2	1	1	0	0	Sites in UTR
tRNA24-GlyGCC	TNKS1BP1	tankyrase 1 binding protein 1, 182kDa	1	1	0	0	Sites in UTR
tRNA24-GlyGCC	TRHDE	thyrotropin-releasing hormone degrading enzyme	1	1	0	0	Sites in UTR
tRNA24-GlyGCC	TTC9	tetratricopeptide repeat domain 9	1	1	0	0	Sites in UTR
tRNA24-GlyGCC	TWF1	twinfilin, actin-binding protein, homolog 1 (Drosophila)	1	1	0	0	Sites in UTR
tRNA24-GlyGCC	UBAP2	ubiquitin associated protein 2	1	1	0	0	Sites in UTR
tRNA24-GlyGCC	UBE2D3	ubiquitin-conjugating enzyme E2D 3 (UBC4/5 homolog, yeast)	1	1	0	0	Sites in UTR
tRNA24-GlyGCC	WDR44	WD repeat domain 44	1	1	0	0	Sites in UTR
tRNA24-GlyGCC	YES1	v-yes-1 Yamaguchi sarcoma viral oncogene homolog 1	1	1	0	0	Sites in UTR
tRNA24-GlyGCC	ZNF618	zinc finger protein 618	1	1	0	0	Sites in UTR
tRNA24-GlyGCC	ZZZ3	zinc finger, ZZ-type containing 3	1	1	0	0	Sites in UTR
tRNA24-GlyGCC	HIPK2	homeodomain interacting protein kinase 2	2	0	1	1	Sites in UTR
tRNA24-GlyGCC	ALS2CR13	amyotrophic lateral sclerosis 2 (juvenile) chromosome region, candidate 13	1	0	1	0	Sites in UTR
tRNA24-GlyGCC	ASCL1	achaete-scute complex homolog 1 (Drosophila)	1	0	1	0	Sites in UTR
tRNA24-GlyGCC	ATP2B2	ATPase, Ca++ transporting, plasma membrane 2	1	0	1	0	Sites in UTR
tRNA24-GlyGCC	C18orf25	chromosome 18 open reading frame 25	1	0	1	0	Sites in UTR
tRNA24-GlyGCC	CASC3	cancer susceptibility candidate 3	1	0	1	0	Sites in UTR
tRNA24-GlyGCC	CASZ1	castor zinc finger 1	1	0	1	0	Sites in UTR
tRNA24-GlyGCC	CDC42	cell division cycle 42 (GTP binding protein, 25kDa)	1	0	1	0	Sites in UTR
tRNA24-GlyGCC	CDK8	cyclin-dependent kinase 8	1	0	1	0	Sites in UTR
tRNA24-GlyGCC	CORO1C	coronin, actin binding protein, 1C	1	0	1	0	Sites in UTR
tRNA24-GlyGCC	CTNND2	catenin (cadherin-associated protein), delta 2 (neural plakophilin-related arm-repeat protein)	1	0	1	0	Sites in UTR
tRNA24-GlyGCC	FRMD3	FERM domain containing 3	1	0	1	0	Sites in UTR
tRNA24-GlyGCC	LHX6	LIM homeobox 6	1	0	1	0	Sites in UTR
tRNA24-GlyGCC	LRRC7	leucine rich repeat containing 7	1	0	1	0	Sites in UTR
tRNA24-GlyGCC	MBD2	methyl-CpG binding domain protein 2	1	0	1	0	Sites in UTR
tRNA24-GlyGCC	MBNL1	muscleblind-like (Drosophila)	1	0	1	0	Sites in UTR
tRNA24-GlyGCC	MEIS2	Meis homeobox 2	1	0	1	0	Sites in UTR
tRNA24-GlyGCC	MIPOL1	mirror-image polydactyly 1	1	0	1	0	Sites in UTR
tRNA24-GlyGCC	MTDH	metadherin	1	0	1	0	Sites in UTR
tRNA24-GlyGCC	NPAS2	neuronal PAS domain protein 2	1	0	1	0	Sites in UTR
tRNA24-GlyGCC	OTP	orthopedia homeobox	1	0	1	0	Sites in UTR
tRNA24-GlyGCC	PAFAH1B1	platelet-activating factor acetylhydrolase, isoform Ib, alpha subunit 45kDa	1	0	1	0	Sites in UTR
tRNA24-GlyGCC	PATL1	protein associated with topoisomerase II homolog 1 (yeast)	1	0	1	0	Sites in UTR
tRNA24-GlyGCC	PCDH19	protocadherin 19	1	0	1	0	Sites in UTR
tRNA24-GlyGCC	PDE1B	phosphodiesterase 1B, calmodulin-dependent	1	0	1	0	Sites in UTR
tRNA24-GlyGCC	PDE4B	phosphodiesterase 4B, cAMP-specific (phosphodiesterase E4 dunce homolog, Drosophila)	1	0	1	0	Sites in UTR
tRNA24-GlyGCC	PDIK1L	PDLIM1 interacting kinase 1 like	1	0	1	0	Sites in UTR
tRNA24-GlyGCC	POLDIP3	polymerase (DNA-directed), delta interacting protein 3	1	0	1	0	Sites in UTR
tRNA24-GlyGCC	PTPRF	protein tyrosine phosphatase, receptor type, F	1	0	1	0	Sites in UTR
tRNA24-GlyGCC	RAB21	RAB21, member RAS oncogene family	1	0	1	0	Sites in UTR
tRNA24-GlyGCC	RERG	RAS-like, estrogen-regulated, growth inhibitor	1	0	1	0	Sites in UTR
tRNA24-GlyGCC	RIMBP2	RIMS binding protein 2	1	0	1	0	Sites in UTR
tRNA24-GlyGCC	SLC8A2	solute carrier family 8 (sodium-calcium exchanger), member 2	1	0	1	0	Sites in UTR
tRNA24-GlyGCC	SMARCA2	SWI/SNF related, matrix associated, actin dependent regulator of chromatin, subfamily a, member 2	1	0	1	0	Sites in UTR
tRNA24-GlyGCC	TGFBR1	transforming growth factor, beta receptor I (activin A receptor type II-like kinase, 53kDa)	1	0	1	0	Sites in UTR
tRNA24-GlyGCC	TGOLN2	trans-golgi network protein 2	1	0	1	0	Sites in UTR
tRNA24-GlyGCC	TMEM167A	transmembrane protein 167A	1	0	1	0	Sites in UTR
tRNA24-GlyGCC	TMEM65	transmembrane protein 65	1	0	1	0	Sites in UTR
tRNA24-GlyGCC	UNC5C	unc-5 homolog C (C. elegans)	1	0	1	0	Sites in UTR
tRNA24-GlyGCC	VDR	vitamin D (1,25- dihydroxyvitamin D3) receptor	1	0	1	0	Sites in UTR
tRNA24-GlyGCC	WAPAL	wings apart-like homolog (Drosophila)	1	0	1	0	Sites in UTR
tRNA24-GlyGCC	WASF3	WAS protein family, member 3	1	0	1	0	Sites in UTR
tRNA24-GlyGCC	XPO7	exportin 7	1	0	1	0	Sites in UTR
tRNA24-GlyGCC	ZFHX3	zinc finger homeobox 3	1	0	1	0	Sites in UTR
tRNA24-GlyGCC	ZMYM3	zinc finger, MYM-type 3	1	0	1	0	Sites in UTR
tRNA24-GlyGCC	ZNF148	zinc finger protein 148	1	0	1	0	Sites in UTR
tRNA24-GlyGCC	AAK1	AP2 associated kinase 1	1	0	0	1	Sites in UTR
tRNA24-GlyGCC	ARFIP2	ADP-ribosylation factor interacting protein 2 (arfaptin 2)	1	0	0	1	Sites in UTR
tRNA24-GlyGCC	BMPER	BMP binding endothelial regulator	1	0	0	1	Sites in UTR
tRNA24-GlyGCC	CAMK2D	calcium/calmodulin-dependent protein kinase (CaM kinase) II delta	1	0	0	1	Sites in UTR
tRNA24-GlyGCC	CDK5R2	cyclin-dependent kinase 5, regulatory subunit 2 (p39)	1	0	0	1	Sites in UTR
tRNA24-GlyGCC	DCX	doublecortex; lissencephaly, X-linked (doublecortin)	1	0	0	1	Sites in UTR
tRNA24-GlyGCC	FLJ20309	hypothetical protein FLJ20309	1	0	0	1	Sites in UTR
tRNA24-GlyGCC	GLTP	glycolipid transfer protein	1	0	0	1	Sites in UTR
tRNA24-GlyGCC	GPR137C	G protein-coupled receptor 137C	1	0	0	1	Sites in UTR
tRNA24-GlyGCC	IGF1	insulin-like growth factor 1 (somatomedin C)	1	0	0	1	Sites in UTR
tRNA24-GlyGCC	IYD	iodotyrosine deiodinase	1	0	0	1	Sites in UTR
tRNA24-GlyGCC	KCMF1	potassium channel modulatory factor 1	1	0	0	1	Sites in UTR
tRNA24-GlyGCC	LPCAT1	lysophosphatidylcholine acyltransferase 1	1	0	0	1	Sites in UTR
tRNA24-GlyGCC	MKLN1	muskelin 1, intracellular mediator containing kelch motifs	1	0	0	1	Sites in UTR
tRNA24-GlyGCC	MMAB	methylmalonic aciduria (cobalamin deficiency) cblB type	1	0	0	1	Sites in UTR
tRNA24-GlyGCC	PASD1	PAS domain containing 1	1	0	0	1	Sites in UTR
tRNA24-GlyGCC	PGAP1	post-GPI attachment to proteins 1	1	0	0	1	Sites in UTR
tRNA24-GlyGCC	PLCXD3	phosphatidylinositol-specific phospholipase C, X domain containing 3	1	0	0	1	Sites in UTR
tRNA24-GlyGCC	PPP1R9A	protein phosphatase 1, regulatory (inhibitor) subunit 9A	1	0	0	1	Sites in UTR
tRNA24-GlyGCC	RGS7BP	regulator of G-protein signaling 7 binding protein	1	0	0	1	Sites in UTR
tRNA24-GlyGCC	SLC26A9	solute carrier family 26, member 9	1	0	0	1	Sites in UTR
tRNA24-GlyGCC	SPRY4	sprouty homolog 4 (Drosophila)	1	0	0	1	Sites in UTR
tRNA24-GlyGCC	TAOK1	TAO kinase 1	1	0	0	1	Sites in UTR
tRNA24-GlyGCC	TRIM9	tripartite motif-containing 9	1	0	0	1	Sites in UTR
tRNA24-GlyGCC	USP7	ubiquitin specific peptidase 7 (herpes virus-associated)	1	0	0	1	Sites in UTR
tRNA24-GlyGCC	VEGFC	vascular endothelial growth factor C	1	0	0	1	Sites in UTR
tRNA24-GlyGCC	ZC3H12A	zinc finger CCCH-type containing 12A	1	0	0	1	Sites in UTR
tRNA24-GlyGCC	ZC3H12C	zinc finger CCCH-type containing 12C	1	0	0	1	Sites in UTR
tRNA24-GlyGCC	ZNF664	zinc finger protein 664	1	0	0	1	Sites in UTR
tRNA24-GlyGCC	ZNF75D	zinc finger protein 75D	1	0	0	1	Sites in UTR
tRNA19-GlyGCC	ABHD2	abhydrolase domain containing 2	2	1	0	1	Sites in UTR
tRNA19-GlyGCC	ESRRG	estrogen-related receptor gamma	2	0	2	0	Sites in UTR
tRNA19-GlyGCC	ADRB1	adrenergic, beta-1-, receptor	1	1	0	0	Sites in UTR
tRNA19-GlyGCC	AOF1	amine oxidase (flavin containing) domain 1	1	1	0	0	Sites in UTR
tRNA19-GlyGCC	ARHGEF9	Cdc42 guanine nucleotide exchange factor (GEF) 9	1	1	0	0	Sites in UTR
tRNA19-GlyGCC	AXIN2	axin 2 (conductin, axil)	1	1	0	0	Sites in UTR
tRNA19-GlyGCC	AZI2	5-azacytidine induced 2	1	1	0	0	Sites in UTR
tRNA19-GlyGCC	BRWD1	bromodomain and WD repeat domain containing 1	1	1	0	0	Sites in UTR
tRNA19-GlyGCC	C20orf111	chromosome 20 open reading frame 111	1	1	0	0	Sites in UTR
tRNA19-GlyGCC	CASKIN2	CASK interacting protein 2	1	1	0	0	Sites in UTR
tRNA19-GlyGCC	COL5A2	collagen, type V, alpha 2	1	1	0	0	Sites in UTR
tRNA19-GlyGCC	CPD	carboxypeptidase D	1	1	0	0	Sites in UTR
tRNA19-GlyGCC	CREBZF	CREB/ATF bZIP transcription factor	1	1	0	0	Sites in UTR
tRNA19-GlyGCC	CSNK1G3	casein kinase 1, gamma 3	1	1	0	0	Sites in UTR
tRNA19-GlyGCC	DDN	dendrin	1	1	0	0	Sites in UTR
tRNA19-GlyGCC	DHX40	DEAH (Asp-Glu-Ala-His) box polypeptide 40	1	1	0	0	Sites in UTR
tRNA19-GlyGCC	ENAH	enabled homolog (Drosophila)	1	1	0	0	Sites in UTR
tRNA19-GlyGCC	EPHB1	EPH receptor B1	1	1	0	0	Sites in UTR
tRNA19-GlyGCC	GPATCH8	G patch domain containing 8	1	1	0	0	Sites in UTR
tRNA19-GlyGCC	KIAA1024	KIAA1024	1	1	0	0	Sites in UTR
tRNA19-GlyGCC	KIAA1211	KIAA1211 protein	1	1	0	0	Sites in UTR
tRNA19-GlyGCC	KIAA1217	KIAA1217	1	1	0	0	Sites in UTR
tRNA19-GlyGCC	KLF12	Kruppel-like factor 12	1	1	0	0	Sites in UTR
tRNA19-GlyGCC	MACF1	microtubule-actin crosslinking factor 1	1	1	0	0	Sites in UTR
tRNA19-GlyGCC	MBNL2	muscleblind-like 2 (Drosophila)	1	1	0	0	Sites in UTR
tRNA19-GlyGCC	MPZ	myelin protein zero (Charcot-Marie-Tooth neuropathy 1B)	1	1	0	0	Sites in UTR
tRNA19-GlyGCC	PADI2	peptidyl arginine deiminase, type II	1	1	0	0	Sites in UTR
tRNA19-GlyGCC	PDE4D	phosphodiesterase 4D, cAMP-specific (phosphodiesterase E3 dunce homolog, Drosophila)	1	1	0	0	Sites in UTR
tRNA19-GlyGCC	PFKFB3	6-phosphofructo-2-kinase/fructose-2,6-biphosphatase 3	1	1	0	0	Sites in UTR
tRNA19-GlyGCC	PPP1R14C	protein phosphatase 1, regulatory (inhibitor) subunit 14C	1	1	0	0	Sites in UTR
tRNA19-GlyGCC	RNF44	ring finger protein 44	1	1	0	0	Sites in UTR
tRNA19-GlyGCC	RREB1	ras responsive element binding protein 1	1	1	0	0	Sites in UTR
tRNA19-GlyGCC	SEC14L2	SEC14-like 2 (S. cerevisiae)	1	1	0	0	Sites in UTR
tRNA19-GlyGCC	STMN4	stathmin-like 4	1	1	0	0	Sites in UTR
tRNA19-GlyGCC	TMED7	transmembrane emp24 protein transport domain containing 7	1	1	0	0	Sites in UTR
tRNA19-GlyGCC	TMEFF2	transmembrane protein with EGF-like and two follistatin-like domains 2	1	1	0	0	Sites in UTR
tRNA19-GlyGCC	TNKS1BP1	tankyrase 1 binding protein 1, 182kDa	1	1	0	0	Sites in UTR
tRNA19-GlyGCC	TRHDE	thyrotropin-releasing hormone degrading enzyme	1	1	0	0	Sites in UTR
tRNA19-GlyGCC	TTC9	tetratricopeptide repeat domain 9	1	1	0	0	Sites in UTR
tRNA19-GlyGCC	TWF1	twinfilin, actin-binding protein, homolog 1 (Drosophila)	1	1	0	0	Sites in UTR
tRNA19-GlyGCC	UBAP2	ubiquitin associated protein 2	1	1	0	0	Sites in UTR
tRNA19-GlyGCC	UBE2D3	ubiquitin-conjugating enzyme E2D 3 (UBC4/5 homolog, yeast)	1	1	0	0	Sites in UTR
tRNA19-GlyGCC	WDR44	WD repeat domain 44	1	1	0	0	Sites in UTR
tRNA19-GlyGCC	YES1	v-yes-1 Yamaguchi sarcoma viral oncogene homolog 1	1	1	0	0	Sites in UTR
tRNA19-GlyGCC	ZNF618	zinc finger protein 618	1	1	0	0	Sites in UTR
tRNA19-GlyGCC	ZZZ3	zinc finger, ZZ-type containing 3	1	1	0	0	Sites in UTR
tRNA19-GlyGCC	HIPK2	homeodomain interacting protein kinase 2	2	0	1	1	Sites in UTR
tRNA19-GlyGCC	ALS2CR13	amyotrophic lateral sclerosis 2 (juvenile) chromosome region, candidate 13	1	0	1	0	Sites in UTR
tRNA19-GlyGCC	ASCL1	achaete-scute complex homolog 1 (Drosophila)	1	0	1	0	Sites in UTR
tRNA19-GlyGCC	ATP2B2	ATPase, Ca++ transporting, plasma membrane 2	1	0	1	0	Sites in UTR
tRNA19-GlyGCC	C18orf25	chromosome 18 open reading frame 25	1	0	1	0	Sites in UTR
tRNA19-GlyGCC	CASC3	cancer susceptibility candidate 3	1	0	1	0	Sites in UTR
tRNA19-GlyGCC	CASZ1	castor zinc finger 1	1	0	1	0	Sites in UTR
tRNA19-GlyGCC	CDC42	cell division cycle 42 (GTP binding protein, 25kDa)	1	0	1	0	Sites in UTR
tRNA19-GlyGCC	CDK8	cyclin-dependent kinase 8	1	0	1	0	Sites in UTR
tRNA19-GlyGCC	CORO1C	coronin, actin binding protein, 1C	1	0	1	0	Sites in UTR
tRNA19-GlyGCC	CTNND2	catenin (cadherin-associated protein), delta 2 (neural plakophilin-related arm-repeat protein)	1	0	1	0	Sites in UTR
tRNA19-GlyGCC	FRMD3	FERM domain containing 3	1	0	1	0	Sites in UTR
tRNA19-GlyGCC	LHX6	LIM homeobox 6	1	0	1	0	Sites in UTR
tRNA19-GlyGCC	LRRC7	leucine rich repeat containing 7	1	0	1	0	Sites in UTR
tRNA19-GlyGCC	MBD2	methyl-CpG binding domain protein 2	1	0	1	0	Sites in UTR
tRNA19-GlyGCC	MBNL1	muscleblind-like (Drosophila)	1	0	1	0	Sites in UTR
tRNA19-GlyGCC	MEIS2	Meis homeobox 2	1	0	1	0	Sites in UTR
tRNA19-GlyGCC	MIPOL1	mirror-image polydactyly 1	1	0	1	0	Sites in UTR
tRNA19-GlyGCC	MTDH	metadherin	1	0	1	0	Sites in UTR
tRNA19-GlyGCC	NPAS2	neuronal PAS domain protein 2	1	0	1	0	Sites in UTR
tRNA19-GlyGCC	OTP	orthopedia homeobox	1	0	1	0	Sites in UTR
tRNA19-GlyGCC	PAFAH1B1	platelet-activating factor acetylhydrolase, isoform Ib, alpha subunit 45kDa	1	0	1	0	Sites in UTR
tRNA19-GlyGCC	PATL1	protein associated with topoisomerase II homolog 1 (yeast)	1	0	1	0	Sites in UTR
tRNA19-GlyGCC	PCDH19	protocadherin 19	1	0	1	0	Sites in UTR
tRNA19-GlyGCC	PDE1B	phosphodiesterase 1B, calmodulin-dependent	1	0	1	0	Sites in UTR
tRNA19-GlyGCC	PDE4B	phosphodiesterase 4B, cAMP-specific (phosphodiesterase E4 dunce homolog, Drosophila)	1	0	1	0	Sites in UTR
tRNA19-GlyGCC	PDIK1L	PDLIM1 interacting kinase 1 like	1	0	1	0	Sites in UTR
tRNA19-GlyGCC	POLDIP3	polymerase (DNA-directed), delta interacting protein 3	1	0	1	0	Sites in UTR
tRNA19-GlyGCC	PTPRF	protein tyrosine phosphatase, receptor type, F	1	0	1	0	Sites in UTR
tRNA19-GlyGCC	RAB21	RAB21, member RAS oncogene family	1	0	1	0	Sites in UTR
tRNA19-GlyGCC	RERG	RAS-like, estrogen-regulated, growth inhibitor	1	0	1	0	Sites in UTR
tRNA19-GlyGCC	RIMBP2	RIMS binding protein 2	1	0	1	0	Sites in UTR
tRNA19-GlyGCC	SLC8A2	solute carrier family 8 (sodium-calcium exchanger), member 2	1	0	1	0	Sites in UTR
tRNA19-GlyGCC	SMARCA2	SWI/SNF related, matrix associated, actin dependent regulator of chromatin, subfamily a, member 2	1	0	1	0	Sites in UTR
tRNA19-GlyGCC	TGFBR1	transforming growth factor, beta receptor I (activin A receptor type II-like kinase, 53kDa)	1	0	1	0	Sites in UTR
tRNA19-GlyGCC	TGOLN2	trans-golgi network protein 2	1	0	1	0	Sites in UTR
tRNA19-GlyGCC	TMEM167A	transmembrane protein 167A	1	0	1	0	Sites in UTR
tRNA19-GlyGCC	TMEM65	transmembrane protein 65	1	0	1	0	Sites in UTR
tRNA19-GlyGCC	UNC5C	unc-5 homolog C (C. elegans)	1	0	1	0	Sites in UTR
tRNA19-GlyGCC	VDR	vitamin D (1,25- dihydroxyvitamin D3) receptor	1	0	1	0	Sites in UTR
tRNA19-GlyGCC	WAPAL	wings apart-like homolog (Drosophila)	1	0	1	0	Sites in UTR
tRNA19-GlyGCC	WASF3	WAS protein family, member 3	1	0	1	0	Sites in UTR
tRNA19-GlyGCC	XPO7	exportin 7	1	0	1	0	Sites in UTR
tRNA19-GlyGCC	ZFHX3	zinc finger homeobox 3	1	0	1	0	Sites in UTR
tRNA19-GlyGCC	ZMYM3	zinc finger, MYM-type 3	1	0	1	0	Sites in UTR
tRNA19-GlyGCC	ZNF148	zinc finger protein 148	1	0	1	0	Sites in UTR
tRNA19-GlyGCC	AAK1	AP2 associated kinase 1	1	0	0	1	Sites in UTR
tRNA19-GlyGCC	ARFIP2	ADP-ribosylation factor interacting protein 2 (arfaptin 2)	1	0	0	1	Sites in UTR
tRNA19-GlyGCC	BMPER	BMP binding endothelial regulator	1	0	0	1	Sites in UTR
tRNA19-GlyGCC	CAMK2D	calcium/calmodulin-dependent protein kinase (CaM kinase) II delta	1	0	0	1	Sites in UTR
tRNA19-GlyGCC	CDK5R2	cyclin-dependent kinase 5, regulatory subunit 2 (p39)	1	0	0	1	Sites in UTR
tRNA19-GlyGCC	DCX	doublecortex; lissencephaly, X-linked (doublecortin)	1	0	0	1	Sites in UTR
tRNA19-GlyGCC	FLJ20309	hypothetical protein FLJ20309	1	0	0	1	Sites in UTR
tRNA19-GlyGCC	GLTP	glycolipid transfer protein	1	0	0	1	Sites in UTR
tRNA19-GlyGCC	GPR137C	G protein-coupled receptor 137C	1	0	0	1	Sites in UTR
tRNA19-GlyGCC	IGF1	insulin-like growth factor 1 (somatomedin C)	1	0	0	1	Sites in UTR
tRNA19-GlyGCC	IYD	iodotyrosine deiodinase	1	0	0	1	Sites in UTR
tRNA19-GlyGCC	KCMF1	potassium channel modulatory factor 1	1	0	0	1	Sites in UTR
tRNA19-GlyGCC	LPCAT1	lysophosphatidylcholine acyltransferase 1	1	0	0	1	Sites in UTR
tRNA19-GlyGCC	MKLN1	muskelin 1, intracellular mediator containing kelch motifs	1	0	0	1	Sites in UTR
tRNA19-GlyGCC	MMAB	methylmalonic aciduria (cobalamin deficiency) cblB type	1	0	0	1	Sites in UTR
tRNA19-GlyGCC	PASD1	PAS domain containing 1	1	0	0	1	Sites in UTR
tRNA19-GlyGCC	PGAP1	post-GPI attachment to proteins 1	1	0	0	1	Sites in UTR
tRNA19-GlyGCC	PLCXD3	phosphatidylinositol-specific phospholipase C, X domain containing 3	1	0	0	1	Sites in UTR
tRNA19-GlyGCC	PPP1R9A	protein phosphatase 1, regulatory (inhibitor) subunit 9A	1	0	0	1	Sites in UTR
tRNA19-GlyGCC	RGS7BP	regulator of G-protein signaling 7 binding protein	1	0	0	1	Sites in UTR
tRNA19-GlyGCC	SLC26A9	solute carrier family 26, member 9	1	0	0	1	Sites in UTR
tRNA19-GlyGCC	SPRY4	sprouty homolog 4 (Drosophila)	1	0	0	1	Sites in UTR
tRNA19-GlyGCC	TAOK1	TAO kinase 1	1	0	0	1	Sites in UTR
tRNA19-GlyGCC	TRIM9	tripartite motif-containing 9	1	0	0	1	Sites in UTR
tRNA19-GlyGCC	USP7	ubiquitin specific peptidase 7 (herpes virus-associated)	1	0	0	1	Sites in UTR
tRNA19-GlyGCC	VEGFC	vascular endothelial growth factor C	1	0	0	1	Sites in UTR
tRNA19-GlyGCC	ZC3H12A	zinc finger CCCH-type containing 12A	1	0	0	1	Sites in UTR
tRNA19-GlyGCC	ZC3H12C	zinc finger CCCH-type containing 12C	1	0	0	1	Sites in UTR
tRNA19-GlyGCC	ZNF664	zinc finger protein 664	1	0	0	1	Sites in UTR
tRNA19-GlyGCC	ZNF75D	zinc finger protein 75D	1	0	0	1	Sites in UTR
tRNA19-GlyGCC	ABHD2	abhydrolase domain containing 2	2	1	0	1	Sites in UTR
tRNA19-GlyGCC	ESRRG	estrogen-related receptor gamma	2	0	2	0	Sites in UTR
tRNA19-GlyGCC	ADRB1	adrenergic, beta-1-, receptor	1	1	0	0	Sites in UTR
tRNA19-GlyGCC	AOF1	amine oxidase (flavin containing) domain 1	1	1	0	0	Sites in UTR
tRNA19-GlyGCC	ARHGEF9	Cdc42 guanine nucleotide exchange factor (GEF) 9	1	1	0	0	Sites in UTR
tRNA19-GlyGCC	AXIN2	axin 2 (conductin, axil)	1	1	0	0	Sites in UTR
tRNA19-GlyGCC	AZI2	5-azacytidine induced 2	1	1	0	0	Sites in UTR
tRNA19-GlyGCC	BRWD1	bromodomain and WD repeat domain containing 1	1	1	0	0	Sites in UTR
tRNA19-GlyGCC	C20orf111	chromosome 20 open reading frame 111	1	1	0	0	Sites in UTR
tRNA19-GlyGCC	CASKIN2	CASK interacting protein 2	1	1	0	0	Sites in UTR
tRNA19-GlyGCC	COL5A2	collagen, type V, alpha 2	1	1	0	0	Sites in UTR
tRNA19-GlyGCC	CPD	carboxypeptidase D	1	1	0	0	Sites in UTR
tRNA19-GlyGCC	CREBZF	CREB/ATF bZIP transcription factor	1	1	0	0	Sites in UTR
tRNA19-GlyGCC	CSNK1G3	casein kinase 1, gamma 3	1	1	0	0	Sites in UTR
tRNA19-GlyGCC	DDN	dendrin	1	1	0	0	Sites in UTR
tRNA19-GlyGCC	DHX40	DEAH (Asp-Glu-Ala-His) box polypeptide 40	1	1	0	0	Sites in UTR
tRNA19-GlyGCC	ENAH	enabled homolog (Drosophila)	1	1	0	0	Sites in UTR
tRNA19-GlyGCC	EPHB1	EPH receptor B1	1	1	0	0	Sites in UTR
tRNA19-GlyGCC	GPATCH8	G patch domain containing 8	1	1	0	0	Sites in UTR
tRNA19-GlyGCC	KIAA1024	KIAA1024	1	1	0	0	Sites in UTR
tRNA19-GlyGCC	KIAA1211	KIAA1211 protein	1	1	0	0	Sites in UTR
tRNA19-GlyGCC	KIAA1217	KIAA1217	1	1	0	0	Sites in UTR
tRNA19-GlyGCC	KLF12	Kruppel-like factor 12	1	1	0	0	Sites in UTR
tRNA19-GlyGCC	MACF1	microtubule-actin crosslinking factor 1	1	1	0	0	Sites in UTR
tRNA19-GlyGCC	MBNL2	muscleblind-like 2 (Drosophila)	1	1	0	0	Sites in UTR
tRNA19-GlyGCC	MPZ	myelin protein zero (Charcot-Marie-Tooth neuropathy 1B)	1	1	0	0	Sites in UTR
tRNA19-GlyGCC	PADI2	peptidyl arginine deiminase, type II	1	1	0	0	Sites in UTR
tRNA19-GlyGCC	PDE4D	phosphodiesterase 4D, cAMP-specific (phosphodiesterase E3 dunce homolog, Drosophila)	1	1	0	0	Sites in UTR
tRNA19-GlyGCC	PFKFB3	6-phosphofructo-2-kinase/fructose-2,6-biphosphatase 3	1	1	0	0	Sites in UTR
tRNA19-GlyGCC	PPP1R14C	protein phosphatase 1, regulatory (inhibitor) subunit 14C	1	1	0	0	Sites in UTR
tRNA19-GlyGCC	RNF44	ring finger protein 44	1	1	0	0	Sites in UTR
tRNA19-GlyGCC	RREB1	ras responsive element binding protein 1	1	1	0	0	Sites in UTR
tRNA19-GlyGCC	SEC14L2	SEC14-like 2 (S. cerevisiae)	1	1	0	0	Sites in UTR
tRNA19-GlyGCC	STMN4	stathmin-like 4	1	1	0	0	Sites in UTR
tRNA19-GlyGCC	TMED7	transmembrane emp24 protein transport domain containing 7	1	1	0	0	Sites in UTR
tRNA19-GlyGCC	TMEFF2	transmembrane protein with EGF-like and two follistatin-like domains 2	1	1	0	0	Sites in UTR
tRNA19-GlyGCC	TNKS1BP1	tankyrase 1 binding protein 1, 182kDa	1	1	0	0	Sites in UTR
tRNA19-GlyGCC	TRHDE	thyrotropin-releasing hormone degrading enzyme	1	1	0	0	Sites in UTR
tRNA19-GlyGCC	TTC9	tetratricopeptide repeat domain 9	1	1	0	0	Sites in UTR
tRNA19-GlyGCC	TWF1	twinfilin, actin-binding protein, homolog 1 (Drosophila)	1	1	0	0	Sites in UTR
tRNA19-GlyGCC	UBAP2	ubiquitin associated protein 2	1	1	0	0	Sites in UTR
tRNA19-GlyGCC	UBE2D3	ubiquitin-conjugating enzyme E2D 3 (UBC4/5 homolog, yeast)	1	1	0	0	Sites in UTR
tRNA19-GlyGCC	WDR44	WD repeat domain 44	1	1	0	0	Sites in UTR
tRNA19-GlyGCC	YES1	v-yes-1 Yamaguchi sarcoma viral oncogene homolog 1	1	1	0	0	Sites in UTR
tRNA19-GlyGCC	ZNF618	zinc finger protein 618	1	1	0	0	Sites in UTR
tRNA19-GlyGCC	ZZZ3	zinc finger, ZZ-type containing 3	1	1	0	0	Sites in UTR
tRNA19-GlyGCC	HIPK2	homeodomain interacting protein kinase 2	2	0	1	1	Sites in UTR
tRNA19-GlyGCC	ALS2CR13	amyotrophic lateral sclerosis 2 (juvenile) chromosome region, candidate 13	1	0	1	0	Sites in UTR
tRNA19-GlyGCC	ASCL1	achaete-scute complex homolog 1 (Drosophila)	1	0	1	0	Sites in UTR
tRNA19-GlyGCC	ATP2B2	ATPase, Ca++ transporting, plasma membrane 2	1	0	1	0	Sites in UTR
tRNA19-GlyGCC	C18orf25	chromosome 18 open reading frame 25	1	0	1	0	Sites in UTR
tRNA19-GlyGCC	CASC3	cancer susceptibility candidate 3	1	0	1	0	Sites in UTR
tRNA19-GlyGCC	CASZ1	castor zinc finger 1	1	0	1	0	Sites in UTR
tRNA19-GlyGCC	CDC42	cell division cycle 42 (GTP binding protein, 25kDa)	1	0	1	0	Sites in UTR
tRNA19-GlyGCC	CDK8	cyclin-dependent kinase 8	1	0	1	0	Sites in UTR
tRNA19-GlyGCC	CORO1C	coronin, actin binding protein, 1C	1	0	1	0	Sites in UTR
tRNA19-GlyGCC	CTNND2	catenin (cadherin-associated protein), delta 2 (neural plakophilin-related arm-repeat protein)	1	0	1	0	Sites in UTR
tRNA19-GlyGCC	FRMD3	FERM domain containing 3	1	0	1	0	Sites in UTR
tRNA19-GlyGCC	LHX6	LIM homeobox 6	1	0	1	0	Sites in UTR
tRNA19-GlyGCC	LRRC7	leucine rich repeat containing 7	1	0	1	0	Sites in UTR
tRNA19-GlyGCC	MBD2	methyl-CpG binding domain protein 2	1	0	1	0	Sites in UTR
tRNA19-GlyGCC	MBNL1	muscleblind-like (Drosophila)	1	0	1	0	Sites in UTR
tRNA19-GlyGCC	MEIS2	Meis homeobox 2	1	0	1	0	Sites in UTR
tRNA19-GlyGCC	MIPOL1	mirror-image polydactyly 1	1	0	1	0	Sites in UTR
tRNA19-GlyGCC	MTDH	metadherin	1	0	1	0	Sites in UTR
tRNA19-GlyGCC	NPAS2	neuronal PAS domain protein 2	1	0	1	0	Sites in UTR
tRNA19-GlyGCC	OTP	orthopedia homeobox	1	0	1	0	Sites in UTR
tRNA19-GlyGCC	PAFAH1B1	platelet-activating factor acetylhydrolase, isoform Ib, alpha subunit 45kDa	1	0	1	0	Sites in UTR
tRNA19-GlyGCC	PATL1	protein associated with topoisomerase II homolog 1 (yeast)	1	0	1	0	Sites in UTR
tRNA19-GlyGCC	PCDH19	protocadherin 19	1	0	1	0	Sites in UTR
tRNA19-GlyGCC	PDE1B	phosphodiesterase 1B, calmodulin-dependent	1	0	1	0	Sites in UTR
tRNA19-GlyGCC	PDE4B	phosphodiesterase 4B, cAMP-specific (phosphodiesterase E4 dunce homolog, Drosophila)	1	0	1	0	Sites in UTR
tRNA19-GlyGCC	PDIK1L	PDLIM1 interacting kinase 1 like	1	0	1	0	Sites in UTR
tRNA19-GlyGCC	POLDIP3	polymerase (DNA-directed), delta interacting protein 3	1	0	1	0	Sites in UTR
tRNA19-GlyGCC	PTPRF	protein tyrosine phosphatase, receptor type, F	1	0	1	0	Sites in UTR
tRNA19-GlyGCC	RAB21	RAB21, member RAS oncogene family	1	0	1	0	Sites in UTR
tRNA19-GlyGCC	RERG	RAS-like, estrogen-regulated, growth inhibitor	1	0	1	0	Sites in UTR
tRNA19-GlyGCC	RIMBP2	RIMS binding protein 2	1	0	1	0	Sites in UTR
tRNA19-GlyGCC	SLC8A2	solute carrier family 8 (sodium-calcium exchanger), member 2	1	0	1	0	Sites in UTR
tRNA19-GlyGCC	SMARCA2	SWI/SNF related, matrix associated, actin dependent regulator of chromatin, subfamily a, member 2	1	0	1	0	Sites in UTR
tRNA19-GlyGCC	TGFBR1	transforming growth factor, beta receptor I (activin A receptor type II-like kinase, 53kDa)	1	0	1	0	Sites in UTR
tRNA19-GlyGCC	TGOLN2	trans-golgi network protein 2	1	0	1	0	Sites in UTR
tRNA19-GlyGCC	TMEM167A	transmembrane protein 167A	1	0	1	0	Sites in UTR
tRNA19-GlyGCC	TMEM65	transmembrane protein 65	1	0	1	0	Sites in UTR
tRNA19-GlyGCC	UNC5C	unc-5 homolog C (C. elegans)	1	0	1	0	Sites in UTR
tRNA19-GlyGCC	VDR	vitamin D (1,25- dihydroxyvitamin D3) receptor	1	0	1	0	Sites in UTR
tRNA19-GlyGCC	WAPAL	wings apart-like homolog (Drosophila)	1	0	1	0	Sites in UTR
tRNA19-GlyGCC	WASF3	WAS protein family, member 3	1	0	1	0	Sites in UTR
tRNA19-GlyGCC	XPO7	exportin 7	1	0	1	0	Sites in UTR
tRNA19-GlyGCC	ZFHX3	zinc finger homeobox 3	1	0	1	0	Sites in UTR
tRNA19-GlyGCC	ZMYM3	zinc finger, MYM-type 3	1	0	1	0	Sites in UTR
tRNA19-GlyGCC	ZNF148	zinc finger protein 148	1	0	1	0	Sites in UTR
tRNA19-GlyGCC	AAK1	AP2 associated kinase 1	1	0	0	1	Sites in UTR
tRNA19-GlyGCC	ARFIP2	ADP-ribosylation factor interacting protein 2 (arfaptin 2)	1	0	0	1	Sites in UTR
tRNA19-GlyGCC	BMPER	BMP binding endothelial regulator	1	0	0	1	Sites in UTR
tRNA19-GlyGCC	CAMK2D	calcium/calmodulin-dependent protein kinase (CaM kinase) II delta	1	0	0	1	Sites in UTR
tRNA19-GlyGCC	CDK5R2	cyclin-dependent kinase 5, regulatory subunit 2 (p39)	1	0	0	1	Sites in UTR
tRNA19-GlyGCC	DCX	doublecortex; lissencephaly, X-linked (doublecortin)	1	0	0	1	Sites in UTR
tRNA19-GlyGCC	FLJ20309	hypothetical protein FLJ20309	1	0	0	1	Sites in UTR
tRNA19-GlyGCC	GLTP	glycolipid transfer protein	1	0	0	1	Sites in UTR
tRNA19-GlyGCC	GPR137C	G protein-coupled receptor 137C	1	0	0	1	Sites in UTR
tRNA19-GlyGCC	IGF1	insulin-like growth factor 1 (somatomedin C)	1	0	0	1	Sites in UTR
tRNA19-GlyGCC	IYD	iodotyrosine deiodinase	1	0	0	1	Sites in UTR
tRNA19-GlyGCC	KCMF1	potassium channel modulatory factor 1	1	0	0	1	Sites in UTR
tRNA19-GlyGCC	LPCAT1	lysophosphatidylcholine acyltransferase 1	1	0	0	1	Sites in UTR
tRNA19-GlyGCC	MKLN1	muskelin 1, intracellular mediator containing kelch motifs	1	0	0	1	Sites in UTR
tRNA19-GlyGCC	MMAB	methylmalonic aciduria (cobalamin deficiency) cblB type	1	0	0	1	Sites in UTR
tRNA19-GlyGCC	PASD1	PAS domain containing 1	1	0	0	1	Sites in UTR
tRNA19-GlyGCC	PGAP1	post-GPI attachment to proteins 1	1	0	0	1	Sites in UTR
tRNA19-GlyGCC	PLCXD3	phosphatidylinositol-specific phospholipase C, X domain containing 3	1	0	0	1	Sites in UTR
tRNA19-GlyGCC	PPP1R9A	protein phosphatase 1, regulatory (inhibitor) subunit 9A	1	0	0	1	Sites in UTR
tRNA19-GlyGCC	RGS7BP	regulator of G-protein signaling 7 binding protein	1	0	0	1	Sites in UTR
tRNA19-GlyGCC	SLC26A9	solute carrier family 26, member 9	1	0	0	1	Sites in UTR
tRNA19-GlyGCC	SPRY4	sprouty homolog 4 (Drosophila)	1	0	0	1	Sites in UTR
tRNA19-GlyGCC	TAOK1	TAO kinase 1	1	0	0	1	Sites in UTR
tRNA19-GlyGCC	TRIM9	tripartite motif-containing 9	1	0	0	1	Sites in UTR
tRNA19-GlyGCC	USP7	ubiquitin specific peptidase 7 (herpes virus-associated)	1	0	0	1	Sites in UTR
tRNA19-GlyGCC	VEGFC	vascular endothelial growth factor C	1	0	0	1	Sites in UTR
tRNA19-GlyGCC	ZC3H12A	zinc finger CCCH-type containing 12A	1	0	0	1	Sites in UTR
tRNA19-GlyGCC	ZC3H12C	zinc finger CCCH-type containing 12C	1	0	0	1	Sites in UTR
tRNA19-GlyGCC	ZNF664	zinc finger protein 664	1	0	0	1	Sites in UTR
tRNA19-GlyGCC	ZNF75D	zinc finger protein 75D	1	0	0	1	Sites in UTR
tRNA18-GlyGCC	ABHD2	abhydrolase domain containing 2	2	1	0	1	Sites in UTR
tRNA18-GlyGCC	ESRRG	estrogen-related receptor gamma	2	0	2	0	Sites in UTR
tRNA18-GlyGCC	ADRB1	adrenergic, beta-1-, receptor	1	1	0	0	Sites in UTR
tRNA18-GlyGCC	AOF1	amine oxidase (flavin containing) domain 1	1	1	0	0	Sites in UTR
tRNA18-GlyGCC	ARHGEF9	Cdc42 guanine nucleotide exchange factor (GEF) 9	1	1	0	0	Sites in UTR
tRNA18-GlyGCC	AXIN2	axin 2 (conductin, axil)	1	1	0	0	Sites in UTR
tRNA18-GlyGCC	AZI2	5-azacytidine induced 2	1	1	0	0	Sites in UTR
tRNA18-GlyGCC	BRWD1	bromodomain and WD repeat domain containing 1	1	1	0	0	Sites in UTR
tRNA18-GlyGCC	C20orf111	chromosome 20 open reading frame 111	1	1	0	0	Sites in UTR
tRNA18-GlyGCC	CASKIN2	CASK interacting protein 2	1	1	0	0	Sites in UTR
tRNA18-GlyGCC	COL5A2	collagen, type V, alpha 2	1	1	0	0	Sites in UTR
tRNA18-GlyGCC	CPD	carboxypeptidase D	1	1	0	0	Sites in UTR
tRNA18-GlyGCC	CREBZF	CREB/ATF bZIP transcription factor	1	1	0	0	Sites in UTR
tRNA18-GlyGCC	CSNK1G3	casein kinase 1, gamma 3	1	1	0	0	Sites in UTR
tRNA18-GlyGCC	DDN	dendrin	1	1	0	0	Sites in UTR
tRNA18-GlyGCC	DHX40	DEAH (Asp-Glu-Ala-His) box polypeptide 40	1	1	0	0	Sites in UTR
tRNA18-GlyGCC	ENAH	enabled homolog (Drosophila)	1	1	0	0	Sites in UTR
tRNA18-GlyGCC	EPHB1	EPH receptor B1	1	1	0	0	Sites in UTR
tRNA18-GlyGCC	GPATCH8	G patch domain containing 8	1	1	0	0	Sites in UTR
tRNA18-GlyGCC	KIAA1024	KIAA1024	1	1	0	0	Sites in UTR
tRNA18-GlyGCC	KIAA1211	KIAA1211 protein	1	1	0	0	Sites in UTR
tRNA18-GlyGCC	KIAA1217	KIAA1217	1	1	0	0	Sites in UTR
tRNA18-GlyGCC	KLF12	Kruppel-like factor 12	1	1	0	0	Sites in UTR
tRNA18-GlyGCC	MACF1	microtubule-actin crosslinking factor 1	1	1	0	0	Sites in UTR
tRNA18-GlyGCC	MBNL2	muscleblind-like 2 (Drosophila)	1	1	0	0	Sites in UTR
tRNA18-GlyGCC	MPZ	myelin protein zero (Charcot-Marie-Tooth neuropathy 1B)	1	1	0	0	Sites in UTR
tRNA18-GlyGCC	PADI2	peptidyl arginine deiminase, type II	1	1	0	0	Sites in UTR
tRNA18-GlyGCC	PDE4D	phosphodiesterase 4D, cAMP-specific (phosphodiesterase E3 dunce homolog, Drosophila)	1	1	0	0	Sites in UTR
tRNA18-GlyGCC	PFKFB3	6-phosphofructo-2-kinase/fructose-2,6-biphosphatase 3	1	1	0	0	Sites in UTR
tRNA18-GlyGCC	PPP1R14C	protein phosphatase 1, regulatory (inhibitor) subunit 14C	1	1	0	0	Sites in UTR
tRNA18-GlyGCC	RNF44	ring finger protein 44	1	1	0	0	Sites in UTR
tRNA18-GlyGCC	RREB1	ras responsive element binding protein 1	1	1	0	0	Sites in UTR
tRNA18-GlyGCC	SEC14L2	SEC14-like 2 (S. cerevisiae)	1	1	0	0	Sites in UTR
tRNA18-GlyGCC	STMN4	stathmin-like 4	1	1	0	0	Sites in UTR
tRNA18-GlyGCC	TMED7	transmembrane emp24 protein transport domain containing 7	1	1	0	0	Sites in UTR
tRNA18-GlyGCC	TMEFF2	transmembrane protein with EGF-like and two follistatin-like domains 2	1	1	0	0	Sites in UTR
tRNA18-GlyGCC	TNKS1BP1	tankyrase 1 binding protein 1, 182kDa	1	1	0	0	Sites in UTR
tRNA18-GlyGCC	TRHDE	thyrotropin-releasing hormone degrading enzyme	1	1	0	0	Sites in UTR
tRNA18-GlyGCC	TTC9	tetratricopeptide repeat domain 9	1	1	0	0	Sites in UTR
tRNA18-GlyGCC	TWF1	twinfilin, actin-binding protein, homolog 1 (Drosophila)	1	1	0	0	Sites in UTR
tRNA18-GlyGCC	UBAP2	ubiquitin associated protein 2	1	1	0	0	Sites in UTR
tRNA18-GlyGCC	UBE2D3	ubiquitin-conjugating enzyme E2D 3 (UBC4/5 homolog, yeast)	1	1	0	0	Sites in UTR
tRNA18-GlyGCC	WDR44	WD repeat domain 44	1	1	0	0	Sites in UTR
tRNA18-GlyGCC	YES1	v-yes-1 Yamaguchi sarcoma viral oncogene homolog 1	1	1	0	0	Sites in UTR
tRNA18-GlyGCC	ZNF618	zinc finger protein 618	1	1	0	0	Sites in UTR
tRNA18-GlyGCC	ZZZ3	zinc finger, ZZ-type containing 3	1	1	0	0	Sites in UTR
tRNA18-GlyGCC	HIPK2	homeodomain interacting protein kinase 2	2	0	1	1	Sites in UTR
tRNA18-GlyGCC	ALS2CR13	amyotrophic lateral sclerosis 2 (juvenile) chromosome region, candidate 13	1	0	1	0	Sites in UTR
tRNA18-GlyGCC	ASCL1	achaete-scute complex homolog 1 (Drosophila)	1	0	1	0	Sites in UTR
tRNA18-GlyGCC	ATP2B2	ATPase, Ca++ transporting, plasma membrane 2	1	0	1	0	Sites in UTR
tRNA18-GlyGCC	C18orf25	chromosome 18 open reading frame 25	1	0	1	0	Sites in UTR
tRNA18-GlyGCC	CASC3	cancer susceptibility candidate 3	1	0	1	0	Sites in UTR
tRNA18-GlyGCC	CASZ1	castor zinc finger 1	1	0	1	0	Sites in UTR
tRNA18-GlyGCC	CDC42	cell division cycle 42 (GTP binding protein, 25kDa)	1	0	1	0	Sites in UTR
tRNA18-GlyGCC	CDK8	cyclin-dependent kinase 8	1	0	1	0	Sites in UTR
tRNA18-GlyGCC	CORO1C	coronin, actin binding protein, 1C	1	0	1	0	Sites in UTR
tRNA18-GlyGCC	CTNND2	catenin (cadherin-associated protein), delta 2 (neural plakophilin-related arm-repeat protein)	1	0	1	0	Sites in UTR
tRNA18-GlyGCC	FRMD3	FERM domain containing 3	1	0	1	0	Sites in UTR
tRNA18-GlyGCC	LHX6	LIM homeobox 6	1	0	1	0	Sites in UTR
tRNA18-GlyGCC	LRRC7	leucine rich repeat containing 7	1	0	1	0	Sites in UTR
tRNA18-GlyGCC	MBD2	methyl-CpG binding domain protein 2	1	0	1	0	Sites in UTR
tRNA18-GlyGCC	MBNL1	muscleblind-like (Drosophila)	1	0	1	0	Sites in UTR
tRNA18-GlyGCC	MEIS2	Meis homeobox 2	1	0	1	0	Sites in UTR
tRNA18-GlyGCC	MIPOL1	mirror-image polydactyly 1	1	0	1	0	Sites in UTR
tRNA18-GlyGCC	MTDH	metadherin	1	0	1	0	Sites in UTR
tRNA18-GlyGCC	NPAS2	neuronal PAS domain protein 2	1	0	1	0	Sites in UTR
tRNA18-GlyGCC	OTP	orthopedia homeobox	1	0	1	0	Sites in UTR
tRNA18-GlyGCC	PAFAH1B1	platelet-activating factor acetylhydrolase, isoform Ib, alpha subunit 45kDa	1	0	1	0	Sites in UTR
tRNA18-GlyGCC	PATL1	protein associated with topoisomerase II homolog 1 (yeast)	1	0	1	0	Sites in UTR
tRNA18-GlyGCC	PCDH19	protocadherin 19	1	0	1	0	Sites in UTR
tRNA18-GlyGCC	PDE1B	phosphodiesterase 1B, calmodulin-dependent	1	0	1	0	Sites in UTR
tRNA18-GlyGCC	PDE4B	phosphodiesterase 4B, cAMP-specific (phosphodiesterase E4 dunce homolog, Drosophila)	1	0	1	0	Sites in UTR
tRNA18-GlyGCC	PDIK1L	PDLIM1 interacting kinase 1 like	1	0	1	0	Sites in UTR
tRNA18-GlyGCC	POLDIP3	polymerase (DNA-directed), delta interacting protein 3	1	0	1	0	Sites in UTR
tRNA18-GlyGCC	PTPRF	protein tyrosine phosphatase, receptor type, F	1	0	1	0	Sites in UTR
tRNA18-GlyGCC	RAB21	RAB21, member RAS oncogene family	1	0	1	0	Sites in UTR
tRNA18-GlyGCC	RERG	RAS-like, estrogen-regulated, growth inhibitor	1	0	1	0	Sites in UTR
tRNA18-GlyGCC	RIMBP2	RIMS binding protein 2	1	0	1	0	Sites in UTR
tRNA18-GlyGCC	SLC8A2	solute carrier family 8 (sodium-calcium exchanger), member 2	1	0	1	0	Sites in UTR
tRNA18-GlyGCC	SMARCA2	SWI/SNF related, matrix associated, actin dependent regulator of chromatin, subfamily a, member 2	1	0	1	0	Sites in UTR
tRNA18-GlyGCC	TGFBR1	transforming growth factor, beta receptor I (activin A receptor type II-like kinase, 53kDa)	1	0	1	0	Sites in UTR
tRNA18-GlyGCC	TGOLN2	trans-golgi network protein 2	1	0	1	0	Sites in UTR
tRNA18-GlyGCC	TMEM167A	transmembrane protein 167A	1	0	1	0	Sites in UTR
tRNA18-GlyGCC	TMEM65	transmembrane protein 65	1	0	1	0	Sites in UTR
tRNA18-GlyGCC	UNC5C	unc-5 homolog C (C. elegans)	1	0	1	0	Sites in UTR
tRNA18-GlyGCC	VDR	vitamin D (1,25- dihydroxyvitamin D3) receptor	1	0	1	0	Sites in UTR
tRNA18-GlyGCC	WAPAL	wings apart-like homolog (Drosophila)	1	0	1	0	Sites in UTR
tRNA18-GlyGCC	WASF3	WAS protein family, member 3	1	0	1	0	Sites in UTR
tRNA18-GlyGCC	XPO7	exportin 7	1	0	1	0	Sites in UTR
tRNA18-GlyGCC	ZFHX3	zinc finger homeobox 3	1	0	1	0	Sites in UTR
tRNA18-GlyGCC	ZMYM3	zinc finger, MYM-type 3	1	0	1	0	Sites in UTR
tRNA18-GlyGCC	ZNF148	zinc finger protein 148	1	0	1	0	Sites in UTR
tRNA18-GlyGCC	AAK1	AP2 associated kinase 1	1	0	0	1	Sites in UTR
tRNA18-GlyGCC	ARFIP2	ADP-ribosylation factor interacting protein 2 (arfaptin 2)	1	0	0	1	Sites in UTR
tRNA18-GlyGCC	BMPER	BMP binding endothelial regulator	1	0	0	1	Sites in UTR
tRNA18-GlyGCC	CAMK2D	calcium/calmodulin-dependent protein kinase (CaM kinase) II delta	1	0	0	1	Sites in UTR
tRNA18-GlyGCC	CDK5R2	cyclin-dependent kinase 5, regulatory subunit 2 (p39)	1	0	0	1	Sites in UTR
tRNA18-GlyGCC	DCX	doublecortex; lissencephaly, X-linked (doublecortin)	1	0	0	1	Sites in UTR
tRNA18-GlyGCC	FLJ20309	hypothetical protein FLJ20309	1	0	0	1	Sites in UTR
tRNA18-GlyGCC	GLTP	glycolipid transfer protein	1	0	0	1	Sites in UTR
tRNA18-GlyGCC	GPR137C	G protein-coupled receptor 137C	1	0	0	1	Sites in UTR
tRNA18-GlyGCC	IGF1	insulin-like growth factor 1 (somatomedin C)	1	0	0	1	Sites in UTR
tRNA18-GlyGCC	IYD	iodotyrosine deiodinase	1	0	0	1	Sites in UTR
tRNA18-GlyGCC	KCMF1	potassium channel modulatory factor 1	1	0	0	1	Sites in UTR
tRNA18-GlyGCC	LPCAT1	lysophosphatidylcholine acyltransferase 1	1	0	0	1	Sites in UTR
tRNA18-GlyGCC	MKLN1	muskelin 1, intracellular mediator containing kelch motifs	1	0	0	1	Sites in UTR
tRNA18-GlyGCC	MMAB	methylmalonic aciduria (cobalamin deficiency) cblB type	1	0	0	1	Sites in UTR
tRNA18-GlyGCC	PASD1	PAS domain containing 1	1	0	0	1	Sites in UTR
tRNA18-GlyGCC	PGAP1	post-GPI attachment to proteins 1	1	0	0	1	Sites in UTR
tRNA18-GlyGCC	PLCXD3	phosphatidylinositol-specific phospholipase C, X domain containing 3	1	0	0	1	Sites in UTR
tRNA18-GlyGCC	PPP1R9A	protein phosphatase 1, regulatory (inhibitor) subunit 9A	1	0	0	1	Sites in UTR
tRNA18-GlyGCC	RGS7BP	regulator of G-protein signaling 7 binding protein	1	0	0	1	Sites in UTR
tRNA18-GlyGCC	SLC26A9	solute carrier family 26, member 9	1	0	0	1	Sites in UTR
tRNA18-GlyGCC	SPRY4	sprouty homolog 4 (Drosophila)	1	0	0	1	Sites in UTR
tRNA18-GlyGCC	TAOK1	TAO kinase 1	1	0	0	1	Sites in UTR
tRNA18-GlyGCC	TRIM9	tripartite motif-containing 9	1	0	0	1	Sites in UTR
tRNA18-GlyGCC	USP7	ubiquitin specific peptidase 7 (herpes virus-associated)	1	0	0	1	Sites in UTR
tRNA18-GlyGCC	VEGFC	vascular endothelial growth factor C	1	0	0	1	Sites in UTR
tRNA18-GlyGCC	ZC3H12A	zinc finger CCCH-type containing 12A	1	0	0	1	Sites in UTR
tRNA18-GlyGCC	ZC3H12C	zinc finger CCCH-type containing 12C	1	0	0	1	Sites in UTR
tRNA18-GlyGCC	ZNF664	zinc finger protein 664	1	0	0	1	Sites in UTR
tRNA18-GlyGCC	ZNF75D	zinc finger protein 75D	1	0	0	1	Sites in UTR
tRNA128-GlyGCC	ABHD2	abhydrolase domain containing 2	2	1	0	1	Sites in UTR
tRNA128-GlyGCC	ESRRG	estrogen-related receptor gamma	2	0	2	0	Sites in UTR
tRNA128-GlyGCC	ADRB1	adrenergic, beta-1-, receptor	1	1	0	0	Sites in UTR
tRNA128-GlyGCC	AOF1	amine oxidase (flavin containing) domain 1	1	1	0	0	Sites in UTR
tRNA128-GlyGCC	ARHGEF9	Cdc42 guanine nucleotide exchange factor (GEF) 9	1	1	0	0	Sites in UTR
tRNA128-GlyGCC	AXIN2	axin 2 (conductin, axil)	1	1	0	0	Sites in UTR
tRNA128-GlyGCC	AZI2	5-azacytidine induced 2	1	1	0	0	Sites in UTR
tRNA128-GlyGCC	BRWD1	bromodomain and WD repeat domain containing 1	1	1	0	0	Sites in UTR
tRNA128-GlyGCC	C20orf111	chromosome 20 open reading frame 111	1	1	0	0	Sites in UTR
tRNA128-GlyGCC	CASKIN2	CASK interacting protein 2	1	1	0	0	Sites in UTR
tRNA128-GlyGCC	COL5A2	collagen, type V, alpha 2	1	1	0	0	Sites in UTR
tRNA128-GlyGCC	CPD	carboxypeptidase D	1	1	0	0	Sites in UTR
tRNA128-GlyGCC	CREBZF	CREB/ATF bZIP transcription factor	1	1	0	0	Sites in UTR
tRNA128-GlyGCC	CSNK1G3	casein kinase 1, gamma 3	1	1	0	0	Sites in UTR
tRNA128-GlyGCC	DDN	dendrin	1	1	0	0	Sites in UTR
tRNA128-GlyGCC	DHX40	DEAH (Asp-Glu-Ala-His) box polypeptide 40	1	1	0	0	Sites in UTR
tRNA128-GlyGCC	ENAH	enabled homolog (Drosophila)	1	1	0	0	Sites in UTR
tRNA128-GlyGCC	EPHB1	EPH receptor B1	1	1	0	0	Sites in UTR
tRNA128-GlyGCC	GPATCH8	G patch domain containing 8	1	1	0	0	Sites in UTR
tRNA128-GlyGCC	KIAA1024	KIAA1024	1	1	0	0	Sites in UTR
tRNA128-GlyGCC	KIAA1211	KIAA1211 protein	1	1	0	0	Sites in UTR
tRNA128-GlyGCC	KIAA1217	KIAA1217	1	1	0	0	Sites in UTR
tRNA128-GlyGCC	KLF12	Kruppel-like factor 12	1	1	0	0	Sites in UTR
tRNA128-GlyGCC	MACF1	microtubule-actin crosslinking factor 1	1	1	0	0	Sites in UTR
tRNA128-GlyGCC	MBNL2	muscleblind-like 2 (Drosophila)	1	1	0	0	Sites in UTR
tRNA128-GlyGCC	MPZ	myelin protein zero (Charcot-Marie-Tooth neuropathy 1B)	1	1	0	0	Sites in UTR
tRNA128-GlyGCC	PADI2	peptidyl arginine deiminase, type II	1	1	0	0	Sites in UTR
tRNA128-GlyGCC	PDE4D	phosphodiesterase 4D, cAMP-specific (phosphodiesterase E3 dunce homolog, Drosophila)	1	1	0	0	Sites in UTR
tRNA128-GlyGCC	PFKFB3	6-phosphofructo-2-kinase/fructose-2,6-biphosphatase 3	1	1	0	0	Sites in UTR
tRNA128-GlyGCC	PPP1R14C	protein phosphatase 1, regulatory (inhibitor) subunit 14C	1	1	0	0	Sites in UTR
tRNA128-GlyGCC	RNF44	ring finger protein 44	1	1	0	0	Sites in UTR
tRNA128-GlyGCC	RREB1	ras responsive element binding protein 1	1	1	0	0	Sites in UTR
tRNA128-GlyGCC	SEC14L2	SEC14-like 2 (S. cerevisiae)	1	1	0	0	Sites in UTR
tRNA128-GlyGCC	STMN4	stathmin-like 4	1	1	0	0	Sites in UTR
tRNA128-GlyGCC	TMED7	transmembrane emp24 protein transport domain containing 7	1	1	0	0	Sites in UTR
tRNA128-GlyGCC	TMEFF2	transmembrane protein with EGF-like and two follistatin-like domains 2	1	1	0	0	Sites in UTR
tRNA128-GlyGCC	TNKS1BP1	tankyrase 1 binding protein 1, 182kDa	1	1	0	0	Sites in UTR
tRNA128-GlyGCC	TRHDE	thyrotropin-releasing hormone degrading enzyme	1	1	0	0	Sites in UTR
tRNA128-GlyGCC	TTC9	tetratricopeptide repeat domain 9	1	1	0	0	Sites in UTR
tRNA128-GlyGCC	TWF1	twinfilin, actin-binding protein, homolog 1 (Drosophila)	1	1	0	0	Sites in UTR
tRNA128-GlyGCC	UBAP2	ubiquitin associated protein 2	1	1	0	0	Sites in UTR
tRNA128-GlyGCC	UBE2D3	ubiquitin-conjugating enzyme E2D 3 (UBC4/5 homolog, yeast)	1	1	0	0	Sites in UTR
tRNA128-GlyGCC	WDR44	WD repeat domain 44	1	1	0	0	Sites in UTR
tRNA128-GlyGCC	YES1	v-yes-1 Yamaguchi sarcoma viral oncogene homolog 1	1	1	0	0	Sites in UTR
tRNA128-GlyGCC	ZNF618	zinc finger protein 618	1	1	0	0	Sites in UTR
tRNA128-GlyGCC	ZZZ3	zinc finger, ZZ-type containing 3	1	1	0	0	Sites in UTR
tRNA128-GlyGCC	HIPK2	homeodomain interacting protein kinase 2	2	0	1	1	Sites in UTR
tRNA128-GlyGCC	ALS2CR13	amyotrophic lateral sclerosis 2 (juvenile) chromosome region, candidate 13	1	0	1	0	Sites in UTR
tRNA128-GlyGCC	ASCL1	achaete-scute complex homolog 1 (Drosophila)	1	0	1	0	Sites in UTR
tRNA128-GlyGCC	ATP2B2	ATPase, Ca++ transporting, plasma membrane 2	1	0	1	0	Sites in UTR
tRNA128-GlyGCC	C18orf25	chromosome 18 open reading frame 25	1	0	1	0	Sites in UTR
tRNA128-GlyGCC	CASC3	cancer susceptibility candidate 3	1	0	1	0	Sites in UTR
tRNA128-GlyGCC	CASZ1	castor zinc finger 1	1	0	1	0	Sites in UTR
tRNA128-GlyGCC	CDC42	cell division cycle 42 (GTP binding protein, 25kDa)	1	0	1	0	Sites in UTR
tRNA128-GlyGCC	CDK8	cyclin-dependent kinase 8	1	0	1	0	Sites in UTR
tRNA128-GlyGCC	CORO1C	coronin, actin binding protein, 1C	1	0	1	0	Sites in UTR
tRNA128-GlyGCC	CTNND2	catenin (cadherin-associated protein), delta 2 (neural plakophilin-related arm-repeat protein)	1	0	1	0	Sites in UTR
tRNA128-GlyGCC	FRMD3	FERM domain containing 3	1	0	1	0	Sites in UTR
tRNA128-GlyGCC	LHX6	LIM homeobox 6	1	0	1	0	Sites in UTR
tRNA128-GlyGCC	LRRC7	leucine rich repeat containing 7	1	0	1	0	Sites in UTR
tRNA128-GlyGCC	MBD2	methyl-CpG binding domain protein 2	1	0	1	0	Sites in UTR
tRNA128-GlyGCC	MBNL1	muscleblind-like (Drosophila)	1	0	1	0	Sites in UTR
tRNA128-GlyGCC	MEIS2	Meis homeobox 2	1	0	1	0	Sites in UTR
tRNA128-GlyGCC	MIPOL1	mirror-image polydactyly 1	1	0	1	0	Sites in UTR
tRNA128-GlyGCC	MTDH	metadherin	1	0	1	0	Sites in UTR
tRNA128-GlyGCC	NPAS2	neuronal PAS domain protein 2	1	0	1	0	Sites in UTR
tRNA128-GlyGCC	OTP	orthopedia homeobox	1	0	1	0	Sites in UTR
tRNA128-GlyGCC	PAFAH1B1	platelet-activating factor acetylhydrolase, isoform Ib, alpha subunit 45kDa	1	0	1	0	Sites in UTR
tRNA128-GlyGCC	PATL1	protein associated with topoisomerase II homolog 1 (yeast)	1	0	1	0	Sites in UTR
tRNA128-GlyGCC	PCDH19	protocadherin 19	1	0	1	0	Sites in UTR
tRNA128-GlyGCC	PDE1B	phosphodiesterase 1B, calmodulin-dependent	1	0	1	0	Sites in UTR
tRNA128-GlyGCC	PDE4B	phosphodiesterase 4B, cAMP-specific (phosphodiesterase E4 dunce homolog, Drosophila)	1	0	1	0	Sites in UTR
tRNA128-GlyGCC	PDIK1L	PDLIM1 interacting kinase 1 like	1	0	1	0	Sites in UTR
tRNA128-GlyGCC	POLDIP3	polymerase (DNA-directed), delta interacting protein 3	1	0	1	0	Sites in UTR
tRNA128-GlyGCC	PTPRF	protein tyrosine phosphatase, receptor type, F	1	0	1	0	Sites in UTR
tRNA128-GlyGCC	RAB21	RAB21, member RAS oncogene family	1	0	1	0	Sites in UTR
tRNA128-GlyGCC	RERG	RAS-like, estrogen-regulated, growth inhibitor	1	0	1	0	Sites in UTR
tRNA128-GlyGCC	RIMBP2	RIMS binding protein 2	1	0	1	0	Sites in UTR
tRNA128-GlyGCC	SLC8A2	solute carrier family 8 (sodium-calcium exchanger), member 2	1	0	1	0	Sites in UTR
tRNA128-GlyGCC	SMARCA2	SWI/SNF related, matrix associated, actin dependent regulator of chromatin, subfamily a, member 2	1	0	1	0	Sites in UTR
tRNA128-GlyGCC	TGFBR1	transforming growth factor, beta receptor I (activin A receptor type II-like kinase, 53kDa)	1	0	1	0	Sites in UTR
tRNA128-GlyGCC	TGOLN2	trans-golgi network protein 2	1	0	1	0	Sites in UTR
tRNA128-GlyGCC	TMEM167A	transmembrane protein 167A	1	0	1	0	Sites in UTR
tRNA128-GlyGCC	TMEM65	transmembrane protein 65	1	0	1	0	Sites in UTR
tRNA128-GlyGCC	UNC5C	unc-5 homolog C (C. elegans)	1	0	1	0	Sites in UTR
tRNA128-GlyGCC	VDR	vitamin D (1,25- dihydroxyvitamin D3) receptor	1	0	1	0	Sites in UTR
tRNA128-GlyGCC	WAPAL	wings apart-like homolog (Drosophila)	1	0	1	0	Sites in UTR
tRNA128-GlyGCC	WASF3	WAS protein family, member 3	1	0	1	0	Sites in UTR
tRNA128-GlyGCC	XPO7	exportin 7	1	0	1	0	Sites in UTR
tRNA128-GlyGCC	ZFHX3	zinc finger homeobox 3	1	0	1	0	Sites in UTR
tRNA128-GlyGCC	ZMYM3	zinc finger, MYM-type 3	1	0	1	0	Sites in UTR
tRNA128-GlyGCC	ZNF148	zinc finger protein 148	1	0	1	0	Sites in UTR
tRNA128-GlyGCC	AAK1	AP2 associated kinase 1	1	0	0	1	Sites in UTR
tRNA128-GlyGCC	ARFIP2	ADP-ribosylation factor interacting protein 2 (arfaptin 2)	1	0	0	1	Sites in UTR
tRNA128-GlyGCC	BMPER	BMP binding endothelial regulator	1	0	0	1	Sites in UTR
tRNA128-GlyGCC	CAMK2D	calcium/calmodulin-dependent protein kinase (CaM kinase) II delta	1	0	0	1	Sites in UTR
tRNA128-GlyGCC	CDK5R2	cyclin-dependent kinase 5, regulatory subunit 2 (p39)	1	0	0	1	Sites in UTR
tRNA128-GlyGCC	DCX	doublecortex; lissencephaly, X-linked (doublecortin)	1	0	0	1	Sites in UTR
tRNA128-GlyGCC	FLJ20309	hypothetical protein FLJ20309	1	0	0	1	Sites in UTR
tRNA128-GlyGCC	GLTP	glycolipid transfer protein	1	0	0	1	Sites in UTR
tRNA128-GlyGCC	GPR137C	G protein-coupled receptor 137C	1	0	0	1	Sites in UTR
tRNA128-GlyGCC	IGF1	insulin-like growth factor 1 (somatomedin C)	1	0	0	1	Sites in UTR
tRNA128-GlyGCC	IYD	iodotyrosine deiodinase	1	0	0	1	Sites in UTR
tRNA128-GlyGCC	KCMF1	potassium channel modulatory factor 1	1	0	0	1	Sites in UTR
tRNA128-GlyGCC	LPCAT1	lysophosphatidylcholine acyltransferase 1	1	0	0	1	Sites in UTR
tRNA128-GlyGCC	MKLN1	muskelin 1, intracellular mediator containing kelch motifs	1	0	0	1	Sites in UTR
tRNA128-GlyGCC	MMAB	methylmalonic aciduria (cobalamin deficiency) cblB type	1	0	0	1	Sites in UTR
tRNA128-GlyGCC	PASD1	PAS domain containing 1	1	0	0	1	Sites in UTR
tRNA128-GlyGCC	PGAP1	post-GPI attachment to proteins 1	1	0	0	1	Sites in UTR
tRNA128-GlyGCC	PLCXD3	phosphatidylinositol-specific phospholipase C, X domain containing 3	1	0	0	1	Sites in UTR
tRNA128-GlyGCC	PPP1R9A	protein phosphatase 1, regulatory (inhibitor) subunit 9A	1	0	0	1	Sites in UTR
tRNA128-GlyGCC	RGS7BP	regulator of G-protein signaling 7 binding protein	1	0	0	1	Sites in UTR
tRNA128-GlyGCC	SLC26A9	solute carrier family 26, member 9	1	0	0	1	Sites in UTR
tRNA128-GlyGCC	SPRY4	sprouty homolog 4 (Drosophila)	1	0	0	1	Sites in UTR
tRNA128-GlyGCC	TAOK1	TAO kinase 1	1	0	0	1	Sites in UTR
tRNA128-GlyGCC	TRIM9	tripartite motif-containing 9	1	0	0	1	Sites in UTR
tRNA128-GlyGCC	USP7	ubiquitin specific peptidase 7 (herpes virus-associated)	1	0	0	1	Sites in UTR
tRNA128-GlyGCC	VEGFC	vascular endothelial growth factor C	1	0	0	1	Sites in UTR
tRNA128-GlyGCC	ZC3H12A	zinc finger CCCH-type containing 12A	1	0	0	1	Sites in UTR
tRNA128-GlyGCC	ZC3H12C	zinc finger CCCH-type containing 12C	1	0	0	1	Sites in UTR
tRNA128-GlyGCC	ZNF664	zinc finger protein 664	1	0	0	1	Sites in UTR
tRNA128-GlyGCC	ZNF75D	zinc finger protein 75D	1	0	0	1	Sites in UTR
tRNA4-GlyCCC	ABHD2	abhydrolase domain containing 2	2	1	0	1	Sites in UTR
tRNA4-GlyCCC	ESRRG	estrogen-related receptor gamma	2	0	2	0	Sites in UTR
tRNA4-GlyCCC	ADRB1	adrenergic, beta-1-, receptor	1	1	0	0	Sites in UTR
tRNA4-GlyCCC	AOF1	amine oxidase (flavin containing) domain 1	1	1	0	0	Sites in UTR
tRNA4-GlyCCC	ARHGEF9	Cdc42 guanine nucleotide exchange factor (GEF) 9	1	1	0	0	Sites in UTR
tRNA4-GlyCCC	AXIN2	axin 2 (conductin, axil)	1	1	0	0	Sites in UTR
tRNA4-GlyCCC	AZI2	5-azacytidine induced 2	1	1	0	0	Sites in UTR
tRNA4-GlyCCC	BRWD1	bromodomain and WD repeat domain containing 1	1	1	0	0	Sites in UTR
tRNA4-GlyCCC	C20orf111	chromosome 20 open reading frame 111	1	1	0	0	Sites in UTR
tRNA4-GlyCCC	CASKIN2	CASK interacting protein 2	1	1	0	0	Sites in UTR
tRNA4-GlyCCC	COL5A2	collagen, type V, alpha 2	1	1	0	0	Sites in UTR
tRNA4-GlyCCC	CPD	carboxypeptidase D	1	1	0	0	Sites in UTR
tRNA4-GlyCCC	CREBZF	CREB/ATF bZIP transcription factor	1	1	0	0	Sites in UTR
tRNA4-GlyCCC	CSNK1G3	casein kinase 1, gamma 3	1	1	0	0	Sites in UTR
tRNA4-GlyCCC	DDN	dendrin	1	1	0	0	Sites in UTR
tRNA4-GlyCCC	DHX40	DEAH (Asp-Glu-Ala-His) box polypeptide 40	1	1	0	0	Sites in UTR
tRNA4-GlyCCC	ENAH	enabled homolog (Drosophila)	1	1	0	0	Sites in UTR
tRNA4-GlyCCC	EPHB1	EPH receptor B1	1	1	0	0	Sites in UTR
tRNA4-GlyCCC	GPATCH8	G patch domain containing 8	1	1	0	0	Sites in UTR
tRNA4-GlyCCC	KIAA1024	KIAA1024	1	1	0	0	Sites in UTR
tRNA4-GlyCCC	KIAA1211	KIAA1211 protein	1	1	0	0	Sites in UTR
tRNA4-GlyCCC	KIAA1217	KIAA1217	1	1	0	0	Sites in UTR
tRNA4-GlyCCC	KLF12	Kruppel-like factor 12	1	1	0	0	Sites in UTR
tRNA4-GlyCCC	MACF1	microtubule-actin crosslinking factor 1	1	1	0	0	Sites in UTR
tRNA4-GlyCCC	MBNL2	muscleblind-like 2 (Drosophila)	1	1	0	0	Sites in UTR
tRNA4-GlyCCC	MPZ	myelin protein zero (Charcot-Marie-Tooth neuropathy 1B)	1	1	0	0	Sites in UTR
tRNA4-GlyCCC	PADI2	peptidyl arginine deiminase, type II	1	1	0	0	Sites in UTR
tRNA4-GlyCCC	PDE4D	phosphodiesterase 4D, cAMP-specific (phosphodiesterase E3 dunce homolog, Drosophila)	1	1	0	0	Sites in UTR
tRNA4-GlyCCC	PFKFB3	6-phosphofructo-2-kinase/fructose-2,6-biphosphatase 3	1	1	0	0	Sites in UTR
tRNA4-GlyCCC	PPP1R14C	protein phosphatase 1, regulatory (inhibitor) subunit 14C	1	1	0	0	Sites in UTR
tRNA4-GlyCCC	RNF44	ring finger protein 44	1	1	0	0	Sites in UTR
tRNA4-GlyCCC	RREB1	ras responsive element binding protein 1	1	1	0	0	Sites in UTR
tRNA4-GlyCCC	SEC14L2	SEC14-like 2 (S. cerevisiae)	1	1	0	0	Sites in UTR
tRNA4-GlyCCC	STMN4	stathmin-like 4	1	1	0	0	Sites in UTR
tRNA4-GlyCCC	TMED7	transmembrane emp24 protein transport domain containing 7	1	1	0	0	Sites in UTR
tRNA4-GlyCCC	TMEFF2	transmembrane protein with EGF-like and two follistatin-like domains 2	1	1	0	0	Sites in UTR
tRNA4-GlyCCC	TNKS1BP1	tankyrase 1 binding protein 1, 182kDa	1	1	0	0	Sites in UTR
tRNA4-GlyCCC	TRHDE	thyrotropin-releasing hormone degrading enzyme	1	1	0	0	Sites in UTR
tRNA4-GlyCCC	TTC9	tetratricopeptide repeat domain 9	1	1	0	0	Sites in UTR
tRNA4-GlyCCC	TWF1	twinfilin, actin-binding protein, homolog 1 (Drosophila)	1	1	0	0	Sites in UTR
tRNA4-GlyCCC	UBAP2	ubiquitin associated protein 2	1	1	0	0	Sites in UTR
tRNA4-GlyCCC	UBE2D3	ubiquitin-conjugating enzyme E2D 3 (UBC4/5 homolog, yeast)	1	1	0	0	Sites in UTR
tRNA4-GlyCCC	WDR44	WD repeat domain 44	1	1	0	0	Sites in UTR
tRNA4-GlyCCC	YES1	v-yes-1 Yamaguchi sarcoma viral oncogene homolog 1	1	1	0	0	Sites in UTR
tRNA4-GlyCCC	ZNF618	zinc finger protein 618	1	1	0	0	Sites in UTR
tRNA4-GlyCCC	ZZZ3	zinc finger, ZZ-type containing 3	1	1	0	0	Sites in UTR
tRNA4-GlyCCC	HIPK2	homeodomain interacting protein kinase 2	2	0	1	1	Sites in UTR
tRNA4-GlyCCC	ALS2CR13	amyotrophic lateral sclerosis 2 (juvenile) chromosome region, candidate 13	1	0	1	0	Sites in UTR
tRNA4-GlyCCC	ASCL1	achaete-scute complex homolog 1 (Drosophila)	1	0	1	0	Sites in UTR
tRNA4-GlyCCC	ATP2B2	ATPase, Ca++ transporting, plasma membrane 2	1	0	1	0	Sites in UTR
tRNA4-GlyCCC	C18orf25	chromosome 18 open reading frame 25	1	0	1	0	Sites in UTR
tRNA4-GlyCCC	CASC3	cancer susceptibility candidate 3	1	0	1	0	Sites in UTR
tRNA4-GlyCCC	CASZ1	castor zinc finger 1	1	0	1	0	Sites in UTR
tRNA4-GlyCCC	CDC42	cell division cycle 42 (GTP binding protein, 25kDa)	1	0	1	0	Sites in UTR
tRNA4-GlyCCC	CDK8	cyclin-dependent kinase 8	1	0	1	0	Sites in UTR
tRNA4-GlyCCC	CORO1C	coronin, actin binding protein, 1C	1	0	1	0	Sites in UTR
tRNA4-GlyCCC	CTNND2	catenin (cadherin-associated protein), delta 2 (neural plakophilin-related arm-repeat protein)	1	0	1	0	Sites in UTR
tRNA4-GlyCCC	FRMD3	FERM domain containing 3	1	0	1	0	Sites in UTR
tRNA4-GlyCCC	LHX6	LIM homeobox 6	1	0	1	0	Sites in UTR
tRNA4-GlyCCC	LRRC7	leucine rich repeat containing 7	1	0	1	0	Sites in UTR
tRNA4-GlyCCC	MBD2	methyl-CpG binding domain protein 2	1	0	1	0	Sites in UTR
tRNA4-GlyCCC	MBNL1	muscleblind-like (Drosophila)	1	0	1	0	Sites in UTR
tRNA4-GlyCCC	MEIS2	Meis homeobox 2	1	0	1	0	Sites in UTR
tRNA4-GlyCCC	MIPOL1	mirror-image polydactyly 1	1	0	1	0	Sites in UTR
tRNA4-GlyCCC	MTDH	metadherin	1	0	1	0	Sites in UTR
tRNA4-GlyCCC	NPAS2	neuronal PAS domain protein 2	1	0	1	0	Sites in UTR
tRNA4-GlyCCC	OTP	orthopedia homeobox	1	0	1	0	Sites in UTR
tRNA4-GlyCCC	PAFAH1B1	platelet-activating factor acetylhydrolase, isoform Ib, alpha subunit 45kDa	1	0	1	0	Sites in UTR
tRNA4-GlyCCC	PATL1	protein associated with topoisomerase II homolog 1 (yeast)	1	0	1	0	Sites in UTR
tRNA4-GlyCCC	PCDH19	protocadherin 19	1	0	1	0	Sites in UTR
tRNA4-GlyCCC	PDE1B	phosphodiesterase 1B, calmodulin-dependent	1	0	1	0	Sites in UTR
tRNA4-GlyCCC	PDE4B	phosphodiesterase 4B, cAMP-specific (phosphodiesterase E4 dunce homolog, Drosophila)	1	0	1	0	Sites in UTR
tRNA4-GlyCCC	PDIK1L	PDLIM1 interacting kinase 1 like	1	0	1	0	Sites in UTR
tRNA4-GlyCCC	POLDIP3	polymerase (DNA-directed), delta interacting protein 3	1	0	1	0	Sites in UTR
tRNA4-GlyCCC	PTPRF	protein tyrosine phosphatase, receptor type, F	1	0	1	0	Sites in UTR
tRNA4-GlyCCC	RAB21	RAB21, member RAS oncogene family	1	0	1	0	Sites in UTR
tRNA4-GlyCCC	RERG	RAS-like, estrogen-regulated, growth inhibitor	1	0	1	0	Sites in UTR
tRNA4-GlyCCC	RIMBP2	RIMS binding protein 2	1	0	1	0	Sites in UTR
tRNA4-GlyCCC	SLC8A2	solute carrier family 8 (sodium-calcium exchanger), member 2	1	0	1	0	Sites in UTR
tRNA4-GlyCCC	SMARCA2	SWI/SNF related, matrix associated, actin dependent regulator of chromatin, subfamily a, member 2	1	0	1	0	Sites in UTR
tRNA4-GlyCCC	TGFBR1	transforming growth factor, beta receptor I (activin A receptor type II-like kinase, 53kDa)	1	0	1	0	Sites in UTR
tRNA4-GlyCCC	TGOLN2	trans-golgi network protein 2	1	0	1	0	Sites in UTR
tRNA4-GlyCCC	TMEM167A	transmembrane protein 167A	1	0	1	0	Sites in UTR
tRNA4-GlyCCC	TMEM65	transmembrane protein 65	1	0	1	0	Sites in UTR
tRNA4-GlyCCC	UNC5C	unc-5 homolog C (C. elegans)	1	0	1	0	Sites in UTR
tRNA4-GlyCCC	VDR	vitamin D (1,25- dihydroxyvitamin D3) receptor	1	0	1	0	Sites in UTR
tRNA4-GlyCCC	WAPAL	wings apart-like homolog (Drosophila)	1	0	1	0	Sites in UTR
tRNA4-GlyCCC	WASF3	WAS protein family, member 3	1	0	1	0	Sites in UTR
tRNA4-GlyCCC	XPO7	exportin 7	1	0	1	0	Sites in UTR
tRNA4-GlyCCC	ZFHX3	zinc finger homeobox 3	1	0	1	0	Sites in UTR
tRNA4-GlyCCC	ZMYM3	zinc finger, MYM-type 3	1	0	1	0	Sites in UTR
tRNA4-GlyCCC	ZNF148	zinc finger protein 148	1	0	1	0	Sites in UTR
tRNA4-GlyCCC	AAK1	AP2 associated kinase 1	1	0	0	1	Sites in UTR
tRNA4-GlyCCC	ARFIP2	ADP-ribosylation factor interacting protein 2 (arfaptin 2)	1	0	0	1	Sites in UTR
tRNA4-GlyCCC	BMPER	BMP binding endothelial regulator	1	0	0	1	Sites in UTR
tRNA4-GlyCCC	CAMK2D	calcium/calmodulin-dependent protein kinase (CaM kinase) II delta	1	0	0	1	Sites in UTR
tRNA4-GlyCCC	CDK5R2	cyclin-dependent kinase 5, regulatory subunit 2 (p39)	1	0	0	1	Sites in UTR
tRNA4-GlyCCC	DCX	doublecortex; lissencephaly, X-linked (doublecortin)	1	0	0	1	Sites in UTR
tRNA4-GlyCCC	FLJ20309	hypothetical protein FLJ20309	1	0	0	1	Sites in UTR
tRNA4-GlyCCC	GLTP	glycolipid transfer protein	1	0	0	1	Sites in UTR
tRNA4-GlyCCC	GPR137C	G protein-coupled receptor 137C	1	0	0	1	Sites in UTR
tRNA4-GlyCCC	IGF1	insulin-like growth factor 1 (somatomedin C)	1	0	0	1	Sites in UTR
tRNA4-GlyCCC	IYD	iodotyrosine deiodinase	1	0	0	1	Sites in UTR
tRNA4-GlyCCC	KCMF1	potassium channel modulatory factor 1	1	0	0	1	Sites in UTR
tRNA4-GlyCCC	LPCAT1	lysophosphatidylcholine acyltransferase 1	1	0	0	1	Sites in UTR
tRNA4-GlyCCC	MKLN1	muskelin 1, intracellular mediator containing kelch motifs	1	0	0	1	Sites in UTR
tRNA4-GlyCCC	MMAB	methylmalonic aciduria (cobalamin deficiency) cblB type	1	0	0	1	Sites in UTR
tRNA4-GlyCCC	PASD1	PAS domain containing 1	1	0	0	1	Sites in UTR
tRNA4-GlyCCC	PGAP1	post-GPI attachment to proteins 1	1	0	0	1	Sites in UTR
tRNA4-GlyCCC	PLCXD3	phosphatidylinositol-specific phospholipase C, X domain containing 3	1	0	0	1	Sites in UTR
tRNA4-GlyCCC	PPP1R9A	protein phosphatase 1, regulatory (inhibitor) subunit 9A	1	0	0	1	Sites in UTR
tRNA4-GlyCCC	RGS7BP	regulator of G-protein signaling 7 binding protein	1	0	0	1	Sites in UTR
tRNA4-GlyCCC	SLC26A9	solute carrier family 26, member 9	1	0	0	1	Sites in UTR
tRNA4-GlyCCC	SPRY4	sprouty homolog 4 (Drosophila)	1	0	0	1	Sites in UTR
tRNA4-GlyCCC	TAOK1	TAO kinase 1	1	0	0	1	Sites in UTR
tRNA4-GlyCCC	TRIM9	tripartite motif-containing 9	1	0	0	1	Sites in UTR
tRNA4-GlyCCC	USP7	ubiquitin specific peptidase 7 (herpes virus-associated)	1	0	0	1	Sites in UTR
tRNA4-GlyCCC	VEGFC	vascular endothelial growth factor C	1	0	0	1	Sites in UTR
tRNA4-GlyCCC	ZC3H12A	zinc finger CCCH-type containing 12A	1	0	0	1	Sites in UTR
tRNA4-GlyCCC	ZC3H12C	zinc finger CCCH-type containing 12C	1	0	0	1	Sites in UTR
tRNA4-GlyCCC	ZNF664	zinc finger protein 664	1	0	0	1	Sites in UTR
tRNA4-GlyCCC	ZNF75D	zinc finger protein 75D	1	0	0	1	Sites in UTR
tRNA133-GlyCCC	ABHD2	abhydrolase domain containing 2	2	1	0	1	Sites in UTR
tRNA133-GlyCCC	ESRRG	estrogen-related receptor gamma	2	0	2	0	Sites in UTR
tRNA133-GlyCCC	ADRB1	adrenergic, beta-1-, receptor	1	1	0	0	Sites in UTR
tRNA133-GlyCCC	AOF1	amine oxidase (flavin containing) domain 1	1	1	0	0	Sites in UTR
tRNA133-GlyCCC	ARHGEF9	Cdc42 guanine nucleotide exchange factor (GEF) 9	1	1	0	0	Sites in UTR
tRNA133-GlyCCC	AXIN2	axin 2 (conductin, axil)	1	1	0	0	Sites in UTR
tRNA133-GlyCCC	AZI2	5-azacytidine induced 2	1	1	0	0	Sites in UTR
tRNA133-GlyCCC	BRWD1	bromodomain and WD repeat domain containing 1	1	1	0	0	Sites in UTR
tRNA133-GlyCCC	C20orf111	chromosome 20 open reading frame 111	1	1	0	0	Sites in UTR
tRNA133-GlyCCC	CASKIN2	CASK interacting protein 2	1	1	0	0	Sites in UTR
tRNA133-GlyCCC	COL5A2	collagen, type V, alpha 2	1	1	0	0	Sites in UTR
tRNA133-GlyCCC	CPD	carboxypeptidase D	1	1	0	0	Sites in UTR
tRNA133-GlyCCC	CREBZF	CREB/ATF bZIP transcription factor	1	1	0	0	Sites in UTR
tRNA133-GlyCCC	CSNK1G3	casein kinase 1, gamma 3	1	1	0	0	Sites in UTR
tRNA133-GlyCCC	DDN	dendrin	1	1	0	0	Sites in UTR
tRNA133-GlyCCC	DHX40	DEAH (Asp-Glu-Ala-His) box polypeptide 40	1	1	0	0	Sites in UTR
tRNA133-GlyCCC	ENAH	enabled homolog (Drosophila)	1	1	0	0	Sites in UTR
tRNA133-GlyCCC	EPHB1	EPH receptor B1	1	1	0	0	Sites in UTR
tRNA133-GlyCCC	GPATCH8	G patch domain containing 8	1	1	0	0	Sites in UTR
tRNA133-GlyCCC	KIAA1024	KIAA1024	1	1	0	0	Sites in UTR
tRNA133-GlyCCC	KIAA1211	KIAA1211 protein	1	1	0	0	Sites in UTR
tRNA133-GlyCCC	KIAA1217	KIAA1217	1	1	0	0	Sites in UTR
tRNA133-GlyCCC	KLF12	Kruppel-like factor 12	1	1	0	0	Sites in UTR
tRNA133-GlyCCC	MACF1	microtubule-actin crosslinking factor 1	1	1	0	0	Sites in UTR
tRNA133-GlyCCC	MBNL2	muscleblind-like 2 (Drosophila)	1	1	0	0	Sites in UTR
tRNA133-GlyCCC	MPZ	myelin protein zero (Charcot-Marie-Tooth neuropathy 1B)	1	1	0	0	Sites in UTR
tRNA133-GlyCCC	PADI2	peptidyl arginine deiminase, type II	1	1	0	0	Sites in UTR
tRNA133-GlyCCC	PDE4D	phosphodiesterase 4D, cAMP-specific (phosphodiesterase E3 dunce homolog, Drosophila)	1	1	0	0	Sites in UTR
tRNA133-GlyCCC	PFKFB3	6-phosphofructo-2-kinase/fructose-2,6-biphosphatase 3	1	1	0	0	Sites in UTR
tRNA133-GlyCCC	PPP1R14C	protein phosphatase 1, regulatory (inhibitor) subunit 14C	1	1	0	0	Sites in UTR
tRNA133-GlyCCC	RNF44	ring finger protein 44	1	1	0	0	Sites in UTR
tRNA133-GlyCCC	RREB1	ras responsive element binding protein 1	1	1	0	0	Sites in UTR
tRNA133-GlyCCC	SEC14L2	SEC14-like 2 (S. cerevisiae)	1	1	0	0	Sites in UTR
tRNA133-GlyCCC	STMN4	stathmin-like 4	1	1	0	0	Sites in UTR
tRNA133-GlyCCC	TMED7	transmembrane emp24 protein transport domain containing 7	1	1	0	0	Sites in UTR
tRNA133-GlyCCC	TMEFF2	transmembrane protein with EGF-like and two follistatin-like domains 2	1	1	0	0	Sites in UTR
tRNA133-GlyCCC	TNKS1BP1	tankyrase 1 binding protein 1, 182kDa	1	1	0	0	Sites in UTR
tRNA133-GlyCCC	TRHDE	thyrotropin-releasing hormone degrading enzyme	1	1	0	0	Sites in UTR
tRNA133-GlyCCC	TTC9	tetratricopeptide repeat domain 9	1	1	0	0	Sites in UTR
tRNA133-GlyCCC	TWF1	twinfilin, actin-binding protein, homolog 1 (Drosophila)	1	1	0	0	Sites in UTR
tRNA133-GlyCCC	UBAP2	ubiquitin associated protein 2	1	1	0	0	Sites in UTR
tRNA133-GlyCCC	UBE2D3	ubiquitin-conjugating enzyme E2D 3 (UBC4/5 homolog, yeast)	1	1	0	0	Sites in UTR
tRNA133-GlyCCC	WDR44	WD repeat domain 44	1	1	0	0	Sites in UTR
tRNA133-GlyCCC	YES1	v-yes-1 Yamaguchi sarcoma viral oncogene homolog 1	1	1	0	0	Sites in UTR
tRNA133-GlyCCC	ZNF618	zinc finger protein 618	1	1	0	0	Sites in UTR
tRNA133-GlyCCC	ZZZ3	zinc finger, ZZ-type containing 3	1	1	0	0	Sites in UTR
tRNA133-GlyCCC	HIPK2	homeodomain interacting protein kinase 2	2	0	1	1	Sites in UTR
tRNA133-GlyCCC	ALS2CR13	amyotrophic lateral sclerosis 2 (juvenile) chromosome region, candidate 13	1	0	1	0	Sites in UTR
tRNA133-GlyCCC	ASCL1	achaete-scute complex homolog 1 (Drosophila)	1	0	1	0	Sites in UTR
tRNA133-GlyCCC	ATP2B2	ATPase, Ca++ transporting, plasma membrane 2	1	0	1	0	Sites in UTR
tRNA133-GlyCCC	C18orf25	chromosome 18 open reading frame 25	1	0	1	0	Sites in UTR
tRNA133-GlyCCC	CASC3	cancer susceptibility candidate 3	1	0	1	0	Sites in UTR
tRNA133-GlyCCC	CASZ1	castor zinc finger 1	1	0	1	0	Sites in UTR
tRNA133-GlyCCC	CDC42	cell division cycle 42 (GTP binding protein, 25kDa)	1	0	1	0	Sites in UTR
tRNA133-GlyCCC	CDK8	cyclin-dependent kinase 8	1	0	1	0	Sites in UTR
tRNA133-GlyCCC	CORO1C	coronin, actin binding protein, 1C	1	0	1	0	Sites in UTR
tRNA133-GlyCCC	CTNND2	catenin (cadherin-associated protein), delta 2 (neural plakophilin-related arm-repeat protein)	1	0	1	0	Sites in UTR
tRNA133-GlyCCC	FRMD3	FERM domain containing 3	1	0	1	0	Sites in UTR
tRNA133-GlyCCC	LHX6	LIM homeobox 6	1	0	1	0	Sites in UTR
tRNA133-GlyCCC	LRRC7	leucine rich repeat containing 7	1	0	1	0	Sites in UTR
tRNA133-GlyCCC	MBD2	methyl-CpG binding domain protein 2	1	0	1	0	Sites in UTR
tRNA133-GlyCCC	MBNL1	muscleblind-like (Drosophila)	1	0	1	0	Sites in UTR
tRNA133-GlyCCC	MEIS2	Meis homeobox 2	1	0	1	0	Sites in UTR
tRNA133-GlyCCC	MIPOL1	mirror-image polydactyly 1	1	0	1	0	Sites in UTR
tRNA133-GlyCCC	MTDH	metadherin	1	0	1	0	Sites in UTR
tRNA133-GlyCCC	NPAS2	neuronal PAS domain protein 2	1	0	1	0	Sites in UTR
tRNA133-GlyCCC	OTP	orthopedia homeobox	1	0	1	0	Sites in UTR
tRNA133-GlyCCC	PAFAH1B1	platelet-activating factor acetylhydrolase, isoform Ib, alpha subunit 45kDa	1	0	1	0	Sites in UTR
tRNA133-GlyCCC	PATL1	protein associated with topoisomerase II homolog 1 (yeast)	1	0	1	0	Sites in UTR
tRNA133-GlyCCC	PCDH19	protocadherin 19	1	0	1	0	Sites in UTR
tRNA133-GlyCCC	PDE1B	phosphodiesterase 1B, calmodulin-dependent	1	0	1	0	Sites in UTR
tRNA133-GlyCCC	PDE4B	phosphodiesterase 4B, cAMP-specific (phosphodiesterase E4 dunce homolog, Drosophila)	1	0	1	0	Sites in UTR
tRNA133-GlyCCC	PDIK1L	PDLIM1 interacting kinase 1 like	1	0	1	0	Sites in UTR
tRNA133-GlyCCC	POLDIP3	polymerase (DNA-directed), delta interacting protein 3	1	0	1	0	Sites in UTR
tRNA133-GlyCCC	PTPRF	protein tyrosine phosphatase, receptor type, F	1	0	1	0	Sites in UTR
tRNA133-GlyCCC	RAB21	RAB21, member RAS oncogene family	1	0	1	0	Sites in UTR
tRNA133-GlyCCC	RERG	RAS-like, estrogen-regulated, growth inhibitor	1	0	1	0	Sites in UTR
tRNA133-GlyCCC	RIMBP2	RIMS binding protein 2	1	0	1	0	Sites in UTR
tRNA133-GlyCCC	SLC8A2	solute carrier family 8 (sodium-calcium exchanger), member 2	1	0	1	0	Sites in UTR
tRNA133-GlyCCC	SMARCA2	SWI/SNF related, matrix associated, actin dependent regulator of chromatin, subfamily a, member 2	1	0	1	0	Sites in UTR
tRNA133-GlyCCC	TGFBR1	transforming growth factor, beta receptor I (activin A receptor type II-like kinase, 53kDa)	1	0	1	0	Sites in UTR
tRNA133-GlyCCC	TGOLN2	trans-golgi network protein 2	1	0	1	0	Sites in UTR
tRNA133-GlyCCC	TMEM167A	transmembrane protein 167A	1	0	1	0	Sites in UTR
tRNA133-GlyCCC	TMEM65	transmembrane protein 65	1	0	1	0	Sites in UTR
tRNA133-GlyCCC	UNC5C	unc-5 homolog C (C. elegans)	1	0	1	0	Sites in UTR
tRNA133-GlyCCC	VDR	vitamin D (1,25- dihydroxyvitamin D3) receptor	1	0	1	0	Sites in UTR
tRNA133-GlyCCC	WAPAL	wings apart-like homolog (Drosophila)	1	0	1	0	Sites in UTR
tRNA133-GlyCCC	WASF3	WAS protein family, member 3	1	0	1	0	Sites in UTR
tRNA133-GlyCCC	XPO7	exportin 7	1	0	1	0	Sites in UTR
tRNA133-GlyCCC	ZFHX3	zinc finger homeobox 3	1	0	1	0	Sites in UTR
tRNA133-GlyCCC	ZMYM3	zinc finger, MYM-type 3	1	0	1	0	Sites in UTR
tRNA133-GlyCCC	ZNF148	zinc finger protein 148	1	0	1	0	Sites in UTR
tRNA133-GlyCCC	AAK1	AP2 associated kinase 1	1	0	0	1	Sites in UTR
tRNA133-GlyCCC	ARFIP2	ADP-ribosylation factor interacting protein 2 (arfaptin 2)	1	0	0	1	Sites in UTR
tRNA133-GlyCCC	BMPER	BMP binding endothelial regulator	1	0	0	1	Sites in UTR
tRNA133-GlyCCC	CAMK2D	calcium/calmodulin-dependent protein kinase (CaM kinase) II delta	1	0	0	1	Sites in UTR
tRNA133-GlyCCC	CDK5R2	cyclin-dependent kinase 5, regulatory subunit 2 (p39)	1	0	0	1	Sites in UTR
tRNA133-GlyCCC	DCX	doublecortex; lissencephaly, X-linked (doublecortin)	1	0	0	1	Sites in UTR
tRNA133-GlyCCC	FLJ20309	hypothetical protein FLJ20309	1	0	0	1	Sites in UTR
tRNA133-GlyCCC	GLTP	glycolipid transfer protein	1	0	0	1	Sites in UTR
tRNA133-GlyCCC	GPR137C	G protein-coupled receptor 137C	1	0	0	1	Sites in UTR
tRNA133-GlyCCC	IGF1	insulin-like growth factor 1 (somatomedin C)	1	0	0	1	Sites in UTR
tRNA133-GlyCCC	IYD	iodotyrosine deiodinase	1	0	0	1	Sites in UTR
tRNA133-GlyCCC	KCMF1	potassium channel modulatory factor 1	1	0	0	1	Sites in UTR
tRNA133-GlyCCC	LPCAT1	lysophosphatidylcholine acyltransferase 1	1	0	0	1	Sites in UTR
tRNA133-GlyCCC	MKLN1	muskelin 1, intracellular mediator containing kelch motifs	1	0	0	1	Sites in UTR
tRNA133-GlyCCC	MMAB	methylmalonic aciduria (cobalamin deficiency) cblB type	1	0	0	1	Sites in UTR
tRNA133-GlyCCC	PASD1	PAS domain containing 1	1	0	0	1	Sites in UTR
tRNA133-GlyCCC	PGAP1	post-GPI attachment to proteins 1	1	0	0	1	Sites in UTR
tRNA133-GlyCCC	PLCXD3	phosphatidylinositol-specific phospholipase C, X domain containing 3	1	0	0	1	Sites in UTR
tRNA133-GlyCCC	PPP1R9A	protein phosphatase 1, regulatory (inhibitor) subunit 9A	1	0	0	1	Sites in UTR
tRNA133-GlyCCC	RGS7BP	regulator of G-protein signaling 7 binding protein	1	0	0	1	Sites in UTR
tRNA133-GlyCCC	SLC26A9	solute carrier family 26, member 9	1	0	0	1	Sites in UTR
tRNA133-GlyCCC	SPRY4	sprouty homolog 4 (Drosophila)	1	0	0	1	Sites in UTR
tRNA133-GlyCCC	TAOK1	TAO kinase 1	1	0	0	1	Sites in UTR
tRNA133-GlyCCC	TRIM9	tripartite motif-containing 9	1	0	0	1	Sites in UTR
tRNA133-GlyCCC	USP7	ubiquitin specific peptidase 7 (herpes virus-associated)	1	0	0	1	Sites in UTR
tRNA133-GlyCCC	VEGFC	vascular endothelial growth factor C	1	0	0	1	Sites in UTR
tRNA133-GlyCCC	ZC3H12A	zinc finger CCCH-type containing 12A	1	0	0	1	Sites in UTR
tRNA133-GlyCCC	ZC3H12C	zinc finger CCCH-type containing 12C	1	0	0	1	Sites in UTR
tRNA133-GlyCCC	ZNF664	zinc finger protein 664	1	0	0	1	Sites in UTR
tRNA133-GlyCCC	ZNF75D	zinc finger protein 75D	1	0	0	1	Sites in UTR
tRNA3-ProTGG	NEUROG1	neurogenin 1	1	1	0	0	Sites in UTR
tRNA3-ProTGG	PHF15	PHD finger protein 15	1	1	0	0	Sites in UTR
tRNA3-ProTGG	ZNF516	zinc finger protein 516	1	1	0	0	Sites in UTR
tRNA3-ProTGG	FHL1	four and a half LIM domains 1	1	0	1	0	Sites in UTR
tRNA3-ProTGG	ILF3	interleukin enhancer binding factor 3, 90kDa	1	0	1	0	Sites in UTR
tRNA37-ValAAC	ADAM19	ADAM metallopeptidase domain 19 (meltrin beta)	1	1	0	0	Sites in UTR
tRNA37-ValAAC	ASXL3	additional sex combs like 3 (Drosophila)	1	1	0	0	Sites in UTR
tRNA37-ValAAC	MAPK1	mitogen-activated protein kinase 1	1	1	0	0	Sites in UTR
tRNA37-ValAAC	MED19	mediator complex subunit 19	1	1	0	0	Sites in UTR
tRNA37-ValAAC	STK40	serine/threonine kinase 40	1	1	0	0	Sites in UTR
tRNA37-ValAAC	CAMKK2	calcium/calmodulin-dependent protein kinase kinase 2, beta	1	0	1	0	Sites in UTR
tRNA37-ValAAC	GATAD2B	GATA zinc finger domain containing 2B	1	0	1	0	Sites in UTR
tRNA37-ValAAC	GTF2H1	general transcription factor IIH, polypeptide 1, 62kDa	1	0	1	0	Sites in UTR
tRNA37-ValAAC	NLGN3	neuroligin 3	1	0	1	0	Sites in UTR
tRNA37-ValAAC	SEMA3D	sema domain, immunoglobulin domain (Ig), short basic domain, secreted, (semaphorin) 3D	1	0	1	0	Sites in UTR
tRNA37-ValAAC	WIZ	widely interspaced zinc finger motifs	1	0	1	0	Sites in UTR
tRNA37-ValAAC	ADRBK1	adrenergic, beta, receptor kinase 1	1	0	0	1	Sites in UTR
tRNA13-AlaTGC	WDR42A	WD repeat domain 42A	2	1	0	1	Sites in UTR
tRNA13-AlaTGC	APLP1	amyloid beta (A4) precursor-like protein 1	1	1	0	0	Sites in UTR
tRNA13-AlaTGC	ATN1	atrophin 1	1	1	0	0	Sites in UTR
tRNA13-AlaTGC	BTBD7	BTB (POZ) domain containing 7	1	1	0	0	Sites in UTR
tRNA13-AlaTGC	C18orf25	chromosome 18 open reading frame 25	1	1	0	0	Sites in UTR
tRNA13-AlaTGC	C1QTNF7	C1q and tumor necrosis factor related protein 7	1	1	0	0	Sites in UTR
tRNA13-AlaTGC	C1orf151	chromosome 1 open reading frame 151	1	1	0	0	Sites in UTR
tRNA13-AlaTGC	C9orf50	chromosome 9 open reading frame 50	1	1	0	0	Sites in UTR
tRNA13-AlaTGC	CADPS2	Ca2+-dependent activator protein for secretion 2	1	1	0	0	Sites in UTR
tRNA13-AlaTGC	CCBE1	collagen and calcium binding EGF domains 1	1	1	0	0	Sites in UTR
[truncated: 514 more rows]

## Sheet: miRDB
Target Detail	Target Rank	Target Score	Gene Symbol	Gene Description
tRNA4-ValTAC	1	99	RLF	rearranged L-myc fusion
tRNA4-ValTAC	2	96	CCDC7	coiled-coil domain containing 7
tRNA4-ValTAC	3	96	CNTNAP4	contactin associated protein like 4
tRNA4-ValTAC	4	94	ZNF208	zinc finger protein 208
tRNA4-ValTAC	5	94	EXT1	exostosin glycosyltransferase 1
tRNA4-ValTAC	6	94	VDAC3	voltage dependent anion channel 3
tRNA4-ValTAC	7	94	YAP1	Yes associated protein 1
tRNA4-ValTAC	8	94	DKK1	dickkopf WNT signaling pathway inhibitor 1
tRNA4-ValTAC	9	93	SRSF6	serine and arginine rich splicing factor 6
tRNA4-ValTAC	10	93	MGST1	microsomal glutathione S-transferase 1
tRNA4-ValTAC	11	93	TRIM39	tripartite motif containing 39
tRNA4-ValTAC	12	93	PKD2L2	polycystin 2 like 2, transient receptor potential cation channel
tRNA4-ValTAC	13	93	POGK	pogo transposable element derived with KRAB domain
tRNA4-ValTAC	14	93	CRTAM	cytotoxic and regulatory T cell molecule
tRNA4-ValTAC	15	92	RNF6	ring finger protein 6
tRNA4-ValTAC	16	92	C12orf75	chromosome 12 open reading frame 75
tRNA4-ValTAC	17	92	MAGT1	magnesium transporter 1
tRNA4-ValTAC	18	92	UBP1	upstream binding protein 1
tRNA4-ValTAC	19	91	GCC1	GRIP and coiled-coil domain containing 1
tRNA4-ValTAC	20	91	RNF166	ring finger protein 166
tRNA4-ValTAC	21	90	ASTN1	astrotactin 1
tRNA4-ValTAC	22	90	KCNK10	potassium two pore domain channel subfamily K member 10
tRNA4-ValTAC	23	90	COX18	cytochrome c oxidase assembly factor COX18
tRNA4-ValTAC	24	89	BBS10	Bardet-Biedl syndrome 10
tRNA4-ValTAC	25	89	OCIAD2	OCIA domain containing 2
tRNA4-ValTAC	26	89	ZNF737	zinc finger protein 737
tRNA4-ValTAC	27	89	HDAC9	histone deacetylase 9
tRNA4-ValTAC	28	89	BAZ1A	bromodomain adjacent to zinc finger domain 1A
tRNA4-ValTAC	29	88	SLAIN1	SLAIN motif family member 1
tRNA4-ValTAC	30	88	CFL2	cofilin 2
tRNA4-ValTAC	31	88	OTUB2	OTU deubiquitinase, ubiquitin aldehyde binding 2
tRNA4-ValTAC	32	88	SURF6	surfeit 6
tRNA4-ValTAC	33	88	CTDSP1	CTD small phosphatase 1
tRNA4-ValTAC	34	88	DR1	down-regulator of transcription 1
tRNA4-ValTAC	35	88	MARVELD3	MARVEL domain containing 3
tRNA4-ValTAC	36	88	CDK19	cyclin dependent kinase 19
tRNA4-ValTAC	37	88	ZNF706	zinc finger protein 706
tRNA4-ValTAC	38	88	ABHD6	abhydrolase domain containing 6
tRNA4-ValTAC	39	87	DPP4	dipeptidyl peptidase 4
tRNA4-ValTAC	40	87	PTPRE	protein tyrosine phosphatase, receptor type E
tRNA4-ValTAC	41	87	TGFBR2	transforming growth factor beta receptor 2
tRNA4-ValTAC	42	87	ZNF506	zinc finger protein 506
tRNA4-ValTAC	43	87	HSPA8	heat shock protein family A (Hsp70) member 8
tRNA4-ValTAC	44	86	LRCH2	leucine rich repeats and calponin homology domain containing 2
tRNA4-ValTAC	45	86	NUCB1	nucleobindin 1
tRNA4-ValTAC	46	85	TP53INP1	tumor protein p53 inducible nuclear protein 1
tRNA4-ValTAC	47	85	SRSF12	serine and arginine rich splicing factor 12
tRNA4-ValTAC	48	85	NBEA	neurobeachin
tRNA4-ValTAC	49	85	COA6	cytochrome c oxidase assembly factor 6
tRNA4-ValTAC	50	85	MALT1	MALT1 paracaspase
tRNA4-ValTAC	51	85	VSX2	visual system homeobox 2
tRNA4-ValTAC	52	85	DGKK	diacylglycerol kinase kappa
tRNA4-ValTAC	53	85	EPHA10	EPH receptor A10
tRNA4-ValTAC	54	84	CLEC2B	C-type lectin domain family 2 member B
tRNA4-ValTAC	55	84	CNOT6	CCR4-NOT transcription complex subunit 6
tRNA4-ValTAC	56	84	RPUSD4	RNA pseudouridine synthase D4
tRNA4-ValTAC	57	84	NIT1	nitrilase 1
tRNA4-ValTAC	58	84	HAUS6	HAUS augmin like complex subunit 6
tRNA4-ValTAC	59	84	PCDHB4	protocadherin beta 4
tRNA4-ValTAC	60	84	ZNF260	zinc finger protein 260
tRNA4-ValTAC	61	83	GPD1L	glycerol-3-phosphate dehydrogenase 1 like
tRNA4-ValTAC	62	83	COBLL1	cordon-bleu WH2 repeat protein like 1
tRNA4-ValTAC	63	83	FAM126A	family with sequence similarity 126 member A
tRNA4-ValTAC	64	83	ISCU	iron-sulfur cluster assembly enzyme
tRNA4-ValTAC	65	83	TPMT	thiopurine S-methyltransferase
tRNA4-ValTAC	66	83	MID1IP1	MID1 interacting protein 1
tRNA4-ValTAC	67	83	CLIC4	chloride intracellular channel 4
tRNA4-ValTAC	68	82	MAGI1	membrane associated guanylate kinase, WW and PDZ domain containing 1
tRNA4-ValTAC	69	82	CEP120	centrosomal protein 120
tRNA4-ValTAC	70	82	ENHO	energy homeostasis associated
tRNA4-ValTAC	71	82	KLF12	Kruppel like factor 12
tRNA4-ValTAC	72	82	45907	septin 7
tRNA4-ValTAC	73	82	PRTG	protogenin
tRNA4-ValTAC	74	82	CABIN1	calcineurin binding protein 1
tRNA4-ValTAC	75	81	SLC4A10	solute carrier family 4 member 10
tRNA4-ValTAC	76	81	STAG1	stromal antigen 1
tRNA4-ValTAC	77	81	PCNX1	pecanex 1
tRNA4-ValTAC	78	81	GALNT7	polypeptide N-acetylgalactosaminyltransferase 7
tRNA4-ValTAC	79	81	UNC5C	unc-5 netrin receptor C
tRNA4-ValTAC	80	81	SLC39A10	solute carrier family 39 member 10
tRNA4-ValTAC	81	81	MYSM1	Myb like, SWIRM and MPN domains 1
tRNA4-ValTAC	82	81	NBEAL1	neurobeachin like 1
tRNA4-ValTAC	83	80	45908	septin 8
tRNA4-ValTAC	84	80	KDM5B	lysine demethylase 5B
tRNA4-ValTAC	85	80	PSIP1	PC4 and SFRS1 interacting protein 1
tRNA4-ValTAC	86	80	EIF5B	eukaryotic translation initiation factor 5B
tRNA4-ValTAC	87	79	OPRK1	opioid receptor kappa 1
tRNA4-ValTAC	88	79	NGRN	neugrin, neurite outgrowth associated
tRNA4-ValTAC	89	79	OST4	oligosaccharyltransferase complex subunit 4, non-catalytic
tRNA4-ValTAC	90	79	TMIGD1	transmembrane and immunoglobulin domain containing 1
tRNA4-ValTAC	91	79	LMX1A	LIM homeobox transcription factor 1 alpha
tRNA4-ValTAC	92	79	CAAP1	caspase activity and apoptosis inhibitor 1
tRNA4-ValTAC	93	79	MEF2C	myocyte enhancer factor 2C
tRNA4-ValTAC	94	79	VXN	vexin
tRNA4-ValTAC	95	78	WDHD1	WD repeat and HMG-box DNA binding protein 1
tRNA4-ValTAC	96	78	C5orf63	chromosome 5 open reading frame 63
tRNA4-ValTAC	97	78	PODXL	podocalyxin like
tRNA4-ValTAC	98	78	FASTKD3	FAST kinase domains 3
tRNA4-ValTAC	99	78	PUDP	pseudouridine 5'-phosphatase
tRNA4-ValTAC	100	78	RHOQ	ras homolog family member Q
tRNA4-ValTAC	101	77	PM20D2	peptidase M20 domain containing 2
tRNA4-ValTAC	102	77	NAA15	N(alpha)-acetyltransferase 15, NatA auxiliary subunit
tRNA4-ValTAC	103	77	TMED5	transmembrane p24 trafficking protein 5
tRNA4-ValTAC	104	77	OVOL2	ovo like zinc finger 2
tRNA4-ValTAC	105	77	ZFP62	ZFP62 zinc finger protein
tRNA4-ValTAC	106	76	CCPG1	cell cycle progression 1
tRNA4-ValTAC	107	76	PRDM4	PR/SET domain 4
tRNA4-ValTAC	108	76	FAM135A	family with sequence similarity 135 member A
tRNA4-ValTAC	109	76	PRKAA1	protein kinase AMP-activated catalytic subunit alpha 1
tRNA4-ValTAC	110	76	KDELR2	KDEL endoplasmic reticulum protein retention receptor 2
tRNA4-ValTAC	111	76	KIF5B	kinesin family member 5B
tRNA4-ValTAC	112	76	ARID2	AT-rich interaction domain 2
tRNA4-ValTAC	113	76	SLC25A32	solute carrier family 25 member 32
tRNA4-ValTAC	114	75	SERP1	stress associated endoplasmic reticulum protein 1
tRNA4-ValTAC	115	75	NKAPD1	NKAP domain containing 1
tRNA4-ValTAC	116	75	UGT8	UDP glycosyltransferase 8
tRNA4-ValTAC	117	75	THBS2	thrombospondin 2
tRNA4-ValTAC	118	75	ZNF253	zinc finger protein 253
tRNA4-ValTAC	119	75	TNRC6B	trinucleotide repeat containing 6B
tRNA4-ValTAC	120	74	SELENOI	selenoprotein I
tRNA4-ValTAC	121	74	DFFA	DNA fragmentation factor subunit alpha
tRNA4-ValTAC	122	74	ARL5B	ADP ribosylation factor like GTPase 5B
tRNA4-ValTAC	123	74	ZC2HC1A	zinc finger C2HC-type containing 1A
tRNA4-ValTAC	124	74	ZNF112	zinc finger protein 112
tRNA4-ValTAC	125	74	FHL1	four and a half LIM domains 1
tRNA4-ValTAC	126	74	SLC38A2	solute carrier family 38 member 2
tRNA4-ValTAC	127	73	HLTF	helicase like transcription factor
tRNA4-ValTAC	128	73	SAMD8	sterile alpha motif domain containing 8
tRNA4-ValTAC	129	73	SYT4	synaptotagmin 4
tRNA4-ValTAC	130	73	SYCE1	synaptonemal complex central element protein 1
tRNA4-ValTAC	131	73	DEFB125	defensin beta 125
tRNA4-ValTAC	132	73	SLC6A14	solute carrier family 6 member 14
tRNA4-ValTAC	133	73	NDC1	NDC1 transmembrane nucleoporin
tRNA4-ValTAC	134	72	SMARCC1	SWI/SNF related, matrix associated, actin dependent regulator of chromatin subfamily c member 1
tRNA4-ValTAC	135	72	ZNF624	zinc finger protein 624
tRNA4-ValTAC	136	72	TAF4	TATA-box binding protein associated factor 4
tRNA4-ValTAC	137	72	FKBP5	FKBP prolyl isomerase 5
tRNA4-ValTAC	138	72	SELENOH	selenoprotein H
tRNA4-ValTAC	139	72	MXD1	MAX dimerization protein 1
tRNA4-ValTAC	140	72	PAFAH2	platelet activating factor acetylhydrolase 2
tRNA4-ValTAC	141	72	SAMD4B	sterile alpha motif domain containing 4B
tRNA4-ValTAC	142	72	FOXD4L3	forkhead box D4 like 3
tRNA4-ValTAC	143	71	PKIB	cAMP-dependent protein kinase inhibitor beta
tRNA4-ValTAC	144	71	KHDRBS3	KH RNA binding domain containing, signal transduction associated 3
tRNA4-ValTAC	145	71	ZNF410	zinc finger protein 410
tRNA4-ValTAC	146	71	FOXD4L6	forkhead box D4 like 6
tRNA4-ValTAC	147	71	UBR5	ubiquitin protein ligase E3 component n-recognin 5
tRNA4-ValTAC	148	71	PRKD3	protein kinase D3
tRNA4-ValTAC	149	71	DCTN5	dynactin subunit 5
tRNA4-ValTAC	150	71	MAPK10	mitogen-activated protein kinase 10
tRNA4-ValTAC	151	71	EFR3A	EFR3 homolog A
tRNA4-ValTAC	152	70	POLR3F	RNA polymerase III subunit F
tRNA4-ValTAC	153	70	DRAXIN	dorsal inhibitory axon guidance protein
tRNA4-ValTAC	154	70	PGBD3	piggyBac transposable element derived 3
tRNA4-ValTAC	155	70	ERCC6	ERCC excision repair 6, chromatin remodeling factor
tRNA4-ValTAC	156	70	TSC22D1	TSC22 domain family member 1
tRNA4-ValTAC	157	70	FTO	FTO, alpha-ketoglutarate dependent dioxygenase
tRNA4-ValTAC	158	70	ROBO2	roundabout guidance receptor 2
tRNA4-ValTAC	159	70	YPEL5	yippee like 5
tRNA4-ValTAC	160	70	EPB41	erythrocyte membrane protein band 4.1
tRNA4-ValTAC	161	70	LIN54	lin-54 DREAM MuvB core complex component
tRNA4-ValTAC	162	70	URM1	ubiquitin related modifier 1
tRNA4-ValTAC	163	70	TFG	TRK-fused gene
tRNA4-ValTAC	164	70	RCBTB2	RCC1 and BTB domain containing protein 2
tRNA4-ValTAC	165	69	PRORY	proline rich Y-linked
tRNA4-ValTAC	166	69	TRMT10A	tRNA methyltransferase 10A
tRNA4-ValTAC	167	69	GRIA3	glutamate ionotropic receptor AMPA type subunit 3
tRNA4-ValTAC	168	69	DST	dystonin
tRNA4-ValTAC	169	69	CREBZF	CREB/ATF bZIP transcription factor
tRNA4-ValTAC	170	69	ETF1	eukaryotic translation termination factor 1
tRNA4-ValTAC	171	69	GDPD1	glycerophosphodiester phosphodiesterase domain containing 1
tRNA4-ValTAC	172	69	CUX2	cut like homeobox 2
tRNA4-ValTAC	173	69	MAP3K5	mitogen-activated protein kinase kinase kinase 5
tRNA4-ValTAC	174	69	TET2	tet methylcytosine dioxygenase 2
tRNA4-ValTAC	175	69	NUP210	nucleoporin 210
tRNA4-ValTAC	176	69	C15orf40	chromosome 15 open reading frame 40
tRNA4-ValTAC	177	69	TMEM106B	transmembrane protein 106B
tRNA4-ValTAC	178	69	TSPAN9	tetraspanin 9
tRNA4-ValTAC	179	69	NLRX1	NLR family member X1
tRNA4-ValTAC	180	68	PANX1	pannexin 1
tRNA4-ValTAC	181	68	NDUFC2	NADH:ubiquinone oxidoreductase subunit C2
tRNA4-ValTAC	182	68	F9	coagulation factor IX
tRNA4-ValTAC	183	68	ZNF558	zinc finger protein 558
tRNA4-ValTAC	184	68	GPRIN3	GPRIN family member 3
tRNA4-ValTAC	185	68	ZNF43	zinc finger protein 43
tRNA4-ValTAC	186	68	TGDS	TDP-glucose 4,6-dehydratase
tRNA4-ValTAC	187	68	UST	uronyl 2-sulfotransferase
tRNA4-ValTAC	188	68	F5	coagulation factor V
tRNA4-ValTAC	189	68	FAM210B	family with sequence similarity 210 member B
tRNA4-ValTAC	190	68	AS3MT	arsenite methyltransferase
tRNA4-ValTAC	191	68	EPOR	erythropoietin receptor
tRNA4-ValTAC	192	67	AP1G1	adaptor related protein complex 1 subunit gamma 1
tRNA4-ValTAC	193	67	POU2F1	POU class 2 homeobox 1
tRNA4-ValTAC	194	67	ADAM22	ADAM metallopeptidase domain 22
tRNA4-ValTAC	195	67	ZNF880	zinc finger protein 880
tRNA4-ValTAC	196	67	ZNF766	zinc finger protein 766
tRNA4-ValTAC	197	67	NFATC1	nuclear factor of activated T cells 1
tRNA4-ValTAC	198	66	ARID4B	AT-rich interaction domain 4B
tRNA4-ValTAC	199	66	COLEC12	collectin subfamily member 12
tRNA4-ValTAC	200	66	RIMKLA	ribosomal modification protein rimK like family member A
tRNA4-ValTAC	201	66	HIPK2	homeodomain interacting protein kinase 2
tRNA4-ValTAC	202	66	IFNAR1	interferon alpha and beta receptor subunit 1
tRNA4-ValTAC	203	66	EFNB2	ephrin B2
tRNA4-ValTAC	204	65	SLC9A7	solute carrier family 9 member A7
tRNA4-ValTAC	205	65	SMAD2	SMAD family member 2
tRNA4-ValTAC	206	65	FRMD4B	FERM domain containing 4B
tRNA4-ValTAC	207	65	SLC35F5	solute carrier family 35 member F5
tRNA4-ValTAC	208	65	WAPL	WAPL cohesin release factor
tRNA4-ValTAC	209	65	TTL	tubulin tyrosine ligase
tRNA4-ValTAC	210	65	ERLIN2	ER lipid raft associated 2
tRNA4-ValTAC	211	65	CNTNAP3B	contactin associated protein like 3B
tRNA4-ValTAC	212	65	FRMD3	FERM domain containing 3
tRNA4-ValTAC	213	65	KIAA0319	KIAA0319
tRNA4-ValTAC	214	65	ALPK3	alpha kinase 3
tRNA4-ValTAC	215	65	NT5DC3	5'-nucleotidase domain containing 3
tRNA4-ValTAC	216	64	NLRP1	NLR family pyrin domain containing 1
tRNA4-ValTAC	217	64	TGFB3	transforming growth factor beta 3
tRNA4-ValTAC	218	64	SLC36A1	solute carrier family 36 member 1
tRNA4-ValTAC	219	64	SPRY3	sprouty RTK signaling antagonist 3
tRNA4-ValTAC	220	64	DAB2IP	DAB2 interacting protein
tRNA4-ValTAC	221	64	SMAD5	SMAD family member 5
tRNA4-ValTAC	222	64	ZNF696	zinc finger protein 696
tRNA4-ValTAC	223	64	LNX2	ligand of numb-protein X 2
tRNA4-ValTAC	224	64	DMRT2	doublesex and mab-3 related transcription factor 2
tRNA4-ValTAC	225	64	FOXR2	forkhead box R2
tRNA4-ValTAC	226	63	OR6A2	olfactory receptor family 6 subfamily A member 2
tRNA4-ValTAC	227	63	PAXBP1	PAX3 and PAX7 binding protein 1
tRNA4-ValTAC	228	63	RNPC3	RNA binding region (RNP1, RRM) containing 3
tRNA4-ValTAC	229	63	DNAJC10	DnaJ heat shock protein family (Hsp40) member C10
tRNA4-ValTAC	230	63	USP36	ubiquitin specific peptidase 36
tRNA4-ValTAC	231	63	SLC25A43	solute carrier family 25 member 43
tRNA4-ValTAC	232	63	ZNF99	zinc finger protein 99
tRNA4-ValTAC	233	63	ZNF674	zinc finger protein 674
tRNA4-ValTAC	234	63	CYP4A22	cytochrome P450 family 4 subfamily A member 22
tRNA4-ValTAC	235	63	WASL	Wiskott-Aldrich syndrome like
tRNA4-ValTAC	236	62	NETO1	neuropilin and tolloid like 1
tRNA4-ValTAC	237	62	ZFHX3	zinc finger homeobox 3
tRNA4-ValTAC	238	62	GGA3	golgi associated, gamma adaptin ear containing, ARF binding protein 3
tRNA4-ValTAC	239	62	RANBP2	RAN binding protein 2
tRNA4-ValTAC	240	62	ACPP	acid phosphatase, prostate
tRNA4-ValTAC	241	62	DCAF17	DDB1 and CUL4 associated factor 17
tRNA4-ValTAC	242	62	FAM13B	family with sequence similarity 13 member B
tRNA4-ValTAC	243	62	SKAP2	src kinase associated phosphoprotein 2
tRNA4-ValTAC	244	62	BMPR1B	bone morphogenetic protein receptor type 1B
tRNA4-ValTAC	245	62	TOR1AIP1	torsin 1A interacting protein 1
tRNA4-ValTAC	246	62	SELENOF	selenoprotein F
tRNA4-ValTAC	247	61	TMEM135	transmembrane protein 135
tRNA4-ValTAC	248	61	SLC26A3	solute carrier family 26 member 3
tRNA4-ValTAC	249	61	C17orf102	chromosome 17 open reading frame 102
tRNA4-ValTAC	250	61	JHY	junctional cadherin complex regulator
tRNA4-ValTAC	251	61	FBXO21	F-box protein 21
tRNA4-ValTAC	252	61	KIAA1324	KIAA1324
tRNA4-ValTAC	253	61	UBE2D2	ubiquitin conjugating enzyme E2 D2
tRNA4-ValTAC	254	61	MRFAP1	Morf4 family associated protein 1
tRNA4-ValTAC	255	61	TRIP12	thyroid hormone receptor interactor 12
tRNA4-ValTAC	256	61	CCDC148	coiled-coil domain containing 148
tRNA4-ValTAC	257	61	UBE2K	ubiquitin conjugating enzyme E2 K
tRNA4-ValTAC	258	60	MGAT2	mannosyl (alpha-1,6-)-glycoprotein beta-1,2-N-acetylglucosaminyltransferase
tRNA4-ValTAC	259	60	SBDS	SBDS, ribosome maturation factor
tRNA4-ValTAC	260	60	CTNNAL1	catenin alpha like 1
tRNA4-ValTAC	261	60	PNPLA8	patatin like phospholipase domain containing 8
tRNA4-ValTAC	262	60	TRIM7	tripartite motif containing 7
tRNA4-ValTAC	263	60	HMGN2	high mobility group nucleosomal binding domain 2
tRNA4-ValTAC	264	60	DYRK2	dual specificity tyrosine phosphorylation regulated kinase 2
tRNA4-ValTAC	265	60	IL15	interleukin 15
tRNA4-ValTAC	266	59	NR3C1	nuclear receptor subfamily 3 group C member 1
tRNA4-ValTAC	267	59	SLC5A12	solute carrier family 5 member 12
tRNA4-ValTAC	268	59	CAMK4	calcium/calmodulin dependent protein kinase IV
tRNA4-ValTAC	269	59	SVIP	small VCP interacting protein
tRNA4-ValTAC	270	59	ADAMTS3	ADAM metallopeptidase with thrombospondin type 1 motif 3
tRNA4-ValTAC	271	59	ZKSCAN1	zinc finger with KRAB and SCAN domains 1
tRNA4-ValTAC	272	59	LBR	lamin B receptor
tRNA4-ValTAC	273	59	CRISPLD1	cysteine rich secretory protein LCCL domain containing 1
tRNA4-ValTAC	274	59	NPM1	nucleophosmin 1
tRNA4-ValTAC	275	59	TGIF1	TGFB induced factor homeobox 1
tRNA4-ValTAC	276	59	E2F3	E2F transcription factor 3
tRNA4-ValTAC	277	59	CD40	CD40 molecule
tRNA4-ValTAC	278	59	TCTN1	tectonic family member 1
tRNA4-ValTAC	279	59	TARDBP	TAR DNA binding protein
tRNA4-ValTAC	280	59	FUBP3	far upstream element binding protein 3
tRNA4-ValTAC	281	59	NLK	nemo like kinase
tRNA4-ValTAC	282	58	DIP2B	disco interacting protein 2 homolog B
tRNA4-ValTAC	283	58	KCNK1	potassium two pore domain channel subfamily K member 1
tRNA4-ValTAC	284	58	PAPOLA	poly(A) polymerase alpha
tRNA4-ValTAC	285	58	DMD	dystrophin
tRNA4-ValTAC	286	58	MAP10	microtubule associated protein 10
tRNA4-ValTAC	287	58	CDC27	cell division cycle 27
tRNA4-ValTAC	288	58	ZXDA	zinc finger X-linked duplicated A
tRNA4-ValTAC	289	58	APPBP2	amyloid beta precursor protein binding protein 2
tRNA4-ValTAC	290	58	TMEM116	transmembrane protein 116
tRNA4-ValTAC	291	57	ABCG2	ATP binding cassette subfamily G member 2 (Junior blood group)
tRNA4-ValTAC	292	57	EFNA5	ephrin A5
tRNA4-ValTAC	293	57	C19orf12	chromosome 19 open reading frame 12
tRNA4-ValTAC	294	57	RAB32	RAB32, member RAS oncogene family
tRNA4-ValTAC	295	57	TCAF1	TRPM8 channel associated factor 1
tRNA4-ValTAC	296	57	RCBTB1	RCC1 and BTB domain containing protein 1
tRNA4-ValTAC	297	57	ZFP90	ZFP90 zinc finger protein
tRNA4-ValTAC	298	57	NFIB	nuclear factor I B
tRNA4-ValTAC	299	57	PHOSPHO1	phosphoethanolamine/phosphocholine phosphatase
tRNA4-ValTAC	300	57	SHANK2	SH3 and multiple ankyrin repeat domains 2
tRNA4-ValTAC	301	57	ZNF385B	zinc finger protein 385B
tRNA4-ValTAC	302	57	PIAS1	protein inhibitor of activated STAT 1
tRNA4-ValTAC	303	56	AHRR	aryl-hydrocarbon receptor repressor
tRNA4-ValTAC	304	56	NLGN3	neuroligin 3
tRNA4-ValTAC	305	56	RBL2	RB transcriptional corepressor like 2
tRNA4-ValTAC	306	56	ADD2	adducin 2
tRNA4-ValTAC	307	56	USH2A	usherin
tRNA4-ValTAC	308	56	KLHL31	kelch like family member 31
tRNA4-ValTAC	309	56	VMA21	VMA21, vacuolar ATPase assembly factor
tRNA4-ValTAC	310	56	FAM171A1	family with sequence similarity 171 member A1
tRNA4-ValTAC	311	56	CHRNB3	cholinergic receptor nicotinic beta 3 subunit
tRNA4-ValTAC	312	56	PCDH20	protocadherin 20
tRNA4-ValTAC	313	56	CD274	CD274 molecule
tRNA4-ValTAC	314	56	CEP350	centrosomal protein 350
tRNA4-ValTAC	315	55	ALPK1	alpha kinase 1
tRNA4-ValTAC	316	55	FBXL3	F-box and leucine rich repeat protein 3
tRNA4-ValTAC	317	55	SLC4A4	solute carrier family 4 member 4
tRNA4-ValTAC	318	55	NCR3LG1	natural killer cell cytotoxicity receptor 3 ligand 1
tRNA4-ValTAC	319	55	SH3TC2	SH3 domain and tetratricopeptide repeats 2
tRNA4-ValTAC	320	55	DDX50	DExD-box helicase 50
tRNA4-ValTAC	321	55	DYRK1A	dual specificity tyrosine phosphorylation regulated kinase 1A
tRNA4-ValTAC	322	55	SIX4	SIX homeobox 4
tRNA4-ValTAC	323	55	PYGO2	pygopus family PHD finger 2
tRNA4-ValTAC	324	55	SLC41A1	solute carrier family 41 member 1
tRNA4-ValTAC	325	54	PARP15	poly(ADP-ribose) polymerase family member 15
tRNA4-ValTAC	326	54	UBXN2B	UBX domain protein 2B
tRNA4-ValTAC	327	54	F8	coagulation factor VIII
tRNA4-ValTAC	328	54	COMMD6	COMM domain containing 6
tRNA4-ValTAC	329	54	BRCC3	BRCA1/BRCA2-containing complex subunit 3
tRNA4-ValTAC	330	54	TNIK	TRAF2 and NCK interacting kinase
tRNA4-ValTAC	331	54	FAM161A	FAM161A, centrosomal protein
tRNA4-ValTAC	332	54	SEC23IP	SEC23 interacting protein
tRNA4-ValTAC	333	54	FAM122C	family with sequence similarity 122C
tRNA4-ValTAC	334	54	COL4A1	collagen type IV alpha 1 chain
tRNA4-ValTAC	335	54	NDUFS4	NADH:ubiquinone oxidoreductase subunit S4
tRNA4-ValTAC	336	54	SLC2A12	solute carrier family 2 member 12
tRNA4-ValTAC	337	54	FXYD3	FXYD domain containing ion transport regulator 3
tRNA4-ValTAC	338	54	DCUN1D1	defective in cullin neddylation 1 domain containing 1
tRNA4-ValTAC	339	54	RANBP9	RAN binding protein 9
tRNA4-ValTAC	340	54	TNKS2	tankyrase 2
tRNA4-ValTAC	341	54	TMEM230	transmembrane protein 230
tRNA4-ValTAC	342	54	UCK2	uridine-cytidine kinase 2
tRNA4-ValTAC	343	54	USP32	ubiquitin specific peptidase 32
tRNA4-ValTAC	344	53	THRB	thyroid hormone receptor beta
tRNA4-ValTAC	345	53	PANK2	pantothenate kinase 2
tRNA4-ValTAC	346	53	ARHGEF17	Rho guanine nucleotide exchange factor 17
tRNA4-ValTAC	347	53	ELOVL7	ELOVL fatty acid elongase 7
tRNA4-ValTAC	348	53	RAP2B	RAP2B, member of RAS oncogene family
tRNA4-ValTAC	349	53	FAM227A	family with sequence similarity 227 member A
tRNA4-ValTAC	350	53	MRPL43	mitochondrial ribosomal protein L43
tRNA4-ValTAC	351	53	ZBTB20	zinc finger and BTB domain containing 20
tRNA4-ValTAC	352	53	ERBIN	erbb2 interacting protein
tRNA4-ValTAC	353	53	RPRD2	regulation of nuclear pre-mRNA domain containing 2
tRNA4-ValTAC	354	53	MFSD6	major facilitator superfamily domain containing 6
tRNA4-ValTAC	355	53	MAP3K13	mitogen-activated protein kinase kinase kinase 13
tRNA4-ValTAC	356	53	CNTNAP3	contactin associated protein like 3
tRNA4-ValTAC	357	53	CCDC68	coiled-coil domain containing 68
tRNA4-ValTAC	358	53	SPART	spartin
tRNA4-ValTAC	359	53	DSE	dermatan sulfate epimerase
tRNA4-ValTAC	360	53	SOX7	SRY-box 7
tRNA4-ValTAC	361	53	FBXO44	F-box protein 44
tRNA4-ValTAC	362	52	VPS35	VPS35, retromer complex component
tRNA4-ValTAC	363	52	ARFGEF3	ARFGEF family member 3
tRNA4-ValTAC	364	52	NPHP3	nephrocystin 3
tRNA4-ValTAC	365	52	45722	membrane associated ring-CH-type finger 6
tRNA4-ValTAC	366	52	ZNF229	zinc finger protein 229
tRNA4-ValTAC	367	52	EIF4E3	eukaryotic translation initiation factor 4E family member 3
tRNA4-ValTAC	368	52	SH3KBP1	SH3 domain containing kinase binding protein 1
tRNA4-ValTAC	369	52	MAPK9	mitogen-activated protein kinase 9
tRNA4-ValTAC	370	52	OLFM4	olfactomedin 4
tRNA4-ValTAC	371	51	YY1AP1	YY1 associated protein 1
tRNA4-ValTAC	372	51	COBL	cordon-bleu WH2 repeat protein
tRNA4-ValTAC	373	51	GBGT1	globoside alpha-1,3-N-acetylgalactosaminyltransferase 1 (FORS blood group)
tRNA4-ValTAC	374	51	FAM129A	family with sequence similarity 129 member A
tRNA4-ValTAC	375	51	PSD3	pleckstrin and Sec7 domain containing 3
tRNA4-ValTAC	376	51	KCNB1	potassium voltage-gated channel subfamily B member 1
tRNA4-ValTAC	377	51	SORBS2	sorbin and SH3 domain containing 2
tRNA4-ValTAC	378	51	CLU	clusterin
tRNA4-ValTAC	379	51	POLR3E	RNA polymerase III subunit E
tRNA4-ValTAC	380	51	CDKN2B	cyclin dependent kinase inhibitor 2B
tRNA4-ValTAC	381	51	LHFPL2	LHFPL tetraspan subfamily member 2
tRNA4-ValTAC	382	51	NOTO	notochord homeobox
tRNA4-ValTAC	383	51	ZBTB14	zinc finger and BTB domain containing 14
tRNA4-ValTAC	384	51	KLHDC1	kelch domain containing 1
tRNA4-ValTAC	385	51	DKK2	dickkopf WNT signaling pathway inhibitor 2
tRNA4-ValTAC	386	51	ATG14	autophagy related 14
tRNA4-ValTAC	387	51	UBASH3B	ubiquitin associated and SH3 domain containing B
tRNA4-ValTAC	388	51	JAK2	Janus kinase 2
tRNA4-ValTAC	389	51	BIK	BCL2 interacting killer
tRNA4-ValTAC	390	51	PHYHD1	phytanoyl-CoA dioxygenase domain containing 1
tRNA4-ValTAC	391	51	EXOSC1	exosome component 1
tRNA4-ValTAC	392	51	KLHL18	kelch like family member 18
tRNA4-ValTAC	393	50	LHFPL3	LHFPL tetraspan subfamily member 3
tRNA4-ValTAC	394	50	DZIP1	DAZ interacting zinc finger protein 1
tRNA4-ValTAC	395	50	CHCHD3	coiled-coil-helix-coiled-coil-helix domain containing 3
tRNA4-ValTAC	396	50	BCOR	BCL6 corepressor
tRNA4-ValTAC	397	50	CCT5	chaperonin containing TCP1 subunit 5
tRNA4-ValTAC	398	50	PGRMC2	progesterone receptor membrane component 2
tRNA4-ValTAC	399	50	TMEFF1	transmembrane protein with EGF like and two follistatin like domains 1
tRNA4-ValTAC	400	50	CPSF6	cleavage and polyadenylation specific factor 6
tRNA4-ValTAC	401	50	MSANTD3-TMEFF1	MSANTD3-TMEFF1 readthrough
tRNA17-ValTAC	1	99	RLF	rearranged L-myc fusion
tRNA17-ValTAC	2	96	CCDC7	coiled-coil domain containing 7
tRNA17-ValTAC	3	96	CNTNAP4	contactin associated protein like 4
tRNA17-ValTAC	4	94	ZNF208	zinc finger protein 208
tRNA17-ValTAC	5	94	EXT1	exostosin glycosyltransferase 1
tRNA17-ValTAC	6	94	VDAC3	voltage dependent anion channel 3
tRNA17-ValTAC	7	94	YAP1	Yes associated protein 1
tRNA17-ValTAC	8	94	DKK1	dickkopf WNT signaling pathway inhibitor 1
tRNA17-ValTAC	9	93	SRSF6	serine and arginine rich splicing factor 6
tRNA17-ValTAC	10	93	MGST1	microsomal glutathione S-transferase 1
tRNA17-ValTAC	11	93	TRIM39	tripartite motif containing 39
tRNA17-ValTAC	12	93	PKD2L2	polycystin 2 like 2, transient receptor potential cation channel
tRNA17-ValTAC	13	93	POGK	pogo transposable element derived with KRAB domain
tRNA17-ValTAC	14	93	CRTAM	cytotoxic and regulatory T cell molecule
tRNA17-ValTAC	15	92	RNF6	ring finger protein 6
tRNA17-ValTAC	16	92	C12orf75	chromosome 12 open reading frame 75
tRNA17-ValTAC	17	92	MAGT1	magnesium transporter 1
tRNA17-ValTAC	18	92	UBP1	upstream binding protein 1
tRNA17-ValTAC	19	91	GCC1	GRIP and coiled-coil domain containing 1
tRNA17-ValTAC	20	91	RNF166	ring finger protein 166
tRNA17-ValTAC	21	90	ASTN1	astrotactin 1
tRNA17-ValTAC	22	90	KCNK10	potassium two pore domain channel subfamily K member 10
tRNA17-ValTAC	23	90	COX18	cytochrome c oxidase assembly factor COX18
tRNA17-ValTAC	24	89	BBS10	Bardet-Biedl syndrome 10
tRNA17-ValTAC	25	89	OCIAD2	OCIA domain containing 2
tRNA17-ValTAC	26	89	ZNF737	zinc finger protein 737
tRNA17-ValTAC	27	89	HDAC9	histone deacetylase 9
tRNA17-ValTAC	28	89	BAZ1A	bromodomain adjacent to zinc finger domain 1A
tRNA17-ValTAC	29	88	SLAIN1	SLAIN motif family member 1
tRNA17-ValTAC	30	88	CFL2	cofilin 2
tRNA17-ValTAC	31	88	OTUB2	OTU deubiquitinase, ubiquitin aldehyde binding 2
tRNA17-ValTAC	32	88	SURF6	surfeit 6
tRNA17-ValTAC	33	88	CTDSP1	CTD small phosphatase 1
tRNA17-ValTAC	34	88	DR1	down-regulator of transcription 1
tRNA17-ValTAC	35	88	MARVELD3	MARVEL domain containing 3
tRNA17-ValTAC	36	88	CDK19	cyclin dependent kinase 19
tRNA17-ValTAC	37	88	ZNF706	zinc finger protein 706
tRNA17-ValTAC	38	88	ABHD6	abhydrolase domain containing 6
tRNA17-ValTAC	39	87	DPP4	dipeptidyl peptidase 4
tRNA17-ValTAC	40	87	PTPRE	protein tyrosine phosphatase, receptor type E
tRNA17-ValTAC	41	87	TGFBR2	transforming growth factor beta receptor 2
tRNA17-ValTAC	42	87	ZNF506	zinc finger protein 506
tRNA17-ValTAC	43	87	HSPA8	heat shock protein family A (Hsp70) member 8
tRNA17-ValTAC	44	86	LRCH2	leucine rich repeats and calponin homology domain containing 2
tRNA17-ValTAC	45	86	NUCB1	nucleobindin 1
tRNA17-ValTAC	46	85	TP53INP1	tumor protein p53 inducible nuclear protein 1
tRNA17-ValTAC	47	85	SRSF12	serine and arginine rich splicing factor 12
tRNA17-ValTAC	48	85	NBEA	neurobeachin
tRNA17-ValTAC	49	85	COA6	cytochrome c oxidase assembly factor 6
tRNA17-ValTAC	50	85	MALT1	MALT1 paracaspase
tRNA17-ValTAC	51	85	VSX2	visual system homeobox 2
tRNA17-ValTAC	52	85	DGKK	diacylglycerol kinase kappa
tRNA17-ValTAC	53	85	EPHA10	EPH receptor A10
tRNA17-ValTAC	54	84	CLEC2B	C-type lectin domain family 2 member B
tRNA17-ValTAC	55	84	CNOT6	CCR4-NOT transcription complex subunit 6
tRNA17-ValTAC	56	84	RPUSD4	RNA pseudouridine synthase D4
tRNA17-ValTAC	57	84	NIT1	nitrilase 1
tRNA17-ValTAC	58	84	HAUS6	HAUS augmin like complex subunit 6
tRNA17-ValTAC	59	84	PCDHB4	protocadherin beta 4
tRNA17-ValTAC	60	84	ZNF260	zinc finger protein 260
tRNA17-ValTAC	61	83	GPD1L	glycerol-3-phosphate dehydrogenase 1 like
tRNA17-ValTAC	62	83	COBLL1	cordon-bleu WH2 repeat protein like 1
tRNA17-ValTAC	63	83	FAM126A	family with sequence similarity 126 member A
tRNA17-ValTAC	64	83	ISCU	iron-sulfur cluster assembly enzyme
tRNA17-ValTAC	65	83	TPMT	thiopurine S-methyltransferase
tRNA17-ValTAC	66	83	MID1IP1	MID1 interacting protein 1
tRNA17-ValTAC	67	83	CLIC4	chloride intracellular channel 4
tRNA17-ValTAC	68	82	MAGI1	membrane associated guanylate kinase, WW and PDZ domain containing 1
tRNA17-ValTAC	69	82	CEP120	centrosomal protein 120
tRNA17-ValTAC	70	82	ENHO	energy homeostasis associated
tRNA17-ValTAC	71	82	KLF12	Kruppel like factor 12
tRNA17-ValTAC	72	82	45907	septin 7
tRNA17-ValTAC	73	82	PRTG	protogenin
tRNA17-ValTAC	74	82	CABIN1	calcineurin binding protein 1
tRNA17-ValTAC	75	81	SLC4A10	solute carrier family 4 member 10
tRNA17-ValTAC	76	81	STAG1	stromal antigen 1
tRNA17-ValTAC	77	81	PCNX1	pecanex 1
tRNA17-ValTAC	78	81	GALNT7	polypeptide N-acetylgalactosaminyltransferase 7
tRNA17-ValTAC	79	81	UNC5C	unc-5 netrin receptor C
tRNA17-ValTAC	80	81	SLC39A10	solute carrier family 39 member 10
tRNA17-ValTAC	81	81	MYSM1	Myb like, SWIRM and MPN domains 1
tRNA17-ValTAC	82	81	NBEAL1	neurobeachin like 1
tRNA17-ValTAC	83	80	45908	septin 8
tRNA17-ValTAC	84	80	KDM5B	lysine demethylase 5B
tRNA17-ValTAC	85	80	PSIP1	PC4 and SFRS1 interacting protein 1
tRNA17-ValTAC	86	80	EIF5B	eukaryotic translation initiation factor 5B
tRNA17-ValTAC	87	79	OPRK1	opioid receptor kappa 1
tRNA17-ValTAC	88	79	NGRN	neugrin, neurite outgrowth associated
tRNA17-ValTAC	89	79	OST4	oligosaccharyltransferase complex subunit 4, non-catalytic
tRNA17-ValTAC	90	79	TMIGD1	transmembrane and immunoglobulin domain containing 1
tRNA17-ValTAC	91	79	LMX1A	LIM homeobox transcription factor 1 alpha
tRNA17-ValTAC	92	79	CAAP1	caspase activity and apoptosis inhibitor 1
tRNA17-ValTAC	93	79	MEF2C	myocyte enhancer factor 2C
tRNA17-ValTAC	94	79	VXN	vexin
tRNA17-ValTAC	95	78	WDHD1	WD repeat and HMG-box DNA binding protein 1
tRNA17-ValTAC	96	78	C5orf63	chromosome 5 open reading frame 63
tRNA17-ValTAC	97	78	PODXL	podocalyxin like
tRNA17-ValTAC	98	78	FASTKD3	FAST kinase domains 3
tRNA17-ValTAC	99	78	PUDP	pseudouridine 5'-phosphatase
tRNA17-ValTAC	100	78	RHOQ	ras homolog family member Q
tRNA17-ValTAC	101	77	PM20D2	peptidase M20 domain containing 2
tRNA17-ValTAC	102	77	NAA15	N(alpha)-acetyltransferase 15, NatA auxiliary subunit
tRNA17-ValTAC	103	77	TMED5	transmembrane p24 trafficking protein 5
tRNA17-ValTAC	104	77	OVOL2	ovo like zinc finger 2
tRNA17-ValTAC	105	77	ZFP62	ZFP62 zinc finger protein
tRNA17-ValTAC	106	76	CCPG1	cell cycle progression 1
tRNA17-ValTAC	107	76	PRDM4	PR/SET domain 4
tRNA17-ValTAC	108	76	FAM135A	family with sequence similarity 135 member A
tRNA17-ValTAC	109	76	PRKAA1	protein kinase AMP-activated catalytic subunit alpha 1
tRNA17-ValTAC	110	76	KDELR2	KDEL endoplasmic reticulum protein retention receptor 2
tRNA17-ValTAC	111	76	KIF5B	kinesin family member 5B
tRNA17-ValTAC	112	76	ARID2	AT-rich interaction domain 2
tRNA17-ValTAC	113	76	SLC25A32	solute carrier family 25 member 32
tRNA17-ValTAC	114	75	SERP1	stress associated endoplasmic reticulum protein 1
tRNA17-ValTAC	115	75	NKAPD1	NKAP domain containing 1
tRNA17-ValTAC	116	75	UGT8	UDP glycosyltransferase 8
tRNA17-ValTAC	117	75	THBS2	thrombospondin 2
tRNA17-ValTAC	118	75	ZNF253	zinc finger protein 253
tRNA17-ValTAC	119	75	TNRC6B	trinucleotide repeat containing 6B
tRNA17-ValTAC	120	74	SELENOI	selenoprotein I
tRNA17-ValTAC	121	74	DFFA	DNA fragmentation factor subunit alpha
tRNA17-ValTAC	122	74	ARL5B	ADP ribosylation factor like GTPase 5B
tRNA17-ValTAC	123	74	ZC2HC1A	zinc finger C2HC-type containing 1A
tRNA17-ValTAC	124	74	ZNF112	zinc finger protein 112
tRNA17-ValTAC	125	74	FHL1	four and a half LIM domains 1
tRNA17-ValTAC	126	74	SLC38A2	solute carrier family 38 member 2
tRNA17-ValTAC	127	73	HLTF	helicase like transcription factor
tRNA17-ValTAC	128	73	SAMD8	sterile alpha motif domain containing 8
tRNA17-ValTAC	129	73	SYT4	synaptotagmin 4
tRNA17-ValTAC	130	73	SYCE1	synaptonemal complex central element protein 1
tRNA17-ValTAC	131	73	DEFB125	defensin beta 125
tRNA17-ValTAC	132	73	SLC6A14	solute carrier family 6 member 14
tRNA17-ValTAC	133	73	NDC1	NDC1 transmembrane nucleoporin
tRNA17-ValTAC	134	72	SMARCC1	SWI/SNF related, matrix associated, actin dependent regulator of chromatin subfamily c member 1
tRNA17-ValTAC	135	72	ZNF624	zinc finger protein 624
tRNA17-ValTAC	136	72	TAF4	TATA-box binding protein associated factor 4
tRNA17-ValTAC	137	72	FKBP5	FKBP prolyl isomerase 5
tRNA17-ValTAC	138	72	SELENOH	selenoprotein H
tRNA17-ValTAC	139	72	MXD1	MAX dimerization protein 1
tRNA17-ValTAC	140	72	PAFAH2	platelet activating factor acetylhydrolase 2
tRNA17-ValTAC	141	72	SAMD4B	sterile alpha motif domain containing 4B
tRNA17-ValTAC	142	72	FOXD4L3	forkhead box D4 like 3
tRNA17-ValTAC	143	71	PKIB	cAMP-dependent protein kinase inhibitor beta
tRNA17-ValTAC	144	71	KHDRBS3	KH RNA binding domain containing, signal transduction associated 3
tRNA17-ValTAC	145	71	ZNF410	zinc finger protein 410
tRNA17-ValTAC	146	71	FOXD4L6	forkhead box D4 like 6
tRNA17-ValTAC	147	71	UBR5	ubiquitin protein ligase E3 component n-recognin 5
tRNA17-ValTAC	148	71	PRKD3	protein kinase D3
tRNA17-ValTAC	149	71	DCTN5	dynactin subunit 5
tRNA17-ValTAC	150	71	MAPK10	mitogen-activated protein kinase 10
tRNA17-ValTAC	151	71	EFR3A	EFR3 homolog A
tRNA17-ValTAC	152	70	POLR3F	RNA polymerase III subunit F
tRNA17-ValTAC	153	70	DRAXIN	dorsal inhibitory axon guidance protein
tRNA17-ValTAC	154	70	PGBD3	piggyBac transposable element derived 3
tRNA17-ValTAC	155	70	ERCC6	ERCC excision repair 6, chromatin remodeling factor
tRNA17-ValTAC	156	70	TSC22D1	TSC22 domain family member 1
tRNA17-ValTAC	157	70	FTO	FTO, alpha-ketoglutarate dependent dioxygenase
tRNA17-ValTAC	158	70	ROBO2	roundabout guidance receptor 2
tRNA17-ValTAC	159	70	YPEL5	yippee like 5
tRNA17-ValTAC	160	70	EPB41	erythrocyte membrane protein band 4.1
tRNA17-ValTAC	161	70	LIN54	lin-54 DREAM MuvB core complex component
tRNA17-ValTAC	162	70	URM1	ubiquitin related modifier 1
tRNA17-ValTAC	163	70	TFG	TRK-fused gene
tRNA17-ValTAC	164	70	RCBTB2	RCC1 and BTB domain containing protein 2
tRNA17-ValTAC	165	69	PRORY	proline rich Y-linked
tRNA17-ValTAC	166	69	TRMT10A	tRNA methyltransferase 10A
tRNA17-ValTAC	167	69	GRIA3	glutamate ionotropic receptor AMPA type subunit 3
tRNA17-ValTAC	168	69	DST	dystonin
tRNA17-ValTAC	169	69	CREBZF	CREB/ATF bZIP transcription factor
tRNA17-ValTAC	170	69	ETF1	eukaryotic translation termination factor 1
tRNA17-ValTAC	171	69	GDPD1	glycerophosphodiester phosphodiesterase domain containing 1
tRNA17-ValTAC	172	69	CUX2	cut like homeobox 2
tRNA17-ValTAC	173	69	MAP3K5	mitogen-activated protein kinase kinase kinase 5
tRNA17-ValTAC	174	69	TET2	tet methylcytosine dioxygenase 2
tRNA17-ValTAC	175	69	NUP210	nucleoporin 210
tRNA17-ValTAC	176	69	C15orf40	chromosome 15 open reading frame 40
tRNA17-ValTAC	177	69	TMEM106B	transmembrane protein 106B
tRNA17-ValTAC	178	69	TSPAN9	tetraspanin 9
tRNA17-ValTAC	179	69	NLRX1	NLR family member X1
tRNA17-ValTAC	180	68	PANX1	pannexin 1
tRNA17-ValTAC	181	68	NDUFC2	NADH:ubiquinone oxidoreductase subunit C2
tRNA17-ValTAC	182	68	F9	coagulation factor IX
tRNA17-ValTAC	183	68	ZNF558	zinc finger protein 558
tRNA17-ValTAC	184	68	GPRIN3	GPRIN family member 3
tRNA17-ValTAC	185	68	ZNF43	zinc finger protein 43
tRNA17-ValTAC	186	68	TGDS	TDP-glucose 4,6-dehydratase
tRNA17-ValTAC	187	68	UST	uronyl 2-sulfotransferase
tRNA17-ValTAC	188	68	F5	coagulation factor V
tRNA17-ValTAC	189	68	FAM210B	family with sequence similarity 210 member B
tRNA17-ValTAC	190	68	AS3MT	arsenite methyltransferase
tRNA17-ValTAC	191	68	EPOR	erythropoietin receptor
tRNA17-ValTAC	192	67	AP1G1	adaptor related protein complex 1 subunit gamma 1
tRNA17-ValTAC	193	67	POU2F1	POU class 2 homeobox 1
tRNA17-ValTAC	194	67	ADAM22	ADAM metallopeptidase domain 22
tRNA17-ValTAC	195	67	ZNF880	zinc finger protein 880
tRNA17-ValTAC	196	67	ZNF766	zinc finger protein 766
tRNA17-ValTAC	197	67	NFATC1	nuclear factor of activated T cells 1
tRNA17-ValTAC	198	66	ARID4B	AT-rich interaction domain 4B
tRNA17-ValTAC	199	66	COLEC12	collectin subfamily member 12
tRNA17-ValTAC	200	66	RIMKLA	ribosomal modification protein rimK like family member A
tRNA17-ValTAC	201	66	HIPK2	homeodomain interacting protein kinase 2
tRNA17-ValTAC	202	66	IFNAR1	interferon alpha and beta receptor subunit 1
tRNA17-ValTAC	203	66	EFNB2	ephrin B2
tRNA17-ValTAC	204	65	SLC9A7	solute carrier family 9 member A7
tRNA17-ValTAC	205	65	SMAD2	SMAD family member 2
tRNA17-ValTAC	206	65	FRMD4B	FERM domain containing 4B
tRNA17-ValTAC	207	65	SLC35F5	solute carrier family 35 member F5
tRNA17-ValTAC	208	65	WAPL	WAPL cohesin release factor
tRNA17-ValTAC	209	65	TTL	tubulin tyrosine ligase
tRNA17-ValTAC	210	65	ERLIN2	ER lipid raft associated 2
tRNA17-ValTAC	211	65	CNTNAP3B	contactin associated protein like 3B
tRNA17-ValTAC	212	65	FRMD3	FERM domain containing 3
tRNA17-ValTAC	213	65	KIAA0319	KIAA0319
tRNA17-ValTAC	214	65	ALPK3	alpha kinase 3
tRNA17-ValTAC	215	65	NT5DC3	5'-nucleotidase domain containing 3
tRNA17-ValTAC	216	64	NLRP1	NLR family pyrin domain containing 1
tRNA17-ValTAC	217	64	TGFB3	transforming growth factor beta 3
tRNA17-ValTAC	218	64	SLC36A1	solute carrier family 36 member 1
tRNA17-ValTAC	219	64	SPRY3	sprouty RTK signaling antagonist 3
tRNA17-ValTAC	220	64	DAB2IP	DAB2 interacting protein
tRNA17-ValTAC	221	64	SMAD5	SMAD family member 5
tRNA17-ValTAC	222	64	ZNF696	zinc finger protein 696
tRNA17-ValTAC	223	64	LNX2	ligand of numb-protein X 2
tRNA17-ValTAC	224	64	DMRT2	doublesex and mab-3 related transcription factor 2
tRNA17-ValTAC	225	64	FOXR2	forkhead box R2
tRNA17-ValTAC	226	63	OR6A2	olfactory receptor family 6 subfamily A member 2
tRNA17-ValTAC	227	63	PAXBP1	PAX3 and PAX7 binding protein 1
tRNA17-ValTAC	228	63	RNPC3	RNA binding region (RNP1, RRM) containing 3
tRNA17-ValTAC	229	63	DNAJC10	DnaJ heat shock protein family (Hsp40) member C10
tRNA17-ValTAC	230	63	USP36	ubiquitin specific peptidase 36
tRNA17-ValTAC	231	63	SLC25A43	solute carrier family 25 member 43
tRNA17-ValTAC	232	63	ZNF99	zinc finger protein 99
tRNA17-ValTAC	233	63	ZNF674	zinc finger protein 674
tRNA17-ValTAC	234	63	CYP4A22	cytochrome P450 family 4 subfamily A member 22
tRNA17-ValTAC	235	63	WASL	Wiskott-Aldrich syndrome like
tRNA17-ValTAC	236	62	NETO1	neuropilin and tolloid like 1
tRNA17-ValTAC	237	62	ZFHX3	zinc finger homeobox 3
tRNA17-ValTAC	238	62	GGA3	golgi associated, gamma adaptin ear containing, ARF binding protein 3
tRNA17-ValTAC	239	62	RANBP2	RAN binding protein 2
tRNA17-ValTAC	240	62	ACPP	acid phosphatase, prostate
tRNA17-ValTAC	241	62	DCAF17	DDB1 and CUL4 associated factor 17
tRNA17-ValTAC	242	62	FAM13B	family with sequence similarity 13 member B
tRNA17-ValTAC	243	62	SKAP2	src kinase associated phosphoprotein 2
tRNA17-ValTAC	244	62	BMPR1B	bone morphogenetic protein receptor type 1B
tRNA17-ValTAC	245	62	TOR1AIP1	torsin 1A interacting protein 1
tRNA17-ValTAC	246	62	SELENOF	selenoprotein F
tRNA17-ValTAC	247	61	TMEM135	transmembrane protein 135
tRNA17-ValTAC	248	61	SLC26A3	solute carrier family 26 member 3
tRNA17-ValTAC	249	61	C17orf102	chromosome 17 open reading frame 102
tRNA17-ValTAC	250	61	JHY	junctional cadherin complex regulator
tRNA17-ValTAC	251	61	FBXO21	F-box protein 21
tRNA17-ValTAC	252	61	KIAA1324	KIAA1324
tRNA17-ValTAC	253	61	UBE2D2	ubiquitin conjugating enzyme E2 D2
tRNA17-ValTAC	254	61	MRFAP1	Morf4 family associated protein 1
tRNA17-ValTAC	255	61	TRIP12	thyroid hormone receptor interactor 12
tRNA17-ValTAC	256	61	CCDC148	coiled-coil domain containing 148
tRNA17-ValTAC	257	61	UBE2K	ubiquitin conjugating enzyme E2 K
tRNA17-ValTAC	258	60	MGAT2	mannosyl (alpha-1,6-)-glycoprotein beta-1,2-N-acetylglucosaminyltransferase
tRNA17-ValTAC	259	60	SBDS	SBDS, ribosome maturation factor
tRNA17-ValTAC	260	60	CTNNAL1	catenin alpha like 1
tRNA17-ValTAC	261	60	PNPLA8	patatin like phospholipase domain containing 8
tRNA17-ValTAC	262	60	TRIM7	tripartite motif containing 7
tRNA17-ValTAC	263	60	HMGN2	high mobility group nucleosomal binding domain 2
tRNA17-ValTAC	264	60	DYRK2	dual specificity tyrosine phosphorylation regulated kinase 2
tRNA17-ValTAC	265	60	IL15	interleukin 15
tRNA17-ValTAC	266	59	NR3C1	nuclear receptor subfamily 3 group C member 1
tRNA17-ValTAC	267	59	SLC5A12	solute carrier family 5 member 12
tRNA17-ValTAC	268	59	CAMK4	calcium/calmodulin dependent protein kinase IV
tRNA17-ValTAC	269	59	SVIP	small VCP interacting protein
tRNA17-ValTAC	270	59	ADAMTS3	ADAM metallopeptidase with thrombospondin type 1 motif 3
tRNA17-ValTAC	271	59	ZKSCAN1	zinc finger with KRAB and SCAN domains 1
tRNA17-ValTAC	272	59	LBR	lamin B receptor
tRNA17-ValTAC	273	59	CRISPLD1	cysteine rich secretory protein LCCL domain containing 1
tRNA17-ValTAC	274	59	NPM1	nucleophosmin 1
tRNA17-ValTAC	275	59	TGIF1	TGFB induced factor homeobox 1
tRNA17-ValTAC	276	59	E2F3	E2F transcription factor 3
tRNA17-ValTAC	277	59	CD40	CD40 molecule
tRNA17-ValTAC	278	59	TCTN1	tectonic family member 1
tRNA17-ValTAC	279	59	TARDBP	TAR DNA binding protein
tRNA17-ValTAC	280	59	FUBP3	far upstream element binding protein 3
tRNA17-ValTAC	281	59	NLK	nemo like kinase
tRNA17-ValTAC	282	58	DIP2B	disco interacting protein 2 homolog B
tRNA17-ValTAC	283	58	KCNK1	potassium two pore domain channel subfamily K member 1
tRNA17-ValTAC	284	58	PAPOLA	poly(A) polymerase alpha
tRNA17-ValTAC	285	58	DMD	dystrophin
tRNA17-ValTAC	286	58	MAP10	microtubule associated protein 10
tRNA17-ValTAC	287	58	CDC27	cell division cycle 27
tRNA17-ValTAC	288	58	ZXDA	zinc finger X-linked duplicated A
tRNA17-ValTAC	289	58	APPBP2	amyloid beta precursor protein binding protein 2
tRNA17-ValTAC	290	58	TMEM116	transmembrane protein 116
tRNA17-ValTAC	291	57	ABCG2	ATP binding cassette subfamily G member 2 (Junior blood group)
tRNA17-ValTAC	292	57	EFNA5	ephrin A5
tRNA17-ValTAC	293	57	C19orf12	chromosome 19 open reading frame 12
tRNA17-ValTAC	294	57	RAB32	RAB32, member RAS oncogene family
tRNA17-ValTAC	295	57	TCAF1	TRPM8 channel associated factor 1
tRNA17-ValTAC	296	57	RCBTB1	RCC1 and BTB domain containing protein 1
tRNA17-ValTAC	297	57	ZFP90	ZFP90 zinc finger protein
tRNA17-ValTAC	298	57	NFIB	nuclear factor I B
tRNA17-ValTAC	299	57	PHOSPHO1	phosphoethanolamine/phosphocholine phosphatase
tRNA17-ValTAC	300	57	SHANK2	SH3 and multiple ankyrin repeat domains 2
tRNA17-ValTAC	301	57	ZNF385B	zinc finger protein 385B
tRNA17-ValTAC	302	57	PIAS1	protein inhibitor of activated STAT 1
tRNA17-ValTAC	303	56	AHRR	aryl-hydrocarbon receptor repressor
tRNA17-ValTAC	304	56	NLGN3	neuroligin 3
tRNA17-ValTAC	305	56	RBL2	RB transcriptional corepressor like 2
tRNA17-ValTAC	306	56	ADD2	adducin 2
tRNA17-ValTAC	307	56	USH2A	usherin
tRNA17-ValTAC	308	56	KLHL31	kelch like family member 31
tRNA17-ValTAC	309	56	VMA21	VMA21, vacuolar ATPase assembly factor
tRNA17-ValTAC	310	56	FAM171A1	family with sequence similarity 171 member A1
tRNA17-ValTAC	311	56	CHRNB3	cholinergic receptor nicotinic beta 3 subunit
tRNA17-ValTAC	312	56	PCDH20	protocadherin 20
tRNA17-ValTAC	313	56	CD274	CD274 molecule
tRNA17-ValTAC	314	56	CEP350	centrosomal protein 350
tRNA17-ValTAC	315	55	ALPK1	alpha kinase 1
tRNA17-ValTAC	316	55	FBXL3	F-box and leucine rich repeat protein 3
tRNA17-ValTAC	317	55	SLC4A4	solute carrier family 4 member 4
tRNA17-ValTAC	318	55	NCR3LG1	natural killer cell cytotoxicity receptor 3 ligand 1
tRNA17-ValTAC	319	55	SH3TC2	SH3 domain and tetratricopeptide repeats 2
tRNA17-ValTAC	320	55	DDX50	DExD-box helicase 50
tRNA17-ValTAC	321	55	DYRK1A	dual specificity tyrosine phosphorylation regulated kinase 1A
tRNA17-ValTAC	322	55	SIX4	SIX homeobox 4
tRNA17-ValTAC	323	55	PYGO2	pygopus family PHD finger 2
tRNA17-ValTAC	324	55	SLC41A1	solute carrier family 41 member 1
tRNA17-ValTAC	325	54	PARP15	poly(ADP-ribose) polymerase family member 15
tRNA17-ValTAC	326	54	UBXN2B	UBX domain protein 2B
tRNA17-ValTAC	327	54	F8	coagulation factor VIII
tRNA17-ValTAC	328	54	COMMD6	COMM domain containing 6
tRNA17-ValTAC	329	54	BRCC3	BRCA1/BRCA2-containing complex subunit 3
tRNA17-ValTAC	330	54	TNIK	TRAF2 and NCK interacting kinase
tRNA17-ValTAC	331	54	FAM161A	FAM161A, centrosomal protein
tRNA17-ValTAC	332	54	SEC23IP	SEC23 interacting protein
tRNA17-ValTAC	333	54	FAM122C	family with sequence similarity 122C
tRNA17-ValTAC	334	54	COL4A1	collagen type IV alpha 1 chain
tRNA17-ValTAC	335	54	NDUFS4	NADH:ubiquinone oxidoreductase subunit S4
tRNA17-ValTAC	336	54	SLC2A12	solute carrier family 2 member 12
tRNA17-ValTAC	337	54	FXYD3	FXYD domain containing ion transport regulator 3
tRNA17-ValTAC	338	54	DCUN1D1	defective in cullin neddylation 1 domain containing 1
tRNA17-ValTAC	339	54	RANBP9	RAN binding protein 9
tRNA17-ValTAC	340	54	TNKS2	tankyrase 2
tRNA17-ValTAC	341	54	TMEM230	transmembrane protein 230
tRNA17-ValTAC	342	54	UCK2	uridine-cytidine kinase 2
tRNA17-ValTAC	343	54	USP32	ubiquitin specific peptidase 32
tRNA17-ValTAC	344	53	THRB	thyroid hormone receptor beta
tRNA17-ValTAC	345	53	PANK2	pantothenate kinase 2
tRNA17-ValTAC	346	53	ARHGEF17	Rho guanine nucleotide exchange factor 17
tRNA17-ValTAC	347	53	ELOVL7	ELOVL fatty acid elongase 7
tRNA17-ValTAC	348	53	RAP2B	RAP2B, member of RAS oncogene family
tRNA17-ValTAC	349	53	FAM227A	family with sequence similarity 227 member A
tRNA17-ValTAC	350	53	MRPL43	mitochondrial ribosomal protein L43
tRNA17-ValTAC	351	53	ZBTB20	zinc finger and BTB domain containing 20
tRNA17-ValTAC	352	53	ERBIN	erbb2 interacting protein
tRNA17-ValTAC	353	53	RPRD2	regulation of nuclear pre-mRNA domain containing 2
tRNA17-ValTAC	354	53	MFSD6	major facilitator superfamily domain containing 6
tRNA17-ValTAC	355	53	MAP3K13	mitogen-activated protein kinase kinase kinase 13
tRNA17-ValTAC	356	53	CNTNAP3	contactin associated protein like 3
tRNA17-ValTAC	357	53	CCDC68	coiled-coil domain containing 68
tRNA17-ValTAC	358	53	SPART	spartin
tRNA17-ValTAC	359	53	DSE	dermatan sulfate epimerase
tRNA17-ValTAC	360	53	SOX7	SRY-box 7
tRNA17-ValTAC	361	53	FBXO44	F-box protein 44
tRNA17-ValTAC	362	52	VPS35	VPS35, retromer complex component
tRNA17-ValTAC	363	52	ARFGEF3	ARFGEF family member 3
tRNA17-ValTAC	364	52	NPHP3	nephrocystin 3
tRNA17-ValTAC	365	52	45722	membrane associated ring-CH-type finger 6
tRNA17-ValTAC	366	52	ZNF229	zinc finger protein 229
tRNA17-ValTAC	367	52	EIF4E3	eukaryotic translation initiation factor 4E family member 3
tRNA17-ValTAC	368	52	SH3KBP1	SH3 domain containing kinase binding protein 1
tRNA17-ValTAC	369	52	MAPK9	mitogen-activated protein kinase 9
tRNA17-ValTAC	370	52	OLFM4	olfactomedin 4
tRNA17-ValTAC	371	51	YY1AP1	YY1 associated protein 1
tRNA17-ValTAC	372	51	COBL	cordon-bleu WH2 repeat protein
tRNA17-ValTAC	373	51	GBGT1	globoside alpha-1,3-N-acetylgalactosaminyltransferase 1 (FORS blood group)
tRNA17-ValTAC	374	51	FAM129A	family with sequence similarity 129 member A
tRNA17-ValTAC	375	51	PSD3	pleckstrin and Sec7 domain containing 3
tRNA17-ValTAC	376	51	KCNB1	potassium voltage-gated channel subfamily B member 1
tRNA17-ValTAC	377	51	SORBS2	sorbin and SH3 domain containing 2
tRNA17-ValTAC	378	51	CLU	clusterin
tRNA17-ValTAC	379	51	POLR3E	RNA polymerase III subunit E
tRNA17-ValTAC	380	51	CDKN2B	cyclin dependent kinase inhibitor 2B
tRNA17-ValTAC	381	51	LHFPL2	LHFPL tetraspan subfamily member 2
tRNA17-ValTAC	382	51	NOTO	notochord homeobox
tRNA17-ValTAC	383	51	ZBTB14	zinc finger and BTB domain containing 14
tRNA17-ValTAC	384	51	KLHDC1	kelch domain containing 1
tRNA17-ValTAC	385	51	DKK2	dickkopf WNT signaling pathway inhibitor 2
tRNA17-ValTAC	386	51	ATG14	autophagy related 14
tRNA17-ValTAC	387	51	UBASH3B	ubiquitin associated and SH3 domain containing B
tRNA17-ValTAC	388	51	JAK2	Janus kinase 2
tRNA17-ValTAC	389	51	BIK	BCL2 interacting killer
tRNA17-ValTAC	390	51	PHYHD1	phytanoyl-CoA dioxygenase domain containing 1
tRNA17-ValTAC	391	51	EXOSC1	exosome component 1
tRNA17-ValTAC	392	51	KLHL18	kelch like family member 18
tRNA17-ValTAC	393	50	LHFPL3	LHFPL tetraspan subfamily member 3
tRNA17-ValTAC	394	50	DZIP1	DAZ interacting zinc finger protein 1
tRNA17-ValTAC	395	50	CHCHD3	coiled-coil-helix-coiled-coil-helix domain containing 3
tRNA17-ValTAC	396	50	BCOR	BCL6 corepressor
tRNA17-ValTAC	397	50	CCT5	chaperonin containing TCP1 subunit 5
tRNA17-ValTAC	398	50	PGRMC2	progesterone receptor membrane component 2
tRNA17-ValTAC	399	50	TMEFF1	transmembrane protein with EGF like and two follistatin like domains 1
tRNA17-ValTAC	400	50	CPSF6	cleavage and polyadenylation specific factor 6
tRNA17-ValTAC	401	50	MSANTD3-TMEFF1	MSANTD3-TMEFF1 readthrough
tRNA68-GlyGCC	1	96	ABHD17B	abhydrolase domain containing 17B
tRNA68-GlyGCC	2	96	NDFIP2	Nedd4 family interacting protein 2
tRNA68-GlyGCC	3	95	KCNK10	potassium two pore domain channel subfamily K member 10
tRNA68-GlyGCC	4	95	RNF103	ring finger protein 103
tRNA68-GlyGCC	5	95	CXXC4	CXXC finger protein 4
tRNA68-GlyGCC	6	95	OXTR	oxytocin receptor
tRNA68-GlyGCC	7	94	WDR44	WD repeat domain 44
tRNA68-GlyGCC	8	94	OSER1	oxidative stress responsive serine rich 1
tRNA68-GlyGCC	9	93	YES1	YES proto-oncogene 1, Src family tyrosine kinase
tRNA68-GlyGCC	10	93	TWF1	twinfilin actin binding protein 1
tRNA68-GlyGCC	11	93	KIAA1211	KIAA1211
tRNA68-GlyGCC	12	92	SMR3B	submaxillary gland androgen regulated protein 3B
tRNA68-GlyGCC	13	92	MREG	melanoregulin
tRNA68-GlyGCC	14	92	AZI2	5-azacytidine induced 2
tRNA68-GlyGCC	15	92	MBNL1	muscleblind like splicing regulator 1
tRNA68-GlyGCC	16	90	TMEM229A	transmembrane protein 229A
tRNA68-GlyGCC	17	90	TMEM108	transmembrane protein 108
tRNA68-GlyGCC	18	90	TRIB1	tribbles pseudokinase 1
tRNA68-GlyGCC	19	89	ST3GAL1	ST3 beta-galactoside alpha-2,3-sialyltransferase 1
tRNA68-GlyGCC	20	89	GPATCH8	G-patch domain containing 8
tRNA68-GlyGCC	21	89	HCFC2	host cell factor C2
tRNA68-GlyGCC	22	89	CD302	CD302 molecule
tRNA68-GlyGCC	23	89	LY75-CD302	LY75-CD302 readthrough
tRNA68-GlyGCC	24	89	ADRB1	adrenoceptor beta 1
tRNA68-GlyGCC	25	88	FAM117B	family with sequence similarity 117 member B
tRNA68-GlyGCC	26	88	WDR43	WD repeat domain 43
tRNA68-GlyGCC	27	88	AXIN2	axin 2
tRNA68-GlyGCC	28	88	PDE4D	phosphodiesterase 4D
tRNA68-GlyGCC	29	88	ZZZ3	zinc finger ZZ-type containing 3
tRNA68-GlyGCC	30	88	PPP1R14C	protein phosphatase 1 regulatory inhibitor subunit 14C
tRNA68-GlyGCC	31	87	DHX40	DEAH-box helicase 40
tRNA68-GlyGCC	32	87	CPED1	cadherin like and PC-esterase domain containing 1
tRNA68-GlyGCC	33	87	JCHAIN	joining chain of multimeric IgA and IgM
tRNA68-GlyGCC	34	87	PFKFB3	6-phosphofructo-2-kinase/fructose-2,6-biphosphatase 3
tRNA68-GlyGCC	35	87	TMEFF2	transmembrane protein with EGF like and two follistatin like domains 2
tRNA68-GlyGCC	36	86	TMED7	transmembrane p24 trafficking protein 7
tRNA68-GlyGCC	37	86	SLC6A15	solute carrier family 6 member 15
tRNA68-GlyGCC	38	86	SMARCA2	SWI/SNF related, matrix associated, actin dependent regulator of chromatin, subfamily a, member 2
tRNA68-GlyGCC	39	85	RBM43	RNA binding motif protein 43
tRNA68-GlyGCC	40	85	GNG12	G protein subunit gamma 12
tRNA68-GlyGCC	41	85	EPHB1	EPH receptor B1
tRNA68-GlyGCC	42	85	MYBL1	MYB proto-oncogene like 1
tRNA68-GlyGCC	43	85	FAM216A	family with sequence similarity 216 member A
tRNA68-GlyGCC	44	85	ACER3	alkaline ceramidase 3
tRNA68-GlyGCC	45	85	SQSTM1	sequestosome 1
tRNA68-GlyGCC	46	84	PAQR3	progestin and adipoQ receptor family member 3
tRNA68-GlyGCC	47	84	CYREN	cell cycle regulator of NHEJ
tRNA68-GlyGCC	48	84	ARPP21	cAMP regulated phosphoprotein 21
tRNA68-GlyGCC	49	84	BCL2L15	BCL2 like 15
tRNA68-GlyGCC	50	84	KDM1B	lysine demethylase 1B
tRNA68-GlyGCC	51	84	IKZF3	IKAROS family zinc finger 3
tRNA68-GlyGCC	52	84	GRM8	glutamate metabotropic receptor 8
tRNA68-GlyGCC	53	84	RAET1E	retinoic acid early transcript 1E
tRNA68-GlyGCC	54	83	DNAJB14	DnaJ heat shock protein family (Hsp40) member B14
tRNA68-GlyGCC	55	83	CPD	carboxypeptidase D
tRNA68-GlyGCC	56	83	TNFAIP8	TNF alpha induced protein 8
tRNA68-GlyGCC	57	83	USP5	ubiquitin specific peptidase 5
tRNA68-GlyGCC	58	83	STMN4	stathmin 4
tRNA68-GlyGCC	59	83	CD44	CD44 molecule (Indian blood group)
tRNA68-GlyGCC	60	82	STRN	striatin
tRNA68-GlyGCC	61	82	CYSLTR1	cysteinyl leukotriene receptor 1
tRNA68-GlyGCC	62	82	MCM8	minichromosome maintenance 8 homologous recombination repair factor
tRNA68-GlyGCC	63	82	PTPRF	protein tyrosine phosphatase, receptor type F
tRNA68-GlyGCC	64	82	MAN2B2	mannosidase alpha class 2B member 2
tRNA68-GlyGCC	65	81	FAM3B	family with sequence similarity 3 member B
tRNA68-GlyGCC	66	81	TRHDE	thyrotropin releasing hormone degrading enzyme
tRNA68-GlyGCC	67	81	HOOK1	hook microtubule tethering protein 1
tRNA68-GlyGCC	68	81	AGL	amylo-alpha-1, 6-glucosidase, 4-alpha-glucanotransferase
tRNA68-GlyGCC	69	81	TTC9	tetratricopeptide repeat domain 9
tRNA68-GlyGCC	70	81	RPP30	ribonuclease P/MRP subunit p30
tRNA68-GlyGCC	71	80	SKIL	SKI like proto-oncogene
tRNA68-GlyGCC	72	80	CXCL12	C-X-C motif chemokine ligand 12
tRNA68-GlyGCC	73	80	SLC25A36	solute carrier family 25 member 36
tRNA68-GlyGCC	74	80	TTC32	tetratricopeptide repeat domain 32
tRNA68-GlyGCC	75	80	FKBP3	FKBP prolyl isomerase 3
tRNA68-GlyGCC	76	80	DIPK1A	divergent protein kinase domain 1A
tRNA68-GlyGCC	77	79	KCNJ15	potassium voltage-gated channel subfamily J member 15
tRNA68-GlyGCC	78	79	CSNK1G3	casein kinase 1 gamma 3
tRNA68-GlyGCC	79	79	MINAR1	membrane integral NOTCH2 associated receptor 1
tRNA68-GlyGCC	80	79	UBE2D3	ubiquitin conjugating enzyme E2 D3
tRNA68-GlyGCC	81	78	GAPVD1	GTPase activating protein and VPS9 domains 1
tRNA68-GlyGCC	82	78	PSME4	proteasome activator subunit 4
tRNA68-GlyGCC	83	78	EEF1AKNMT	eEF1A lysine and N-terminal methyltransferase
tRNA68-GlyGCC	84	77	FOXJ3	forkhead box J3
tRNA68-GlyGCC	85	77	SOBP	sine oculis binding protein homolog
tRNA68-GlyGCC	86	77	CASKIN2	CASK interacting protein 2
tRNA68-GlyGCC	87	77	MAPK10	mitogen-activated protein kinase 10
tRNA68-GlyGCC	88	77	MBD2	methyl-CpG binding domain protein 2
tRNA68-GlyGCC	89	77	SESTD1	SEC14 and spectrin domain containing 1
tRNA68-GlyGCC	90	77	TFAM	transcription factor A, mitochondrial
tRNA68-GlyGCC	91	77	NET1	neuroepithelial cell transforming 1
tRNA68-GlyGCC	92	77	BANK1	B cell scaffold protein with ankyrin repeats 1
tRNA68-GlyGCC	93	77	GPATCH2L	G-patch domain containing 2 like
tRNA68-GlyGCC	94	76	LIPH	lipase H
tRNA68-GlyGCC	95	76	DOK6	docking protein 6
tRNA68-GlyGCC	96	76	AKAP17A	A-kinase anchoring protein 17A
tRNA68-GlyGCC	97	76	GABRA1	gamma-aminobutyric acid type A receptor alpha1 subunit
tRNA68-GlyGCC	98	76	VAMP1	vesicle associated membrane protein 1
tRNA68-GlyGCC	99	76	PLAGL2	PLAG1 like zinc finger 2
tRNA68-GlyGCC	100	76	HBZ	hemoglobin subunit zeta
tRNA68-GlyGCC	101	75	TYRP1	tyrosinase related protein 1
tRNA68-GlyGCC	102	75	RBM11	RNA binding motif protein 11
tRNA68-GlyGCC	103	75	FGF18	fibroblast growth factor 18
tRNA68-GlyGCC	104	75	TNKS1BP1	tankyrase 1 binding protein 1
tRNA68-GlyGCC	105	75	TDRD10	tudor domain containing 10
tRNA68-GlyGCC	106	75	KLF12	Kruppel like factor 12
tRNA68-GlyGCC	107	75	TMEM168	transmembrane protein 168
tRNA68-GlyGCC	108	75	SP3	Sp3 transcription factor
tRNA68-GlyGCC	109	75	CSTF2T	cleavage stimulation factor subunit 2 tau variant
tRNA68-GlyGCC	110	74	ABLIM1	actin binding LIM protein 1
tRNA68-GlyGCC	111	74	SERPINH1	serpin family H member 1
tRNA68-GlyGCC	112	74	OSTC	oligosaccharyltransferase complex non-catalytic subunit
tRNA68-GlyGCC	113	74	KLF10	Kruppel like factor 10
tRNA68-GlyGCC	114	74	ZCCHC2	zinc finger CCHC-type containing 2
tRNA68-GlyGCC	115	74	HIPK2	homeodomain interacting protein kinase 2
tRNA68-GlyGCC	116	73	MPZ	myelin protein zero
tRNA68-GlyGCC	117	73	BBOF1	basal body orientation factor 1
tRNA68-GlyGCC	118	73	LPAR1	lysophosphatidic acid receptor 1
tRNA68-GlyGCC	119	73	APOBEC4	apolipoprotein B mRNA editing enzyme catalytic polypeptide like 4
tRNA68-GlyGCC	120	73	PTPRQ	protein tyrosine phosphatase, receptor type Q
tRNA68-GlyGCC	121	73	FZD4	frizzled class receptor 4
tRNA68-GlyGCC	122	73	SPRY4	sprouty RTK signaling antagonist 4
tRNA68-GlyGCC	123	72	TMEM174	transmembrane protein 174
tRNA68-GlyGCC	124	72	MACF1	microtubule-actin crosslinking factor 1
tRNA68-GlyGCC	125	72	BMP2	bone morphogenetic protein 2
tRNA68-GlyGCC	126	71	CHTOP	chromatin target of PRMT1
tRNA68-GlyGCC	127	71	GTF2IRD1	GTF2I repeat domain containing 1
tRNA68-GlyGCC	128	71	BRWD1	bromodomain and WD repeat domain containing 1
tRNA68-GlyGCC	129	71	PDIK1L	PDLIM1 interacting kinase 1 like
tRNA68-GlyGCC	130	71	SIX1	SIX homeobox 1
tRNA68-GlyGCC	131	70	SLC35D1	solute carrier family 35 member D1
tRNA68-GlyGCC	132	70	GALNT13	polypeptide N-acetylgalactosaminyltransferase 13
tRNA68-GlyGCC	133	70	DMXL1	Dmx like 1
tRNA68-GlyGCC	134	69	NOL4L	nucleolar protein 4 like
tRNA68-GlyGCC	135	69	ZNF783	zinc finger family member 783
tRNA68-GlyGCC	136	69	WNT9B	Wnt family member 9B
tRNA68-GlyGCC	137	69	SEC14L2	SEC14 like lipid binding 2
tRNA68-GlyGCC	138	69	MRPL43	mitochondrial ribosomal protein L43
tRNA68-GlyGCC	139	69	RAB21	RAB21, member RAS oncogene family
tRNA68-GlyGCC	140	68	RREB1	ras responsive element binding protein 1
tRNA68-GlyGCC	141	68	PDE1C	phosphodiesterase 1C
tRNA68-GlyGCC	142	68	ESYT2	extended synaptotagmin 2
tRNA68-GlyGCC	143	68	NNT	nicotinamide nucleotide transhydrogenase
tRNA68-GlyGCC	144	68	PADI2	peptidyl arginine deiminase 2
tRNA68-GlyGCC	145	68	HIBADH	3-hydroxyisobutyrate dehydrogenase
tRNA68-GlyGCC	146	68	HAPLN1	hyaluronan and proteoglycan link protein 1
tRNA68-GlyGCC	147	68	SLC25A21	solute carrier family 25 member 21
tRNA68-GlyGCC	148	68	ST8SIA4	ST8 alpha-N-acetyl-neuraminide alpha-2,8-sialyltransferase 4
tRNA68-GlyGCC	149	68	KIAA1217	KIAA1217
tRNA68-GlyGCC	150	68	RASSF8	Ras association domain family member 8
tRNA68-GlyGCC	151	67	HPGDS	hematopoietic prostaglandin D synthase
tRNA68-GlyGCC	152	67	MIPOL1	mirror-image polydactyly 1
tRNA68-GlyGCC	153	67	SNX4	sorting nexin 4
tRNA68-GlyGCC	154	67	ARHGEF37	Rho guanine nucleotide exchange factor 37
tRNA68-GlyGCC	155	66	ZNF280D	zinc finger protein 280D
tRNA68-GlyGCC	156	66	SYNDIG1L	synapse differentiation inducing 1 like
tRNA68-GlyGCC	157	66	LILRB4	leukocyte immunoglobulin like receptor B4
tRNA68-GlyGCC	158	66	C7orf77	chromosome 7 open reading frame 77
tRNA68-GlyGCC	159	66	LRRTM2	leucine rich repeat transmembrane neuronal 2
tRNA68-GlyGCC	160	66	ERGIC1	endoplasmic reticulum-golgi intermediate compartment 1
tRNA68-GlyGCC	161	66	KCMF1	potassium channel modulatory factor 1
tRNA68-GlyGCC	162	65	C2CD2	C2 calcium dependent domain containing 2
tRNA68-GlyGCC	163	65	PPFIA1	PTPRF interacting protein alpha 1
tRNA68-GlyGCC	164	65	CP	ceruloplasmin
tRNA68-GlyGCC	165	65	ARHGAP42	Rho GTPase activating protein 42
tRNA68-GlyGCC	166	65	TLL1	tolloid like 1
tRNA68-GlyGCC	167	65	LOC149373	uncharacterized LOC149373
tRNA68-GlyGCC	168	65	CCDC40	coiled-coil domain containing 40
tRNA68-GlyGCC	169	65	SCAI	suppressor of cancer cell invasion
tRNA68-GlyGCC	170	65	PAN3	poly(A) specific ribonuclease subunit PAN3
tRNA68-GlyGCC	171	65	RNF44	ring finger protein 44
tRNA68-GlyGCC	172	65	SGK1	serum/glucocorticoid regulated kinase 1
tRNA68-GlyGCC	173	64	C1orf74	chromosome 1 open reading frame 74
tRNA68-GlyGCC	174	64	GDA	guanine deaminase
tRNA68-GlyGCC	175	64	PUS10	pseudouridine synthase 10
tRNA68-GlyGCC	176	64	MRPS18C	mitochondrial ribosomal protein S18C
tRNA68-GlyGCC	177	64	MRPL35	mitochondrial ribosomal protein L35
tRNA68-GlyGCC	178	64	DNAJC25	DnaJ heat shock protein family (Hsp40) member C25
tRNA68-GlyGCC	179	63	GSTA1	glutathione S-transferase alpha 1
tRNA68-GlyGCC	180	63	PTCHD1	patched domain containing 1
tRNA68-GlyGCC	181	63	SHQ1	SHQ1, H/ACA ribonucleoprotein assembly factor
tRNA68-GlyGCC	182	63	CASR	calcium sensing receptor
tRNA68-GlyGCC	183	62	BCAT2	branched chain amino acid transaminase 2
tRNA68-GlyGCC	184	62	HTR2C	5-hydroxytryptamine receptor 2C
tRNA68-GlyGCC	185	62	DCBLD2	discoidin, CUB and LCCL domain containing 2
tRNA68-GlyGCC	186	61	FLG2	filaggrin family member 2
tRNA68-GlyGCC	187	61	ZRANB2	zinc finger RANBP2-type containing 2
tRNA68-GlyGCC	188	61	SLC12A1	solute carrier family 12 member 1
tRNA68-GlyGCC	189	61	MINDY2	MINDY lysine 48 deubiquitinase 2
tRNA68-GlyGCC	190	61	SH3TC2	SH3 domain and tetratricopeptide repeats 2
tRNA68-GlyGCC	191	61	ASH1L	ASH1 like histone lysine methyltransferase
tRNA68-GlyGCC	192	61	GOLGA8A	golgin A8 family member A
tRNA68-GlyGCC	193	60	TLR6	toll like receptor 6
tRNA68-GlyGCC	194	60	GOLGA8B	golgin A8 family member B
tRNA68-GlyGCC	195	60	TUBE1	tubulin epsilon 1
tRNA68-GlyGCC	196	60	EHF	ETS homologous factor
tRNA68-GlyGCC	197	60	CNTNAP1	contactin associated protein 1
tRNA68-GlyGCC	198	60	S1PR3	sphingosine-1-phosphate receptor 3
tRNA68-GlyGCC	199	60	BCO2	beta-carotene oxygenase 2
tRNA68-GlyGCC	200	60	MBNL2	muscleblind like splicing regulator 2
tRNA68-GlyGCC	201	60	PNPLA8	patatin like phospholipase domain containing 8
tRNA68-GlyGCC	202	60	UBAP2	ubiquitin associated protein 2
tRNA68-GlyGCC	203	59	PDS5A	PDS5 cohesin associated factor A
tRNA68-GlyGCC	204	59	XDH	xanthine dehydrogenase
tRNA68-GlyGCC	205	59	DSG1	desmoglein 1
tRNA68-GlyGCC	206	59	PRDM2	PR/SET domain 2
tRNA68-GlyGCC	207	59	SYCE1	synaptonemal complex central element protein 1
tRNA68-GlyGCC	208	59	MEIS2	Meis homeobox 2
tRNA68-GlyGCC	209	58	MPC1L	mitochondrial pyruvate carrier 1 like
tRNA68-GlyGCC	210	58	BMI1	BMI1 proto-oncogene, polycomb ring finger
tRNA68-GlyGCC	211	58	COMMD3-BMI1	COMMD3-BMI1 readthrough
tRNA68-GlyGCC	212	58	SMAD5	SMAD family member 5
tRNA68-GlyGCC	213	58	RAP1B	RAP1B, member of RAS oncogene family
tRNA68-GlyGCC	214	58	ZFP3	ZFP3 zinc finger protein
tRNA68-GlyGCC	215	57	CCDC103	coiled-coil domain containing 103
tRNA68-GlyGCC	216	57	FMN2	formin 2
tRNA68-GlyGCC	217	57	STAM	signal transducing adaptor molecule
tRNA68-GlyGCC	218	57	ZNF195	zinc finger protein 195
tRNA68-GlyGCC	219	57	RIMBP2	RIMS binding protein 2
tRNA68-GlyGCC	220	57	PDP2	pyruvate dehyrogenase phosphatase catalytic subunit 2
tRNA68-GlyGCC	221	57	CLOCK	clock circadian regulator
tRNA68-GlyGCC	222	57	F5	coagulation factor V
tRNA68-GlyGCC	223	57	TMEM41A	transmembrane protein 41A
tRNA68-GlyGCC	224	56	TNFRSF19	TNF receptor superfamily member 19
tRNA68-GlyGCC	225	56	SEMA3D	semaphorin 3D
tRNA68-GlyGCC	226	56	DEFB118	defensin beta 118
tRNA68-GlyGCC	227	56	SLC23A1	solute carrier family 23 member 1
tRNA68-GlyGCC	228	56	TRIQK	triple QxxK/R motif containing
tRNA68-GlyGCC	229	56	RSPRY1	ring finger and SPRY domain containing 1
tRNA68-GlyGCC	230	56	ZNF208	zinc finger protein 208
tRNA68-GlyGCC	231	56	TRIM8	tripartite motif containing 8
tRNA68-GlyGCC	232	56	FAM72C	family with sequence similarity 72 member C
tRNA68-GlyGCC	233	56	TMEM218	transmembrane protein 218
tRNA68-GlyGCC	234	55	PHF12	PHD finger protein 12
tRNA68-GlyGCC	235	55	ENAM	enamelin
tRNA68-GlyGCC	236	55	PTP4A2	protein tyrosine phosphatase type IVA, member 2
tRNA68-GlyGCC	237	55	CCN4	cellular communication network factor 4
tRNA68-GlyGCC	238	55	HACD3	3-hydroxyacyl-CoA dehydratase 3
tRNA68-GlyGCC	239	55	ZNF618	zinc finger protein 618
tRNA68-GlyGCC	240	55	PRTG	protogenin
tRNA68-GlyGCC	241	55	RCN1	reticulocalbin 1
tRNA68-GlyGCC	242	55	FAM72D	family with sequence similarity 72 member D
tRNA68-GlyGCC	243	55	FAM72B	family with sequence similarity 72 member B
tRNA68-GlyGCC	244	55	FAM72A	family with sequence similarity 72 member A
tRNA68-GlyGCC	245	55	TMEM170B	transmembrane protein 170B
tRNA68-GlyGCC	246	54	CERK	ceramide kinase
tRNA68-GlyGCC	247	54	INO80D	INO80 complex subunit D
tRNA68-GlyGCC	248	54	TCAIM	T cell activation inhibitor, mitochondrial
tRNA68-GlyGCC	249	54	SYT11	synaptotagmin 11
tRNA68-GlyGCC	250	54	LRCH2	leucine rich repeats and calponin homology domain containing 2
tRNA68-GlyGCC	251	54	APBA1	amyloid beta precursor protein binding family A member 1
tRNA68-GlyGCC	252	54	SAP30L	SAP30 like
tRNA68-GlyGCC	253	54	NPAS2	neuronal PAS domain protein 2
tRNA68-GlyGCC	254	53	IQSEC1	IQ motif and Sec7 domain 1
tRNA68-GlyGCC	255	53	HRH4	histamine receptor H4
tRNA68-GlyGCC	256	53	PDK3	pyruvate dehydrogenase kinase 3
tRNA68-GlyGCC	257	53	RPS6KA3	ribosomal protein S6 kinase A3
tRNA68-GlyGCC	258	53	ERMN	ermin
tRNA68-GlyGCC	259	53	TECTB	tectorin beta
tRNA68-GlyGCC	260	52	KRTCAP3	keratinocyte associated protein 3
tRNA68-GlyGCC	261	52	ZNF561	zinc finger protein 561
tRNA68-GlyGCC	262	52	ABHD2	abhydrolase domain containing 2
tRNA68-GlyGCC	263	52	PSMD5	proteasome 26S subunit, non-ATPase 5
tRNA68-GlyGCC	264	52	GABRG1	gamma-aminobutyric acid type A receptor gamma1 subunit
tRNA68-GlyGCC	265	52	ZNF432	zinc finger protein 432
tRNA68-GlyGCC	266	52	MXRA7	matrix remodeling associated 7
tRNA68-GlyGCC	267	52	MEX3A	mex-3 RNA binding family member A
tRNA68-GlyGCC	268	52	PRKAR1A	protein kinase cAMP-dependent type I regulatory subunit alpha
tRNA68-GlyGCC	269	52	FZD5	frizzled class receptor 5
tRNA68-GlyGCC	270	52	CREBZF	CREB/ATF bZIP transcription factor
tRNA68-GlyGCC	271	52	SH3BGRL	SH3 domain binding glutamate rich protein like
tRNA68-GlyGCC	272	52	ARHGAP44	Rho GTPase activating protein 44
tRNA68-GlyGCC	273	52	GLS	glutaminase
tRNA68-GlyGCC	274	52	CD99	CD99 molecule (Xg blood group)
tRNA68-GlyGCC	275	51	PROKR2	prokineticin receptor 2
tRNA68-GlyGCC	276	51	LGR5	leucine rich repeat containing G protein-coupled receptor 5
tRNA68-GlyGCC	277	51	MAP6	microtubule associated protein 6
tRNA68-GlyGCC	278	51	XPR1	xenotropic and polytropic retrovirus receptor 1
tRNA68-GlyGCC	279	51	HIPK3	homeodomain interacting protein kinase 3
tRNA68-GlyGCC	280	50	RGS9BP	regulator of G protein signaling 9 binding protein
tRNA68-GlyGCC	281	50	TERF2IP	TERF2 interacting protein
tRNA68-GlyGCC	282	50	DHTKD1	dehydrogenase E1 and transketolase domain containing 1
tRNA68-GlyGCC	283	50	CD2AP	CD2 associated protein
tRNA68-GlyGCC	284	50	PRKG1	protein kinase cGMP-dependent 1
tRNA68-GlyGCC	285	50	PQLC3	PQ loop repeat containing 3
tRNA68-GlyGCC	286	50	BMP3	bone morphogenetic protein 3
tRNA68-GlyGCC	287	50	C22orf39	chromosome 22 open reading frame 39
tRNA68-GlyGCC	288	50	TTC28	tetratricopeptide repeat domain 28
tRNA68-GlyGCC	289	50	LRRIQ3	leucine rich repeats and IQ motif containing 3
tRNA5-GlyGCC	1	96	ABHD17B	abhydrolase domain containing 17B
tRNA5-GlyGCC	2	96	NDFIP2	Nedd4 family interacting protein 2
tRNA5-GlyGCC	3	95	KCNK10	potassium two pore domain channel subfamily K member 10
tRNA5-GlyGCC	4	95	RNF103	ring finger protein 103
tRNA5-GlyGCC	5	95	CXXC4	CXXC finger protein 4
tRNA5-GlyGCC	6	95	OXTR	oxytocin receptor
tRNA5-GlyGCC	7	94	WDR44	WD repeat domain 44
tRNA5-GlyGCC	8	94	OSER1	oxidative stress responsive serine rich 1
tRNA5-GlyGCC	9	93	YES1	YES proto-oncogene 1, Src family tyrosine kinase
tRNA5-GlyGCC	10	93	TWF1	twinfilin actin binding protein 1
tRNA5-GlyGCC	11	93	KIAA1211	KIAA1211
tRNA5-GlyGCC	12	92	SMR3B	submaxillary gland androgen regulated protein 3B
tRNA5-GlyGCC	13	92	MREG	melanoregulin
tRNA5-GlyGCC	14	92	AZI2	5-azacytidine induced 2
tRNA5-GlyGCC	15	92	MBNL1	muscleblind like splicing regulator 1
tRNA5-GlyGCC	16	90	TMEM229A	transmembrane protein 229A
tRNA5-GlyGCC	17	90	TMEM108	transmembrane protein 108
tRNA5-GlyGCC	18	90	TRIB1	tribbles pseudokinase 1
tRNA5-GlyGCC	19	89	ST3GAL1	ST3 beta-galactoside alpha-2,3-sialyltransferase 1
tRNA5-GlyGCC	20	89	GPATCH8	G-patch domain containing 8
tRNA5-GlyGCC	21	89	HCFC2	host cell factor C2
tRNA5-GlyGCC	22	89	CD302	CD302 molecule
tRNA5-GlyGCC	23	89	LY75-CD302	LY75-CD302 readthrough
tRNA5-GlyGCC	24	89	ADRB1	adrenoceptor beta 1
tRNA5-GlyGCC	25	88	FAM117B	family with sequence similarity 117 member B
tRNA5-GlyGCC	26	88	WDR43	WD repeat domain 43
tRNA5-GlyGCC	27	88	AXIN2	axin 2
tRNA5-GlyGCC	28	88	PDE4D	phosphodiesterase 4D
tRNA5-GlyGCC	29	88	ZZZ3	zinc finger ZZ-type containing 3
tRNA5-GlyGCC	30	88	PPP1R14C	protein phosphatase 1 regulatory inhibitor subunit 14C
tRNA5-GlyGCC	31	87	DHX40	DEAH-box helicase 40
tRNA5-GlyGCC	32	87	CPED1	cadherin like and PC-esterase domain containing 1
tRNA5-GlyGCC	33	87	JCHAIN	joining chain of multimeric IgA and IgM
tRNA5-GlyGCC	34	87	PFKFB3	6-phosphofructo-2-kinase/fructose-2,6-biphosphatase 3
tRNA5-GlyGCC	35	87	TMEFF2	transmembrane protein with EGF like and two follistatin like domains 2
tRNA5-GlyGCC	36	86	TMED7	transmembrane p24 trafficking protein 7
tRNA5-GlyGCC	37	86	SLC6A15	solute carrier family 6 member 15
tRNA5-GlyGCC	38	86	SMARCA2	SWI/SNF related, matrix associated, actin dependent regulator of chromatin, subfamily a, member 2
tRNA5-GlyGCC	39	85	RBM43	RNA binding motif protein 43
tRNA5-GlyGCC	40	85	GNG12	G protein subunit gamma 12
tRNA5-GlyGCC	41	85	EPHB1	EPH receptor B1
tRNA5-GlyGCC	42	85	MYBL1	MYB proto-oncogene like 1
tRNA5-GlyGCC	43	85	FAM216A	family with sequence similarity 216 member A
tRNA5-GlyGCC	44	85	ACER3	alkaline ceramidase 3
tRNA5-GlyGCC	45	85	SQSTM1	sequestosome 1
tRNA5-GlyGCC	46	84	PAQR3	progestin and adipoQ receptor family member 3
tRNA5-GlyGCC	47	84	CYREN	cell cycle regulator of NHEJ
tRNA5-GlyGCC	48	84	ARPP21	cAMP regulated phosphoprotein 21
tRNA5-GlyGCC	49	84	BCL2L15	BCL2 like 15
tRNA5-GlyGCC	50	84	KDM1B	lysine demethylase 1B
tRNA5-GlyGCC	51	84	IKZF3	IKAROS family zinc finger 3
tRNA5-GlyGCC	52	84	GRM8	glutamate metabotropic receptor 8
tRNA5-GlyGCC	53	84	RAET1E	retinoic acid early transcript 1E
tRNA5-GlyGCC	54	83	DNAJB14	DnaJ heat shock protein family (Hsp40) member B14
tRNA5-GlyGCC	55	83	CPD	carboxypeptidase D
tRNA5-GlyGCC	56	83	TNFAIP8	TNF alpha induced protein 8
tRNA5-GlyGCC	57	83	USP5	ubiquitin specific peptidase 5
tRNA5-GlyGCC	58	83	STMN4	stathmin 4
tRNA5-GlyGCC	59	83	CD44	CD44 molecule (Indian blood group)
tRNA5-GlyGCC	60	82	STRN	striatin
tRNA5-GlyGCC	61	82	CYSLTR1	cysteinyl leukotriene receptor 1
tRNA5-GlyGCC	62	82	MCM8	minichromosome maintenance 8 homologous recombination repair factor
tRNA5-GlyGCC	63	82	PTPRF	protein tyrosine phosphatase, receptor type F
tRNA5-GlyGCC	64	82	MAN2B2	mannosidase alpha class 2B member 2
tRNA5-GlyGCC	65	81	FAM3B	family with sequence similarity 3 member B
tRNA5-GlyGCC	66	81	TRHDE	thyrotropin releasing hormone degrading enzyme
tRNA5-GlyGCC	67	81	HOOK1	hook microtubule tethering protein 1
tRNA5-GlyGCC	68	81	AGL	amylo-alpha-1, 6-glucosidase, 4-alpha-glucanotransferase
tRNA5-GlyGCC	69	81	TTC9	tetratricopeptide repeat domain 9
tRNA5-GlyGCC	70	81	RPP30	ribonuclease P/MRP subunit p30
tRNA5-GlyGCC	71	80	SKIL	SKI like proto-oncogene
tRNA5-GlyGCC	72	80	CXCL12	C-X-C motif chemokine ligand 12
tRNA5-GlyGCC	73	80	SLC25A36	solute carrier family 25 member 36
tRNA5-GlyGCC	74	80	TTC32	tetratricopeptide repeat domain 32
tRNA5-GlyGCC	75	80	FKBP3	FKBP prolyl isomerase 3
tRNA5-GlyGCC	76	80	DIPK1A	divergent protein kinase domain 1A
tRNA5-GlyGCC	77	79	KCNJ15	potassium voltage-gated channel subfamily J member 15
tRNA5-GlyGCC	78	79	CSNK1G3	casein kinase 1 gamma 3
tRNA5-GlyGCC	79	79	MINAR1	membrane integral NOTCH2 associated receptor 1
tRNA5-GlyGCC	80	79	UBE2D3	ubiquitin conjugating enzyme E2 D3
tRNA5-GlyGCC	81	78	GAPVD1	GTPase activating protein and VPS9 domains 1
tRNA5-GlyGCC	82	78	PSME4	proteasome activator subunit 4
tRNA5-GlyGCC	83	78	EEF1AKNMT	eEF1A lysine and N-terminal methyltransferase
tRNA5-GlyGCC	84	77	FOXJ3	forkhead box J3
tRNA5-GlyGCC	85	77	SOBP	sine oculis binding protein homolog
tRNA5-GlyGCC	86	77	CASKIN2	CASK interacting protein 2
tRNA5-GlyGCC	87	77	MAPK10	mitogen-activated protein kinase 10
tRNA5-GlyGCC	88	77	MBD2	methyl-CpG binding domain protein 2
tRNA5-GlyGCC	89	77	SESTD1	SEC14 and spectrin domain containing 1
tRNA5-GlyGCC	90	77	TFAM	transcription factor A, mitochondrial
tRNA5-GlyGCC	91	77	NET1	neuroepithelial cell transforming 1
tRNA5-GlyGCC	92	77	BANK1	B cell scaffold protein with ankyrin repeats 1
tRNA5-GlyGCC	93	77	GPATCH2L	G-patch domain containing 2 like
tRNA5-GlyGCC	94	76	LIPH	lipase H
tRNA5-GlyGCC	95	76	DOK6	docking protein 6
tRNA5-GlyGCC	96	76	AKAP17A	A-kinase anchoring protein 17A
tRNA5-GlyGCC	97	76	GABRA1	gamma-aminobutyric acid type A receptor alpha1 subunit
tRNA5-GlyGCC	98	76	VAMP1	vesicle associated membrane protein 1
tRNA5-GlyGCC	99	76	PLAGL2	PLAG1 like zinc finger 2
tRNA5-GlyGCC	100	76	HBZ	hemoglobin subunit zeta
tRNA5-GlyGCC	101	75	TYRP1	tyrosinase related protein 1
tRNA5-GlyGCC	102	75	RBM11	RNA binding motif protein 11
tRNA5-GlyGCC	103	75	FGF18	fibroblast growth factor 18
tRNA5-GlyGCC	104	75	TNKS1BP1	tankyrase 1 binding protein 1
tRNA5-GlyGCC	105	75	TDRD10	tudor domain containing 10
tRNA5-GlyGCC	106	75	KLF12	Kruppel like factor 12
tRNA5-GlyGCC	107	75	TMEM168	transmembrane protein 168
tRNA5-GlyGCC	108	75	SP3	Sp3 transcription factor
tRNA5-GlyGCC	109	75	CSTF2T	cleavage stimulation factor subunit 2 tau variant
tRNA5-GlyGCC	110	74	ABLIM1	actin binding LIM protein 1
tRNA5-GlyGCC	111	74	SERPINH1	serpin family H member 1
tRNA5-GlyGCC	112	74	OSTC	oligosaccharyltransferase complex non-catalytic subunit
tRNA5-GlyGCC	113	74	KLF10	Kruppel like factor 10
tRNA5-GlyGCC	114	74	ZCCHC2	zinc finger CCHC-type containing 2
tRNA5-GlyGCC	115	74	HIPK2	homeodomain interacting protein kinase 2
tRNA5-GlyGCC	116	73	MPZ	myelin protein zero
tRNA5-GlyGCC	117	73	BBOF1	basal body orientation factor 1
tRNA5-GlyGCC	118	73	LPAR1	lysophosphatidic acid receptor 1
tRNA5-GlyGCC	119	73	APOBEC4	apolipoprotein B mRNA editing enzyme catalytic polypeptide like 4
tRNA5-GlyGCC	120	73	PTPRQ	protein tyrosine phosphatase, receptor type Q
tRNA5-GlyGCC	121	73	FZD4	frizzled class receptor 4
tRNA5-GlyGCC	122	73	SPRY4	sprouty RTK signaling antagonist 4
tRNA5-GlyGCC	123	72	TMEM174	transmembrane protein 174
tRNA5-GlyGCC	124	72	MACF1	microtubule-actin crosslinking factor 1
tRNA5-GlyGCC	125	72	BMP2	bone morphogenetic protein 2
tRNA5-GlyGCC	126	71	CHTOP	chromatin target of PRMT1
tRNA5-GlyGCC	127	71	GTF2IRD1	GTF2I repeat domain containing 1
tRNA5-GlyGCC	128	71	BRWD1	bromodomain and WD repeat domain containing 1
tRNA5-GlyGCC	129	71	PDIK1L	PDLIM1 interacting kinase 1 like
tRNA5-GlyGCC	130	71	SIX1	SIX homeobox 1
tRNA5-GlyGCC	131	70	SLC35D1	solute carrier family 35 member D1
tRNA5-GlyGCC	132	70	GALNT13	polypeptide N-acetylgalactosaminyltransferase 13
tRNA5-GlyGCC	133	70	DMXL1	Dmx like 1
tRNA5-GlyGCC	134	69	NOL4L	nucleolar protein 4 like
tRNA5-GlyGCC	135	69	ZNF783	zinc finger family member 783
tRNA5-GlyGCC	136	69	WNT9B	Wnt family member 9B
tRNA5-GlyGCC	137	69	SEC14L2	SEC14 like lipid binding 2
tRNA5-GlyGCC	138	69	MRPL43	mitochondrial ribosomal protein L43
tRNA5-GlyGCC	139	69	RAB21	RAB21, member RAS oncogene family
tRNA5-GlyGCC	140	68	RREB1	ras responsive element binding protein 1
tRNA5-GlyGCC	141	68	PDE1C	phosphodiesterase 1C
tRNA5-GlyGCC	142	68	ESYT2	extended synaptotagmin 2
tRNA5-GlyGCC	143	68	NNT	nicotinamide nucleotide transhydrogenase
tRNA5-GlyGCC	144	68	PADI2	peptidyl arginine deiminase 2
tRNA5-GlyGCC	145	68	HIBADH	3-hydroxyisobutyrate dehydrogenase
tRNA5-GlyGCC	146	68	HAPLN1	hyaluronan and proteoglycan link protein 1
tRNA5-GlyGCC	147	68	SLC25A21	solute carrier family 25 member 21
tRNA5-GlyGCC	148	68	ST8SIA4	ST8 alpha-N-acetyl-neuraminide alpha-2,8-sialyltransferase 4
tRNA5-GlyGCC	149	68	KIAA1217	KIAA1217
tRNA5-GlyGCC	150	68	RASSF8	Ras association domain family member 8
tRNA5-GlyGCC	151	67	HPGDS	hematopoietic prostaglandin D synthase
tRNA5-GlyGCC	152	67	MIPOL1	mirror-image polydactyly 1
tRNA5-GlyGCC	153	67	SNX4	sorting nexin 4
tRNA5-GlyGCC	154	67	ARHGEF37	Rho guanine nucleotide exchange factor 37
tRNA5-GlyGCC	155	66	ZNF280D	zinc finger protein 280D
tRNA5-GlyGCC	156	66	SYNDIG1L	synapse differentiation inducing 1 like
tRNA5-GlyGCC	157	66	LILRB4	leukocyte immunoglobulin like receptor B4
tRNA5-GlyGCC	158	66	C7orf77	chromosome 7 open reading frame 77
tRNA5-GlyGCC	159	66	LRRTM2	leucine rich repeat transmembrane neuronal 2
tRNA5-GlyGCC	160	66	ERGIC1	endoplasmic reticulum-golgi intermediate compartment 1
tRNA5-GlyGCC	161	66	KCMF1	potassium channel modulatory factor 1
tRNA5-GlyGCC	162	65	C2CD2	C2 calcium dependent domain containing 2
tRNA5-GlyGCC	163	65	PPFIA1	PTPRF interacting protein alpha 1
tRNA5-GlyGCC	164	65	CP	ceruloplasmin
tRNA5-GlyGCC	165	65	ARHGAP42	Rho GTPase activating protein 42
tRNA5-GlyGCC	166	65	TLL1	tolloid like 1
tRNA5-GlyGCC	167	65	LOC149373	uncharacterized LOC149373
tRNA5-GlyGCC	168	65	CCDC40	coiled-coil domain containing 40
tRNA5-GlyGCC	169	65	SCAI	suppressor of cancer cell invasion
tRNA5-GlyGCC	170	65	PAN3	poly(A) specific ribonuclease subunit PAN3
tRNA5-GlyGCC	171	65	RNF44	ring finger protein 44
tRNA5-GlyGCC	172	65	SGK1	serum/glucocorticoid regulated kinase 1
tRNA5-GlyGCC	173	64	C1orf74	chromosome 1 open reading frame 74
tRNA5-GlyGCC	174	64	GDA	guanine deaminase
tRNA5-GlyGCC	175	64	PUS10	pseudouridine synthase 10
tRNA5-GlyGCC	176	64	MRPS18C	mitochondrial ribosomal protein S18C
tRNA5-GlyGCC	177	64	MRPL35	mitochondrial ribosomal protein L35
tRNA5-GlyGCC	178	64	DNAJC25	DnaJ heat shock protein family (Hsp40) member C25
tRNA5-GlyGCC	179	63	GSTA1	glutathione S-transferase alpha 1
tRNA5-GlyGCC	180	63	PTCHD1	patched domain containing 1
tRNA5-GlyGCC	181	63	SHQ1	SHQ1, H/ACA ribonucleoprotein assembly factor
tRNA5-GlyGCC	182	63	CASR	calcium sensing receptor
tRNA5-GlyGCC	183	62	BCAT2	branched chain amino acid transaminase 2
tRNA5-GlyGCC	184	62	HTR2C	5-hydroxytryptamine receptor 2C
tRNA5-GlyGCC	185	62	DCBLD2	discoidin, CUB and LCCL domain containing 2
tRNA5-GlyGCC	186	61	FLG2	filaggrin family member 2
tRNA5-GlyGCC	187	61	ZRANB2	zinc finger RANBP2-type containing 2
tRNA5-GlyGCC	188	61	SLC12A1	solute carrier family 12 member 1
tRNA5-GlyGCC	189	61	MINDY2	MINDY lysine 48 deubiquitinase 2
tRNA5-GlyGCC	190	61	SH3TC2	SH3 domain and tetratricopeptide repeats 2
tRNA5-GlyGCC	191	61	ASH1L	ASH1 like histone lysine methyltransferase
tRNA5-GlyGCC	192	61	GOLGA8A	golgin A8 family member A
tRNA5-GlyGCC	193	60	TLR6	toll like receptor 6
tRNA5-GlyGCC	194	60	GOLGA8B	golgin A8 family member B
tRNA5-GlyGCC	195	60	TUBE1	tubulin epsilon 1
tRNA5-GlyGCC	196	60	EHF	ETS homologous factor
tRNA5-GlyGCC	197	60	CNTNAP1	contactin associated protein 1
tRNA5-GlyGCC	198	60	S1PR3	sphingosine-1-phosphate receptor 3
tRNA5-GlyGCC	199	60	BCO2	beta-carotene oxygenase 2
tRNA5-GlyGCC	200	60	MBNL2	muscleblind like splicing regulator 2
tRNA5-GlyGCC	201	60	PNPLA8	patatin like phospholipase domain containing 8
tRNA5-GlyGCC	202	60	UBAP2	ubiquitin associated protein 2
tRNA5-GlyGCC	203	59	PDS5A	PDS5 cohesin associated factor A
tRNA5-GlyGCC	204	59	XDH	xanthine dehydrogenase
tRNA5-GlyGCC	205	59	DSG1	desmoglein 1
tRNA5-GlyGCC	206	59	PRDM2	PR/SET domain 2
tRNA5-GlyGCC	207	59	SYCE1	synaptonemal complex central element protein 1
tRNA5-GlyGCC	208	59	MEIS2	Meis homeobox 2
tRNA5-GlyGCC	209	58	MPC1L	mitochondrial pyruvate carrier 1 like
tRNA5-GlyGCC	210	58	BMI1	BMI1 proto-oncogene, polycomb ring finger
tRNA5-GlyGCC	211	58	COMMD3-BMI1	COMMD3-BMI1 readthrough
tRNA5-GlyGCC	212	58	SMAD5	SMAD family member 5
tRNA5-GlyGCC	213	58	RAP1B	RAP1B, member of RAS oncogene family
tRNA5-GlyGCC	214	58	ZFP3	ZFP3 zinc finger protein
tRNA5-GlyGCC	215	57	CCDC103	coiled-coil domain containing 103
tRNA5-GlyGCC	216	57	FMN2	formin 2
tRNA5-GlyGCC	217	57	STAM	signal transducing adaptor molecule
tRNA5-GlyGCC	218	57	ZNF195	zinc finger protein 195
tRNA5-GlyGCC	219	57	RIMBP2	RIMS binding protein 2
tRNA5-GlyGCC	220	57	PDP2	pyruvate dehyrogenase phosphatase catalytic subunit 2
tRNA5-GlyGCC	221	57	CLOCK	clock circadian regulator
tRNA5-GlyGCC	222	57	F5	coagulation factor V
tRNA5-GlyGCC	223	57	TMEM41A	transmembrane protein 41A
tRNA5-GlyGCC	224	56	TNFRSF19	TNF receptor superfamily member 19
tRNA5-GlyGCC	225	56	SEMA3D	semaphorin 3D
tRNA5-GlyGCC	226	56	DEFB118	defensin beta 118
tRNA5-GlyGCC	227	56	SLC23A1	solute carrier family 23 member 1
tRNA5-GlyGCC	228	56	TRIQK	triple QxxK/R motif containing
tRNA5-GlyGCC	229	56	RSPRY1	ring finger and SPRY domain containing 1
tRNA5-GlyGCC	230	56	ZNF208	zinc finger protein 208
tRNA5-GlyGCC	231	56	TRIM8	tripartite motif containing 8
tRNA5-GlyGCC	232	56	FAM72C	family with sequence similarity 72 member C
tRNA5-GlyGCC	233	56	TMEM218	transmembrane protein 218
tRNA5-GlyGCC	234	55	PHF12	PHD finger protein 12
tRNA5-GlyGCC	235	55	ENAM	enamelin
tRNA5-GlyGCC	236	55	PTP4A2	protein tyrosine phosphatase type IVA, member 2
tRNA5-GlyGCC	237	55	CCN4	cellular communication network factor 4
tRNA5-GlyGCC	238	55	HACD3	3-hydroxyacyl-CoA dehydratase 3
tRNA5-GlyGCC	239	55	ZNF618	zinc finger protein 618
tRNA5-GlyGCC	240	55	PRTG	protogenin
tRNA5-GlyGCC	241	55	RCN1	reticulocalbin 1
tRNA5-GlyGCC	242	55	FAM72D	family with sequence similarity 72 member D
tRNA5-GlyGCC	243	55	FAM72B	family with sequence similarity 72 member B
tRNA5-GlyGCC	244	55	FAM72A	family with sequence similarity 72 member A
tRNA5-GlyGCC	245	55	TMEM170B	transmembrane protein 170B
tRNA5-GlyGCC	246	54	CERK	ceramide kinase
tRNA5-GlyGCC	247	54	INO80D	INO80 complex subunit D
tRNA5-GlyGCC	248	54	TCAIM	T cell activation inhibitor, mitochondrial
tRNA5-GlyGCC	249	54	SYT11	synaptotagmin 11
tRNA5-GlyGCC	250	54	LRCH2	leucine rich repeats and calponin homology domain containing 2
tRNA5-GlyGCC	251	54	APBA1	amyloid beta precursor protein binding family A member 1
tRNA5-GlyGCC	252	54	SAP30L	SAP30 like
tRNA5-GlyGCC	253	54	NPAS2	neuronal PAS domain protein 2
tRNA5-GlyGCC	254	53	IQSEC1	IQ motif and Sec7 domain 1
tRNA5-GlyGCC	255	53	HRH4	histamine receptor H4
tRNA5-GlyGCC	256	53	PDK3	pyruvate dehydrogenase kinase 3
tRNA5-GlyGCC	257	53	RPS6KA3	ribosomal protein S6 kinase A3
tRNA5-GlyGCC	258	53	ERMN	ermin
tRNA5-GlyGCC	259	53	TECTB	tectorin beta
tRNA5-GlyGCC	260	52	KRTCAP3	keratinocyte associated protein 3
tRNA5-GlyGCC	261	52	ZNF561	zinc finger protein 561
tRNA5-GlyGCC	262	52	ABHD2	abhydrolase domain containing 2
tRNA5-GlyGCC	263	52	PSMD5	proteasome 26S subunit, non-ATPase 5
tRNA5-GlyGCC	264	52	GABRG1	gamma-aminobutyric acid type A receptor gamma1 subunit
tRNA5-GlyGCC	265	52	ZNF432	zinc finger protein 432
tRNA5-GlyGCC	266	52	MXRA7	matrix remodeling associated 7
tRNA5-GlyGCC	267	52	MEX3A	mex-3 RNA binding family member A
tRNA5-GlyGCC	268	52	PRKAR1A	protein kinase cAMP-dependent type I regulatory subunit alpha
tRNA5-GlyGCC	269	52	FZD5	frizzled class receptor 5
tRNA5-GlyGCC	270	52	CREBZF	CREB/ATF bZIP transcription factor
tRNA5-GlyGCC	271	52	SH3BGRL	SH3 domain binding glutamate rich protein like
tRNA5-GlyGCC	272	52	ARHGAP44	Rho GTPase activating protein 44
tRNA5-GlyGCC	273	52	GLS	glutaminase
tRNA5-GlyGCC	274	52	CD99	CD99 molecule (Xg blood group)
tRNA5-GlyGCC	275	51	PROKR2	prokineticin receptor 2
tRNA5-GlyGCC	276	51	LGR5	leucine rich repeat containing G protein-coupled receptor 5
tRNA5-GlyGCC	277	51	MAP6	microtubule associated protein 6
tRNA5-GlyGCC	278	51	XPR1	xenotropic and polytropic retrovirus receptor 1
tRNA5-GlyGCC	279	51	HIPK3	homeodomain interacting protein kinase 3
tRNA5-GlyGCC	280	50	RGS9BP	regulator of G protein signaling 9 binding protein
tRNA5-GlyGCC	281	50	TERF2IP	TERF2 interacting protein
tRNA5-GlyGCC	282	50	DHTKD1	dehydrogenase E1 and transketolase domain containing 1
tRNA5-GlyGCC	283	50	CD2AP	CD2 associated protein
tRNA5-GlyGCC	284	50	PRKG1	protein kinase cGMP-dependent 1
tRNA5-GlyGCC	285	50	PQLC3	PQ loop repeat containing 3
tRNA5-GlyGCC	286	50	BMP3	bone morphogenetic protein 3
tRNA5-GlyGCC	287	50	C22orf39	chromosome 22 open reading frame 39
tRNA5-GlyGCC	288	50	TTC28	tetratricopeptide repeat domain 28
tRNA5-GlyGCC	289	50	LRRIQ3	leucine rich repeats and IQ motif containing 3
tRNA41-GlyGCC	1	95	CD83	CD83 molecule
tRNA41-GlyGCC	2	94	SHISA7	shisa family member 7
tRNA41-GlyGCC	3	94	CCDC169	coiled-coil domain containing 169
tRNA41-GlyGCC	4	88	PI15	peptidase inhibitor 15
tRNA41-GlyGCC	5	88	RAB30	RAB30, member RAS oncogene family
tRNA41-GlyGCC	6	88	TEAD1	TEA domain transcription factor 1
tRNA41-GlyGCC	7	88	BARHL1	BarH like homeobox 1
tRNA41-GlyGCC	8	87	GABRA4	gamma-aminobutyric acid type A receptor alpha4 subunit
tRNA41-GlyGCC	9	87	ABCD2	ATP binding cassette subfamily D member 2
tRNA41-GlyGCC	10	87	ARNT2	aryl hydrocarbon receptor nuclear translocator 2
tRNA41-GlyGCC	11	86	CLIP4	CAP-Gly domain containing linker protein family member 4
tRNA41-GlyGCC	12	86	FUCA2	alpha-L-fucosidase 2
tRNA41-GlyGCC	13	86	ATP11C	ATPase phospholipid transporting 11C
tRNA41-GlyGCC	14	85	PNOC	prepronociceptin
tRNA41-GlyGCC	15	85	PTPRB	protein tyrosine phosphatase, receptor type B
tRNA41-GlyGCC	16	85	RIPPLY3	ripply transcriptional repressor 3
tRNA41-GlyGCC	17	85	ZNF485	zinc finger protein 485
tRNA41-GlyGCC	18	84	CREB3	cAMP responsive element binding protein 3
tRNA41-GlyGCC	19	84	MOCS2	molybdenum cofactor synthesis 2
tRNA41-GlyGCC	20	82	GPR180	G protein-coupled receptor 180
tRNA41-GlyGCC	21	81	SNTB1	syntrophin beta 1
tRNA41-GlyGCC	22	81	TAS2R1	taste 2 receptor member 1
tRNA41-GlyGCC	23	81	MRPL17	mitochondrial ribosomal protein L17
tRNA41-GlyGCC	24	81	LRRC40	leucine rich repeat containing 40
tRNA41-GlyGCC	25	81	ACOT11	acyl-CoA thioesterase 11
tRNA41-GlyGCC	26	80	CADPS	calcium dependent secretion activator
tRNA41-GlyGCC	27	80	BNIP2	BCL2 interacting protein 2
tRNA41-GlyGCC	28	80	FAM166B	family with sequence similarity 166 member B
tRNA41-GlyGCC	29	79	FGB	fibrinogen beta chain
tRNA41-GlyGCC	30	78	RTL8B	retrotransposon Gag like 8B
tRNA41-GlyGCC	31	78	SNX18	sorting nexin 18
tRNA41-GlyGCC	32	78	ZNF527	zinc finger protein 527
tRNA41-GlyGCC	33	78	CDC37L1	cell division cycle 37 like 1
tRNA41-GlyGCC	34	78	ARMH3	armadillo-like helical domain containing 3
tRNA41-GlyGCC	35	78	C5orf51	chromosome 5 open reading frame 51
tRNA41-GlyGCC	36	77	GNRHR	gonadotropin releasing hormone receptor
tRNA41-GlyGCC	37	77	ARHGAP18	Rho GTPase activating protein 18
tRNA41-GlyGCC	38	77	GYS2	glycogen synthase 2
tRNA41-GlyGCC	39	77	FAF2	Fas associated factor family member 2
tRNA41-GlyGCC	40	77	GATD1	glutamine amidotransferase like class 1 domain containing 1
tRNA41-GlyGCC	41	76	KMT2A	lysine methyltransferase 2A
tRNA41-GlyGCC	42	76	PPM1K	protein phosphatase, Mg2+/Mn2+ dependent 1K
tRNA41-GlyGCC	43	76	CA13	carbonic anhydrase 13
tRNA41-GlyGCC	44	76	MSI2	musashi RNA binding protein 2
tRNA41-GlyGCC	45	76	ENSA	endosulfine alpha
tRNA41-GlyGCC	46	75	BCAT1	branched chain amino acid transaminase 1
tRNA41-GlyGCC	47	75	ST3GAL6	ST3 beta-galactoside alpha-2,3-sialyltransferase 6
tRNA41-GlyGCC	48	75	NFKBID	NFKB inhibitor delta
tRNA41-GlyGCC	49	75	FAM13C	family with sequence similarity 13 member C
tRNA41-GlyGCC	50	75	SEM1	SEM1, 26S proteasome complex subunit
tRNA41-GlyGCC	51	75	MCM6	minichromosome maintenance complex component 6
tRNA41-GlyGCC	52	74	DR1	down-regulator of transcription 1
tRNA41-GlyGCC	53	74	C1QTNF3	C1q and TNF related 3
tRNA41-GlyGCC	54	74	SERAC1	serine active site containing 1
tRNA41-GlyGCC	55	74	ZG16	zymogen granule protein 16
tRNA41-GlyGCC	56	74	SLC7A2	solute carrier family 7 member 2
tRNA41-GlyGCC	57	73	PLPP7	phospholipid phosphatase 7 (inactive)
tRNA41-GlyGCC	58	73	PCBP2	poly(rC) binding protein 2
tRNA41-GlyGCC	59	73	RMND5A	required for meiotic nuclear division 5 homolog A
tRNA41-GlyGCC	60	73	SLITRK1	SLIT and NTRK like family member 1
tRNA41-GlyGCC	61	73	SNTG1	syntrophin gamma 1
tRNA41-GlyGCC	62	73	SMG1	SMG1, nonsense mediated mRNA decay associated PI3K related kinase
tRNA41-GlyGCC	63	73	IDH3B	isocitrate dehydrogenase 3 (NAD(+)) beta
tRNA41-GlyGCC	64	72	ARPIN	actin related protein 2/3 complex inhibitor
tRNA41-GlyGCC	65	72	TSEN34	tRNA splicing endonuclease subunit 34
tRNA41-GlyGCC	66	72	PPM1L	protein phosphatase, Mg2+/Mn2+ dependent 1L
tRNA41-GlyGCC	67	72	ST6GALNAC3	ST6 N-acetylgalactosaminide alpha-2,6-sialyltransferase 3
tRNA41-GlyGCC	68	72	NECTIN2	nectin cell adhesion molecule 2
tRNA41-GlyGCC	69	72	CHD7	chromodomain helicase DNA binding protein 7
tRNA41-GlyGCC	70	72	FAS	Fas cell surface death receptor
tRNA41-GlyGCC	71	72	CEACAM6	carcinoembryonic antigen related cell adhesion molecule 6
tRNA41-GlyGCC	72	71	RGS8	regulator of G protein signaling 8
tRNA41-GlyGCC	73	71	RHAG	Rh associated glycoprotein
tRNA41-GlyGCC	74	71	CTCFL	CCCTC-binding factor like
tRNA41-GlyGCC	75	71	MTUS1	microtubule associated scaffold protein 1
tRNA41-GlyGCC	76	70	GADD45B	growth arrest and DNA damage inducible beta
tRNA41-GlyGCC	77	70	MPZ	myelin protein zero
tRNA41-GlyGCC	78	70	PGR	progesterone receptor
tRNA41-GlyGCC	79	70	SFXN2	sideroflexin 2
tRNA41-GlyGCC	80	70	KAZN	kazrin, periplakin interacting protein
tRNA41-GlyGCC	81	69	NOP2	NOP2 nucleolar protein
tRNA41-GlyGCC	82	69	ASPH	aspartate beta-hydroxylase
tRNA41-GlyGCC	83	69	MB21D2	Mab-21 domain containing 2
tRNA41-GlyGCC	84	69	TOX4	TOX high mobility group box family member 4
tRNA41-GlyGCC	85	69	CENPS-CORT	CENPS-CORT readthrough
tRNA41-GlyGCC	86	68	TCEAL5	transcription elongation factor A like 5
tRNA41-GlyGCC	87	68	GNAT1	G protein subunit alpha transducin 1
tRNA41-GlyGCC	88	68	GPR65	G protein-coupled receptor 65
tRNA41-GlyGCC	89	68	ERCC4	ERCC excision repair 4, endonuclease catalytic subunit
tRNA41-GlyGCC	90	67	UBE2A	ubiquitin conjugating enzyme E2 A
tRNA41-GlyGCC	91	67	PHF7	PHD finger protein 7
tRNA41-GlyGCC	92	67	MADCAM1	mucosal vascular addressin cell adhesion molecule 1
tRNA41-GlyGCC	93	67	RREB1	ras responsive element binding protein 1
tRNA41-GlyGCC	94	67	DHFR	dihydrofolate reductase
tRNA41-GlyGCC	95	67	PLXDC2	plexin domain containing 2
tRNA41-GlyGCC	96	67	PKHD1	PKHD1, fibrocystin/polyductin
tRNA41-GlyGCC	97	67	C5orf63	chromosome 5 open reading frame 63
tRNA41-GlyGCC	98	66	GK2	glycerol kinase 2
tRNA41-GlyGCC	99	65	FAM76A	family with sequence similarity 76 member A
tRNA41-GlyGCC	100	65	KRT40	keratin 40
tRNA41-GlyGCC	101	65	TOX3	TOX high mobility group box family member 3
tRNA41-GlyGCC	102	65	UTP25	UTP25, small subunit processor component
tRNA41-GlyGCC	103	65	EFNA5	ephrin A5
tRNA41-GlyGCC	104	65	AK2	adenylate kinase 2
tRNA41-GlyGCC	105	65	DPYSL2	dihydropyrimidinase like 2
tRNA41-GlyGCC	106	64	TMEM164	transmembrane protein 164
tRNA41-GlyGCC	107	64	DOCK5	dedicator of cytokinesis 5
tRNA41-GlyGCC	108	64	TAL1	TAL bHLH transcription factor 1, erythroid differentiation factor
tRNA41-GlyGCC	109	64	PLN	phospholamban
tRNA41-GlyGCC	110	64	MRPL2	mitochondrial ribosomal protein L2
tRNA41-GlyGCC	111	63	TSPYL4	TSPY like 4
tRNA41-GlyGCC	112	63	ZNF286A	zinc finger protein 286A
tRNA41-GlyGCC	113	63	ZNF286B	zinc finger protein 286B
tRNA41-GlyGCC	114	63	NFKBIE	NFKB inhibitor epsilon
tRNA41-GlyGCC	115	63	DCUN1D1	defective in cullin neddylation 1 domain containing 1
tRNA41-GlyGCC	116	63	SNX5	sorting nexin 5
tRNA41-GlyGCC	117	63	HNRNPK	heterogeneous nuclear ribonucleoprotein K
tRNA41-GlyGCC	118	63	MTMR3	myotubularin related protein 3
tRNA41-GlyGCC	119	63	HTR1D	5-hydroxytryptamine receptor 1D
tRNA41-GlyGCC	120	63	PAX5	paired box 5
tRNA41-GlyGCC	121	62	IGSF3	immunoglobulin superfamily member 3
tRNA41-GlyGCC	122	62	VPS13C	vacuolar protein sorting 13 homolog C
tRNA41-GlyGCC	123	62	GTF2H3	general transcription factor IIH subunit 3
tRNA41-GlyGCC	124	62	LPAR1	lysophosphatidic acid receptor 1
tRNA41-GlyGCC	125	62	ZDHHC22	zinc finger DHHC-type containing 22
tRNA41-GlyGCC	126	62	ZNF267	zinc finger protein 267
tRNA41-GlyGCC	127	62	MYL1	myosin light chain 1
tRNA41-GlyGCC	128	61	SELP	selectin P
tRNA41-GlyGCC	129	61	DLG3	discs large MAGUK scaffold protein 3
tRNA41-GlyGCC	130	61	C22orf23	chromosome 22 open reading frame 23
tRNA41-GlyGCC	131	61	ATP2B3	ATPase plasma membrane Ca2+ transporting 3
tRNA41-GlyGCC	132	61	AKAP2	A-kinase anchoring protein 2
tRNA41-GlyGCC	133	61	KAT7	lysine acetyltransferase 7
tRNA41-GlyGCC	134	61	SLC17A6	solute carrier family 17 member 6
tRNA41-GlyGCC	135	61	RTL6	retrotransposon Gag like 6
tRNA41-GlyGCC	136	60	TOMM40L	translocase of outer mitochondrial membrane 40 like
tRNA41-GlyGCC	137	60	MMP28	matrix metallopeptidase 28
tRNA41-GlyGCC	138	60	HS6ST2	heparan sulfate 6-O-sulfotransferase 2
tRNA41-GlyGCC	139	60	GANC	glucosidase alpha, neutral C
tRNA41-GlyGCC	140	60	CXCL9	C-X-C motif chemokine ligand 9
tRNA41-GlyGCC	141	60	TGM2	transglutaminase 2
tRNA41-GlyGCC	142	60	IL36B	interleukin 36 beta
tRNA41-GlyGCC	143	60	DGKE	diacylglycerol kinase epsilon
tRNA41-GlyGCC	144	60	DIRAS2	DIRAS family GTPase 2
tRNA41-GlyGCC	145	60	GPR26	G protein-coupled receptor 26
tRNA41-GlyGCC	146	59	SLC28A3	solute carrier family 28 member 3
tRNA41-GlyGCC	147	59	GABRB3	gamma-aminobutyric acid type A receptor beta3 subunit
tRNA41-GlyGCC	148	59	ZBTB18	zinc finger and BTB domain containing 18
tRNA41-GlyGCC	149	59	CA8	carbonic anhydrase 8
tRNA41-GlyGCC	150	59	FAM13B	family with sequence similarity 13 member B
tRNA41-GlyGCC	151	58	EPHA4	EPH receptor A4
tRNA41-GlyGCC	152	58	ZNF131	zinc finger protein 131
tRNA41-GlyGCC	153	58	MTURN	maturin, neural progenitor differentiation regulator homolog
tRNA41-GlyGCC	154	58	TSC22D2	TSC22 domain family member 2
tRNA41-GlyGCC	155	58	ZNF518A	zinc finger protein 518A
tRNA41-GlyGCC	156	58	KIAA1549L	KIAA1549 like
tRNA41-GlyGCC	157	58	DNAJC10	DnaJ heat shock protein family (Hsp40) member C10
tRNA41-GlyGCC	158	58	SMC2	structural maintenance of chromosomes 2
tRNA41-GlyGCC	159	58	COMMD9	COMM domain containing 9
tRNA41-GlyGCC	160	57	CD9	CD9 molecule
tRNA41-GlyGCC	161	57	NTRK3	neurotrophic receptor tyrosine kinase 3
tRNA41-GlyGCC	162	57	SSX7	SSX family member 7
tRNA41-GlyGCC	163	57	CEP55	centrosomal protein 55
tRNA41-GlyGCC	164	57	GIMAP4	GTPase, IMAP family member 4
tRNA41-GlyGCC	165	57	NKIRAS1	NFKB inhibitor interacting Ras like 1
tRNA41-GlyGCC	166	57	FUT2	fucosyltransferase 2
tRNA41-GlyGCC	167	57	HLA-F	major histocompatibility complex, class I, F
tRNA41-GlyGCC	168	57	SH3TC2	SH3 domain and tetratricopeptide repeats 2
tRNA41-GlyGCC	169	57	CBL	Cbl proto-oncogene
tRNA41-GlyGCC	170	57	MEMO1	mediator of cell motility 1
tRNA41-GlyGCC	171	57	TADA1	transcriptional adaptor 1
tRNA41-GlyGCC	172	56	PSME3	proteasome activator subunit 3
tRNA41-GlyGCC	173	56	ZFYVE26	zinc finger FYVE-type containing 26
tRNA41-GlyGCC	174	56	OGDH	oxoglutarate dehydrogenase
tRNA41-GlyGCC	175	56	SP8	Sp8 transcription factor
tRNA41-GlyGCC	176	56	STK26	serine/threonine kinase 26
tRNA41-GlyGCC	177	56	PGAP1	post-GPI attachment to proteins 1
tRNA41-GlyGCC	178	56	ALPK1	alpha kinase 1
tRNA41-GlyGCC	179	56	ZNF268	zinc finger protein 268
tRNA41-GlyGCC	180	56	ARHGAP26	Rho GTPase activating protein 26
tRNA41-GlyGCC	181	55	FNIP2	folliculin interacting protein 2
tRNA41-GlyGCC	182	55	ZNF460	zinc finger protein 460
tRNA41-GlyGCC	183	55	SLCO1B3	solute carrier organic anion transporter family member 1B3
tRNA41-GlyGCC	184	55	SNX1	sorting nexin 1
tRNA41-GlyGCC	185	55	IMPAD1	inositol monophosphatase domain containing 1
tRNA41-GlyGCC	186	54	PTPRT	protein tyrosine phosphatase, receptor type T
tRNA41-GlyGCC	187	54	SFT2D2	SFT2 domain containing 2
tRNA41-GlyGCC	188	54	ZNF112	zinc finger protein 112
tRNA41-GlyGCC	189	54	PDE12	phosphodiesterase 12
tRNA41-GlyGCC	190	54	TBL1XR1	transducin beta like 1 X-linked receptor 1
tRNA41-GlyGCC	191	54	HABP2	hyaluronan binding protein 2
tRNA41-GlyGCC	192	54	SCGB2B2	secretoglobin family 2B member 2
tRNA41-GlyGCC	193	54	RAP2B	RAP2B, member of RAS oncogene family
tRNA41-GlyGCC	194	54	ANKRD10	ankyrin repeat domain 10
tRNA41-GlyGCC	195	54	CLSPN	claspin
tRNA41-GlyGCC	196	54	SLC24A4	solute carrier family 24 member 4
tRNA41-GlyGCC	197	53	TP53I11	tumor protein p53 inducible protein 11
tRNA41-GlyGCC	198	53	SRSF1	serine and arginine rich splicing factor 1
tRNA41-GlyGCC	199	53	TRIM21	tripartite motif containing 21
tRNA41-GlyGCC	200	53	SYTL3	synaptotagmin like 3
tRNA41-GlyGCC	201	53	RRAS2	RAS related 2
tRNA41-GlyGCC	202	53	NLGN3	neuroligin 3
tRNA41-GlyGCC	203	53	CDH6	cadherin 6
tRNA41-GlyGCC	204	53	SLC25A17	solute carrier family 25 member 17
tRNA41-GlyGCC	205	53	UNC45B	unc-45 myosin chaperone B
tRNA41-GlyGCC	206	53	UBLCP1	ubiquitin like domain containing CTD phosphatase 1
tRNA41-GlyGCC	207	52	NTSR1	neurotensin receptor 1
tRNA41-GlyGCC	208	52	SSX3	SSX family member 3
tRNA41-GlyGCC	209	52	SSX4	SSX family member 4
tRNA41-GlyGCC	210	52	SSX4B	SSX family member 4B
tRNA41-GlyGCC	211	52	RNF169	ring finger protein 169
tRNA41-GlyGCC	212	52	CNGA3	cyclic nucleotide gated channel alpha 3
tRNA41-GlyGCC	213	52	XBP1	X-box binding protein 1
tRNA41-GlyGCC	214	52	SZRD1	SUZ RNA binding domain containing 1
tRNA41-GlyGCC	215	52	SSX5	SSX family member 5
tRNA41-GlyGCC	216	52	SERPINB1	serpin family B member 1
tRNA41-GlyGCC	217	52	C2orf88	chromosome 2 open reading frame 88
tRNA41-GlyGCC	218	51	AMER1	APC membrane recruitment protein 1
tRNA41-GlyGCC	219	51	MGAT4A	alpha-1,3-mannosyl-glycoprotein 4-beta-N-acetylglucosaminyltransferase A
tRNA41-GlyGCC	220	51	GRIN2B	glutamate ionotropic receptor NMDA type subunit 2B
tRNA41-GlyGCC	221	51	CTSK	cathepsin K
tRNA41-GlyGCC	222	51	NAA35	N(alpha)-acetyltransferase 35, NatC auxiliary subunit
tRNA41-GlyGCC	223	51	RND3	Rho family GTPase 3
tRNA41-GlyGCC	224	51	C1orf61	chromosome 1 open reading frame 61
tRNA41-GlyGCC	225	51	MFAP3L	microfibril associated protein 3 like
tRNA41-GlyGCC	226	51	BCL6	BCL6, transcription repressor
tRNA41-GlyGCC	227	51	SEMA3E	semaphorin 3E
tRNA41-GlyGCC	228	50	CALD1	caldesmon 1
tRNA41-GlyGCC	229	50	ZNF100	zinc finger protein 100
tRNA41-GlyGCC	230	50	MPV17L2	MPV17 mitochondrial inner membrane protein like 2
tRNA41-GlyGCC	231	50	SNIP1	Smad nuclear interacting protein 1
tRNA41-GlyGCC	232	50	PELI1	pellino E3 ubiquitin protein ligase 1
tRNA41-GlyGCC	233	50	ZC3H13	zinc finger CCCH-type containing 13
tRNA41-GlyGCC	234	50	RNF10	ring finger protein 10
tRNA41-GlyGCC	235	50	PIGR	polymeric immunoglobulin receptor
tRNA41-GlyGCC	236	50	OXLD1	oxidoreductase like domain containing 1
tRNA41-GlyGCC	237	50	SMLR1	small leucine rich protein 1
tRNA41-GlyGCC	238	50	CDK1	cyclin dependent kinase 1
tRNA39-GlyGCC	1	95	CD83	CD83 molecule
tRNA39-GlyGCC	2	94	SHISA7	shisa family member 7
tRNA39-GlyGCC	3	94	CCDC169	coiled-coil domain containing 169
tRNA39-GlyGCC	4	88	PI15	peptidase inhibitor 15
tRNA39-GlyGCC	5	88	RAB30	RAB30, member RAS oncogene family
tRNA39-GlyGCC	6	88	TEAD1	TEA domain transcription factor 1
tRNA39-GlyGCC	7	88	BARHL1	BarH like homeobox 1
tRNA39-GlyGCC	8	87	GABRA4	gamma-aminobutyric acid type A receptor alpha4 subunit
tRNA39-GlyGCC	9	87	ABCD2	ATP binding cassette subfamily D member 2
tRNA39-GlyGCC	10	87	ARNT2	aryl hydrocarbon receptor nuclear translocator 2
tRNA39-GlyGCC	11	86	CLIP4	CAP-Gly domain containing linker protein family member 4
tRNA39-GlyGCC	12	86	FUCA2	alpha-L-fucosidase 2
tRNA39-GlyGCC	13	86	ATP11C	ATPase phospholipid transporting 11C
tRNA39-GlyGCC	14	85	PNOC	prepronociceptin
tRNA39-GlyGCC	15	85	PTPRB	protein tyrosine phosphatase, receptor type B
tRNA39-GlyGCC	16	85	RIPPLY3	ripply transcriptional repressor 3
tRNA39-GlyGCC	17	85	ZNF485	zinc finger protein 485
tRNA39-GlyGCC	18	84	CREB3	cAMP responsive element binding protein 3
tRNA39-GlyGCC	19	84	MOCS2	molybdenum cofactor synthesis 2
tRNA39-GlyGCC	20	82	GPR180	G protein-coupled receptor 180
tRNA39-GlyGCC	21	81	SNTB1	syntrophin beta 1
tRNA39-GlyGCC	22	81	TAS2R1	taste 2 receptor member 1
tRNA39-GlyGCC	23	81	MRPL17	mitochondrial ribosomal protein L17
tRNA39-GlyGCC	24	81	LRRC40	leucine rich repeat containing 40
tRNA39-GlyGCC	25	81	ACOT11	acyl-CoA thioesterase 11
tRNA39-GlyGCC	26	80	CADPS	calcium dependent secretion activator
tRNA39-GlyGCC	27	80	BNIP2	BCL2 interacting protein 2
tRNA39-GlyGCC	28	80	FAM166B	family with sequence similarity 166 member B
tRNA39-GlyGCC	29	79	FGB	fibrinogen beta chain
tRNA39-GlyGCC	30	78	RTL8B	retrotransposon Gag like 8B
tRNA39-GlyGCC	31	78	SNX18	sorting nexin 18
tRNA39-GlyGCC	32	78	ZNF527	zinc finger protein 527
tRNA39-GlyGCC	33	78	CDC37L1	cell division cycle 37 like 1
tRNA39-GlyGCC	34	78	ARMH3	armadillo-like helical domain containing 3
tRNA39-GlyGCC	35	78	C5orf51	chromosome 5 open reading frame 51
tRNA39-GlyGCC	36	77	GNRHR	gonadotropin releasing hormone receptor
tRNA39-GlyGCC	37	77	ARHGAP18	Rho GTPase activating protein 18
tRNA39-GlyGCC	38	77	GYS2	glycogen synthase 2
tRNA39-GlyGCC	39	77	FAF2	Fas associated factor family member 2
tRNA39-GlyGCC	40	77	GATD1	glutamine amidotransferase like class 1 domain containing 1
tRNA39-GlyGCC	41	76	KMT2A	lysine methyltransferase 2A
tRNA39-GlyGCC	42	76	PPM1K	protein phosphatase, Mg2+/Mn2+ dependent 1K
tRNA39-GlyGCC	43	76	CA13	carbonic anhydrase 13
tRNA39-GlyGCC	44	76	MSI2	musashi RNA binding protein 2
tRNA39-GlyGCC	45	76	ENSA	endosulfine alpha
tRNA39-GlyGCC	46	75	BCAT1	branched chain amino acid transaminase 1
tRNA39-GlyGCC	47	75	ST3GAL6	ST3 beta-galactoside alpha-2,3-sialyltransferase 6
tRNA39-GlyGCC	48	75	NFKBID	NFKB inhibitor delta
tRNA39-GlyGCC	49	75	FAM13C	family with sequence similarity 13 member C
tRNA39-GlyGCC	50	75	SEM1	SEM1, 26S proteasome complex subunit
tRNA39-GlyGCC	51	75	MCM6	minichromosome maintenance complex component 6
tRNA39-GlyGCC	52	74	DR1	down-regulator of transcription 1
tRNA39-GlyGCC	53	74	C1QTNF3	C1q and TNF related 3
tRNA39-GlyGCC	54	74	SERAC1	serine active site containing 1
tRNA39-GlyGCC	55	74	ZG16	zymogen granule protein 16
tRNA39-GlyGCC	56	74	SLC7A2	solute carrier family 7 member 2
tRNA39-GlyGCC	57	73	PLPP7	phospholipid phosphatase 7 (inactive)
tRNA39-GlyGCC	58	73	PCBP2	poly(rC) binding protein 2
tRNA39-GlyGCC	59	73	RMND5A	required for meiotic nuclear division 5 homolog A
tRNA39-GlyGCC	60	73	SLITRK1	SLIT and NTRK like family member 1
tRNA39-GlyGCC	61	73	SNTG1	syntrophin gamma 1
tRNA39-GlyGCC	62	73	SMG1	SMG1, nonsense mediated mRNA decay associated PI3K related kinase
tRNA39-GlyGCC	63	73	IDH3B	isocitrate dehydrogenase 3 (NAD(+)) beta
tRNA39-GlyGCC	64	72	ARPIN	actin related protein 2/3 complex inhibitor
tRNA39-GlyGCC	65	72	TSEN34	tRNA splicing endonuclease subunit 34
tRNA39-GlyGCC	66	72	PPM1L	protein phosphatase, Mg2+/Mn2+ dependent 1L
tRNA39-GlyGCC	67	72	ST6GALNAC3	ST6 N-acetylgalactosaminide alpha-2,6-sialyltransferase 3
tRNA39-GlyGCC	68	72	NECTIN2	nectin cell adhesion molecule 2
tRNA39-GlyGCC	69	72	CHD7	chromodomain helicase DNA binding protein 7
tRNA39-GlyGCC	70	72	FAS	Fas cell surface death receptor
tRNA39-GlyGCC	71	72	CEACAM6	carcinoembryonic antigen related cell adhesion molecule 6
tRNA39-GlyGCC	72	71	RGS8	regulator of G protein signaling 8
tRNA39-GlyGCC	73	71	RHAG	Rh associated glycoprotein
tRNA39-GlyGCC	74	71	CTCFL	CCCTC-binding factor like
tRNA39-GlyGCC	75	71	MTUS1	microtubule associated scaffold protein 1
tRNA39-GlyGCC	76	70	GADD45B	growth arrest and DNA damage inducible beta
tRNA39-GlyGCC	77	70	MPZ	myelin protein zero
tRNA39-GlyGCC	78	70	PGR	progesterone receptor
tRNA39-GlyGCC	79	70	SFXN2	sideroflexin 2
tRNA39-GlyGCC	80	70	KAZN	kazrin, periplakin interacting protein
tRNA39-GlyGCC	81	69	NOP2	NOP2 nucleolar protein
tRNA39-GlyGCC	82	69	ASPH	aspartate beta-hydroxylase
tRNA39-GlyGCC	83	69	MB21D2	Mab-21 domain containing 2
tRNA39-GlyGCC	84	69	TOX4	TOX high mobility group box family member 4
tRNA39-GlyGCC	85	69	CENPS-CORT	CENPS-CORT readthrough
tRNA39-GlyGCC	86	68	TCEAL5	transcription elongation factor A like 5
tRNA39-GlyGCC	87	68	GNAT1	G protein subunit alpha transducin 1
tRNA39-GlyGCC	88	68	GPR65	G protein-coupled receptor 65
tRNA39-GlyGCC	89	68	ERCC4	ERCC excision repair 4, endonuclease catalytic subunit
tRNA39-GlyGCC	90	67	UBE2A	ubiquitin conjugating enzyme E2 A
tRNA39-GlyGCC	91	67	PHF7	PHD finger protein 7
tRNA39-GlyGCC	92	67	MADCAM1	mucosal vascular addressin cell adhesion molecule 1
tRNA39-GlyGCC	93	67	RREB1	ras responsive element binding protein 1
tRNA39-GlyGCC	94	67	DHFR	dihydrofolate reductase
tRNA39-GlyGCC	95	67	PLXDC2	plexin domain containing 2
tRNA39-GlyGCC	96	67	PKHD1	PKHD1, fibrocystin/polyductin
tRNA39-GlyGCC	97	67	C5orf63	chromosome 5 open reading frame 63
tRNA39-GlyGCC	98	66	GK2	glycerol kinase 2
tRNA39-GlyGCC	99	65	FAM76A	family with sequence similarity 76 member A
tRNA39-GlyGCC	100	65	KRT40	keratin 40
tRNA39-GlyGCC	101	65	TOX3	TOX high mobility group box family member 3
tRNA39-GlyGCC	102	65	UTP25	UTP25, small subunit processor component
tRNA39-GlyGCC	103	65	EFNA5	ephrin A5
tRNA39-GlyGCC	104	65	AK2	adenylate kinase 2
tRNA39-GlyGCC	105	65	DPYSL2	dihydropyrimidinase like 2
tRNA39-GlyGCC	106	64	TMEM164	transmembrane protein 164
tRNA39-GlyGCC	107	64	DOCK5	dedicator of cytokinesis 5
tRNA39-GlyGCC	108	64	TAL1	TAL bHLH transcription factor 1, erythroid differentiation factor
tRNA39-GlyGCC	109	64	PLN	phospholamban
tRNA39-GlyGCC	110	64	MRPL2	mitochondrial ribosomal protein L2
tRNA39-GlyGCC	111	63	TSPYL4	TSPY like 4
tRNA39-GlyGCC	112	63	ZNF286A	zinc finger protein 286A
tRNA39-GlyGCC	113	63	ZNF286B	zinc finger protein 286B
tRNA39-GlyGCC	114	63	NFKBIE	NFKB inhibitor epsilon
tRNA39-GlyGCC	115	63	DCUN1D1	defective in cullin neddylation 1 domain containing 1
tRNA39-GlyGCC	116	63	SNX5	sorting nexin 5
tRNA39-GlyGCC	117	63	HNRNPK	heterogeneous nuclear ribonucleoprotein K
tRNA39-GlyGCC	118	63	MTMR3	myotubularin related protein 3
tRNA39-GlyGCC	119	63	HTR1D	5-hydroxytryptamine receptor 1D
tRNA39-GlyGCC	120	63	PAX5	paired box 5
tRNA39-GlyGCC	121	62	IGSF3	immunoglobulin superfamily member 3
tRNA39-GlyGCC	122	62	VPS13C	vacuolar protein sorting 13 homolog C
tRNA39-GlyGCC	123	62	GTF2H3	general transcription factor IIH subunit 3
tRNA39-GlyGCC	124	62	LPAR1	lysophosphatidic acid receptor 1
tRNA39-GlyGCC	125	62	ZDHHC22	zinc finger DHHC-type containing 22
tRNA39-GlyGCC	126	62	ZNF267	zinc finger protein 267
tRNA39-GlyGCC	127	62	MYL1	myosin light chain 1
tRNA39-GlyGCC	128	61	SELP	selectin P
tRNA39-GlyGCC	129	61	DLG3	discs large MAGUK scaffold protein 3
tRNA39-GlyGCC	130	61	C22orf23	chromosome 22 open reading frame 23
tRNA39-GlyGCC	131	61	ATP2B3	ATPase plasma membrane Ca2+ transporting 3
tRNA39-GlyGCC	132	61	AKAP2	A-kinase anchoring protein 2
tRNA39-GlyGCC	133	61	KAT7	lysine acetyltransferase 7
tRNA39-GlyGCC	134	61	SLC17A6	solute carrier family 17 member 6
tRNA39-GlyGCC	135	61	RTL6	retrotransposon Gag like 6
tRNA39-GlyGCC	136	60	TOMM40L	translocase of outer mitochondrial membrane 40 like
tRNA39-GlyGCC	137	60	MMP28	matrix metallopeptidase 28
tRNA39-GlyGCC	138	60	HS6ST2	heparan sulfate 6-O-sulfotransferase 2
tRNA39-GlyGCC	139	60	GANC	glucosidase alpha, neutral C
tRNA39-GlyGCC	140	60	CXCL9	C-X-C motif chemokine ligand 9
tRNA39-GlyGCC	141	60	TGM2	transglutaminase 2
tRNA39-GlyGCC	142	60	IL36B	interleukin 36 beta
tRNA39-GlyGCC	143	60	DGKE	diacylglycerol kinase epsilon
tRNA39-GlyGCC	144	60	DIRAS2	DIRAS family GTPase 2
tRNA39-GlyGCC	145	60	GPR26	G protein-coupled receptor 26
tRNA39-GlyGCC	146	59	SLC28A3	solute carrier family 28 member 3
tRNA39-GlyGCC	147	59	GABRB3	gamma-aminobutyric acid type A receptor beta3 subunit
tRNA39-GlyGCC	148	59	ZBTB18	zinc finger and BTB domain containing 18
tRNA39-GlyGCC	149	59	CA8	carbonic anhydrase 8
tRNA39-GlyGCC	150	59	FAM13B	family with sequence similarity 13 member B
tRNA39-GlyGCC	151	58	EPHA4	EPH receptor A4
tRNA39-GlyGCC	152	58	ZNF131	zinc finger protein 131
tRNA39-GlyGCC	153	58	MTURN	maturin, neural progenitor differentiation regulator homolog
tRNA39-GlyGCC	154	58	TSC22D2	TSC22 domain family member 2
tRNA39-GlyGCC	155	58	ZNF518A	zinc finger protein 518A
tRNA39-GlyGCC	156	58	KIAA1549L	KIAA1549 like
tRNA39-GlyGCC	157	58	DNAJC10	DnaJ heat shock protein family (Hsp40) member C10
tRNA39-GlyGCC	158	58	SMC2	structural maintenance of chromosomes 2
tRNA39-GlyGCC	159	58	COMMD9	COMM domain containing 9
tRNA39-GlyGCC	160	57	CD9	CD9 molecule
tRNA39-GlyGCC	161	57	NTRK3	neurotrophic receptor tyrosine kinase 3
tRNA39-GlyGCC	162	57	SSX7	SSX family member 7
tRNA39-GlyGCC	163	57	CEP55	centrosomal protein 55
tRNA39-GlyGCC	164	57	GIMAP4	GTPase, IMAP family member 4
tRNA39-GlyGCC	165	57	NKIRAS1	NFKB inhibitor interacting Ras like 1
tRNA39-GlyGCC	166	57	FUT2	fucosyltransferase 2
tRNA39-GlyGCC	167	57	HLA-F	major histocompatibility complex, class I, F
tRNA39-GlyGCC	168	57	SH3TC2	SH3 domain and tetratricopeptide repeats 2
tRNA39-GlyGCC	169	57	CBL	Cbl proto-oncogene
tRNA39-GlyGCC	170	57	MEMO1	mediator of cell motility 1
tRNA39-GlyGCC	171	57	TADA1	transcriptional adaptor 1
tRNA39-GlyGCC	172	56	PSME3	proteasome activator subunit 3
tRNA39-GlyGCC	173	56	ZFYVE26	zinc finger FYVE-type containing 26
tRNA39-GlyGCC	174	56	OGDH	oxoglutarate dehydrogenase
tRNA39-GlyGCC	175	56	SP8	Sp8 transcription factor
tRNA39-GlyGCC	176	56	STK26	serine/threonine kinase 26
tRNA39-GlyGCC	177	56	PGAP1	post-GPI attachment to proteins 1
tRNA39-GlyGCC	178	56	ALPK1	alpha kinase 1
tRNA39-GlyGCC	179	56	ZNF268	zinc finger protein 268
tRNA39-GlyGCC	180	56	ARHGAP26	Rho GTPase activating protein 26
tRNA39-GlyGCC	181	55	FNIP2	folliculin interacting protein 2
tRNA39-GlyGCC	182	55	ZNF460	zinc finger protein 460
tRNA39-GlyGCC	183	55	SLCO1B3	solute carrier organic anion transporter family member 1B3
tRNA39-GlyGCC	184	55	SNX1	sorting nexin 1
tRNA39-GlyGCC	185	55	IMPAD1	inositol monophosphatase domain containing 1
tRNA39-GlyGCC	186	54	PTPRT	protein tyrosine phosphatase, receptor type T
tRNA39-GlyGCC	187	54	SFT2D2	SFT2 domain containing 2
tRNA39-GlyGCC	188	54	ZNF112	zinc finger protein 112
tRNA39-GlyGCC	189	54	PDE12	phosphodiesterase 12
tRNA39-GlyGCC	190	54	TBL1XR1	transducin beta like 1 X-linked receptor 1
tRNA39-GlyGCC	191	54	HABP2	hyaluronan binding protein 2
tRNA39-GlyGCC	192	54	SCGB2B2	secretoglobin family 2B member 2
tRNA39-GlyGCC	193	54	RAP2B	RAP2B, member of RAS oncogene family
tRNA39-GlyGCC	194	54	ANKRD10	ankyrin repeat domain 10
tRNA39-GlyGCC	195	54	CLSPN	claspin
tRNA39-GlyGCC	196	54	SLC24A4	solute carrier family 24 member 4
tRNA39-GlyGCC	197	53	TP53I11	tumor protein p53 inducible protein 11
tRNA39-GlyGCC	198	53	SRSF1	serine and arginine rich splicing factor 1
tRNA39-GlyGCC	199	53	TRIM21	tripartite motif containing 21
tRNA39-GlyGCC	200	53	SYTL3	synaptotagmin like 3
tRNA39-GlyGCC	201	53	RRAS2	RAS related 2
tRNA39-GlyGCC	202	53	NLGN3	neuroligin 3
tRNA39-GlyGCC	203	53	CDH6	cadherin 6
tRNA39-GlyGCC	204	53	SLC25A17	solute carrier family 25 member 17
tRNA39-GlyGCC	205	53	UNC45B	unc-45 myosin chaperone B
tRNA39-GlyGCC	206	53	UBLCP1	ubiquitin like domain containing CTD phosphatase 1
tRNA39-GlyGCC	207	52	NTSR1	neurotensin receptor 1
tRNA39-GlyGCC	208	52	SSX3	SSX family member 3
tRNA39-GlyGCC	209	52	SSX4	SSX family member 4
tRNA39-GlyGCC	210	52	SSX4B	SSX family member 4B
tRNA39-GlyGCC	211	52	RNF169	ring finger protein 169
tRNA39-GlyGCC	212	52	CNGA3	cyclic nucleotide gated channel alpha 3
tRNA39-GlyGCC	213	52	XBP1	X-box binding protein 1
tRNA39-GlyGCC	214	52	SZRD1	SUZ RNA binding domain containing 1
tRNA39-GlyGCC	215	52	SSX5	SSX family member 5
tRNA39-GlyGCC	216	52	SERPINB1	serpin family B member 1
tRNA39-GlyGCC	217	52	C2orf88	chromosome 2 open reading frame 88
tRNA39-GlyGCC	218	51	AMER1	APC membrane recruitment protein 1
tRNA39-GlyGCC	219	51	MGAT4A	alpha-1,3-mannosyl-glycoprotein 4-beta-N-acetylglucosaminyltransferase A
tRNA39-GlyGCC	220	51	GRIN2B	glutamate ionotropic receptor NMDA type subunit 2B
tRNA39-GlyGCC	221	51	CTSK	cathepsin K
tRNA39-GlyGCC	222	51	NAA35	N(alpha)-acetyltransferase 35, NatC auxiliary subunit
tRNA39-GlyGCC	223	51	RND3	Rho family GTPase 3
tRNA39-GlyGCC	224	51	C1orf61	chromosome 1 open reading frame 61
tRNA39-GlyGCC	225	51	MFAP3L	microfibril associated protein 3 like
tRNA39-GlyGCC	226	51	BCL6	BCL6, transcription repressor
tRNA39-GlyGCC	227	51	SEMA3E	semaphorin 3E
tRNA39-GlyGCC	228	50	CALD1	caldesmon 1
tRNA39-GlyGCC	229	50	ZNF100	zinc finger protein 100
tRNA39-GlyGCC	230	50	MPV17L2	MPV17 mitochondrial inner membrane protein like 2
tRNA39-GlyGCC	231	50	SNIP1	Smad nuclear interacting protein 1
tRNA39-GlyGCC	232	50	PELI1	pellino E3 ubiquitin protein ligase 1
tRNA39-GlyGCC	233	50	ZC3H13	zinc finger CCCH-type containing 13
tRNA39-GlyGCC	234	50	RNF10	ring finger protein 10
tRNA39-GlyGCC	235	50	PIGR	polymeric immunoglobulin receptor
tRNA39-GlyGCC	236	50	OXLD1	oxidoreductase like domain containing 1
tRNA39-GlyGCC	237	50	SMLR1	small leucine rich protein 1
tRNA39-GlyGCC	238	50	CDK1	cyclin dependent kinase 1
tRNA37-GlyGCC	1	95	CD83	CD83 molecule
tRNA37-GlyGCC	2	94	SHISA7	shisa family member 7
tRNA37-GlyGCC	3	94	CCDC169	coiled-coil domain containing 169
tRNA37-GlyGCC	4	88	PI15	peptidase inhibitor 15
tRNA37-GlyGCC	5	88	RAB30	RAB30, member RAS oncogene family
tRNA37-GlyGCC	6	88	TEAD1	TEA domain transcription factor 1
tRNA37-GlyGCC	7	88	BARHL1	BarH like homeobox 1
tRNA37-GlyGCC	8	87	GABRA4	gamma-aminobutyric acid type A receptor alpha4 subunit
tRNA37-GlyGCC	9	87	ABCD2	ATP binding cassette subfamily D member 2
tRNA37-GlyGCC	10	87	ARNT2	aryl hydrocarbon receptor nuclear translocator 2
tRNA37-GlyGCC	11	86	CLIP4	CAP-Gly domain containing linker protein family member 4
tRNA37-GlyGCC	12	86	FUCA2	alpha-L-fucosidase 2
tRNA37-GlyGCC	13	86	ATP11C	ATPase phospholipid transporting 11C
tRNA37-GlyGCC	14	85	PNOC	prepronociceptin
tRNA37-GlyGCC	15	85	PTPRB	protein tyrosine phosphatase, receptor type B
tRNA37-GlyGCC	16	85	RIPPLY3	ripply transcriptional repressor 3
tRNA37-GlyGCC	17	85	ZNF485	zinc finger protein 485
tRNA37-GlyGCC	18	84	CREB3	cAMP responsive element binding protein 3
tRNA37-GlyGCC	19	84	MOCS2	molybdenum cofactor synthesis 2
tRNA37-GlyGCC	20	82	GPR180	G protein-coupled receptor 180
tRNA37-GlyGCC	21	81	SNTB1	syntrophin beta 1
tRNA37-GlyGCC	22	81	TAS2R1	taste 2 receptor member 1
tRNA37-GlyGCC	23	81	MRPL17	mitochondrial ribosomal protein L17
tRNA37-GlyGCC	24	81	LRRC40	leucine rich repeat containing 40
tRNA37-GlyGCC	25	81	ACOT11	acyl-CoA thioesterase 11
tRNA37-GlyGCC	26	80	CADPS	calcium dependent secretion activator
tRNA37-GlyGCC	27	80	BNIP2	BCL2 interacting protein 2
tRNA37-GlyGCC	28	80	FAM166B	family with sequence similarity 166 member B
tRNA37-GlyGCC	29	79	FGB	fibrinogen beta chain
tRNA37-GlyGCC	30	78	RTL8B	retrotransposon Gag like 8B
tRNA37-GlyGCC	31	78	SNX18	sorting nexin 18
tRNA37-GlyGCC	32	78	ZNF527	zinc finger protein 527
tRNA37-GlyGCC	33	78	CDC37L1	cell division cycle 37 like 1
tRNA37-GlyGCC	34	78	ARMH3	armadillo-like helical domain containing 3
tRNA37-GlyGCC	35	78	C5orf51	chromosome 5 open reading frame 51
tRNA37-GlyGCC	36	77	GNRHR	gonadotropin releasing hormone receptor
tRNA37-GlyGCC	37	77	ARHGAP18	Rho GTPase activating protein 18
tRNA37-GlyGCC	38	77	GYS2	glycogen synthase 2
tRNA37-GlyGCC	39	77	FAF2	Fas associated factor family member 2
tRNA37-GlyGCC	40	77	GATD1	glutamine amidotransferase like class 1 domain containing 1
tRNA37-GlyGCC	41	76	KMT2A	lysine methyltransferase 2A
tRNA37-GlyGCC	42	76	PPM1K	protein phosphatase, Mg2+/Mn2+ dependent 1K
tRNA37-GlyGCC	43	76	CA13	carbonic anhydrase 13
tRNA37-GlyGCC	44	76	MSI2	musashi RNA binding protein 2
tRNA37-GlyGCC	45	76	ENSA	endosulfine alpha
tRNA37-GlyGCC	46	75	BCAT1	branched chain amino acid transaminase 1
tRNA37-GlyGCC	47	75	ST3GAL6	ST3 beta-galactoside alpha-2,3-sialyltransferase 6
tRNA37-GlyGCC	48	75	NFKBID	NFKB inhibitor delta
tRNA37-GlyGCC	49	75	FAM13C	family with sequence similarity 13 member C
tRNA37-GlyGCC	50	75	SEM1	SEM1, 26S proteasome complex subunit
tRNA37-GlyGCC	51	75	MCM6	minichromosome maintenance complex component 6
tRNA37-GlyGCC	52	74	DR1	down-regulator of transcription 1
tRNA37-GlyGCC	53	74	C1QTNF3	C1q and TNF related 3
tRNA37-GlyGCC	54	74	SERAC1	serine active site containing 1
tRNA37-GlyGCC	55	74	ZG16	zymogen granule protein 16
tRNA37-GlyGCC	56	74	SLC7A2	solute carrier family 7 member 2
tRNA37-GlyGCC	57	73	PLPP7	phospholipid phosphatase 7 (inactive)
tRNA37-GlyGCC	58	73	PCBP2	poly(rC) binding protein 2
tRNA37-GlyGCC	59	73	RMND5A	required for meiotic nuclear division 5 homolog A
tRNA37-GlyGCC	60	73	SLITRK1	SLIT and NTRK like family member 1
tRNA37-GlyGCC	61	73	SNTG1	syntrophin gamma 1
tRNA37-GlyGCC	62	73	SMG1	SMG1, nonsense mediated mRNA decay associated PI3K related kinase
tRNA37-GlyGCC	63	73	IDH3B	isocitrate dehydrogenase 3 (NAD(+)) beta
tRNA37-GlyGCC	64	72	ARPIN	actin related protein 2/3 complex inhibitor
tRNA37-GlyGCC	65	72	TSEN34	tRNA splicing endonuclease subunit 34
tRNA37-GlyGCC	66	72	PPM1L	protein phosphatase, Mg2+/Mn2+ dependent 1L
tRNA37-GlyGCC	67	72	ST6GALNAC3	ST6 N-acetylgalactosaminide alpha-2,6-sialyltransferase 3
tRNA37-GlyGCC	68	72	NECTIN2	nectin cell adhesion molecule 2
tRNA37-GlyGCC	69	72	CHD7	chromodomain helicase DNA binding protein 7
tRNA37-GlyGCC	70	72	FAS	Fas cell surface death receptor
tRNA37-GlyGCC	71	72	CEACAM6	carcinoembryonic antigen related cell adhesion molecule 6
tRNA37-GlyGCC	72	71	RGS8	regulator of G protein signaling 8
tRNA37-GlyGCC	73	71	RHAG	Rh associated glycoprotein
tRNA37-GlyGCC	74	71	CTCFL	CCCTC-binding factor like
tRNA37-GlyGCC	75	71	MTUS1	microtubule associated scaffold protein 1
tRNA37-GlyGCC	76	70	GADD45B	growth arrest and DNA damage inducible beta
tRNA37-GlyGCC	77	70	MPZ	myelin protein zero
tRNA37-GlyGCC	78	70	PGR	progesterone receptor
tRNA37-GlyGCC	79	70	SFXN2	sideroflexin 2
tRNA37-GlyGCC	80	70	KAZN	kazrin, periplakin interacting protein
tRNA37-GlyGCC	81	69	NOP2	NOP2 nucleolar protein
tRNA37-GlyGCC	82	69	ASPH	aspartate beta-hydroxylase
tRNA37-GlyGCC	83	69	MB21D2	Mab-21 domain containing 2
tRNA37-GlyGCC	84	69	TOX4	TOX high mobility group box family member 4
tRNA37-GlyGCC	85	69	CENPS-CORT	CENPS-CORT readthrough
tRNA37-GlyGCC	86	68	TCEAL5	transcription elongation factor A like 5
tRNA37-GlyGCC	87	68	GNAT1	G protein subunit alpha transducin 1
tRNA37-GlyGCC	88	68	GPR65	G protein-coupled receptor 65
tRNA37-GlyGCC	89	68	ERCC4	ERCC excision repair 4, endonuclease catalytic subunit
tRNA37-GlyGCC	90	67	UBE2A	ubiquitin conjugating enzyme E2 A
tRNA37-GlyGCC	91	67	PHF7	PHD finger protein 7
tRNA37-GlyGCC	92	67	MADCAM1	mucosal vascular addressin cell adhesion molecule 1
tRNA37-GlyGCC	93	67	RREB1	ras responsive element binding protein 1
tRNA37-GlyGCC	94	67	DHFR	dihydrofolate reductase
tRNA37-GlyGCC	95	67	PLXDC2	plexin domain containing 2
tRNA37-GlyGCC	96	67	PKHD1	PKHD1, fibrocystin/polyductin
tRNA37-GlyGCC	97	67	C5orf63	chromosome 5 open reading frame 63
tRNA37-GlyGCC	98	66	GK2	glycerol kinase 2
tRNA37-GlyGCC	99	65	FAM76A	family with sequence similarity 76 member A
tRNA37-GlyGCC	100	65	KRT40	keratin 40
tRNA37-GlyGCC	101	65	TOX3	TOX high mobility group box family member 3
tRNA37-GlyGCC	102	65	UTP25	UTP25, small subunit processor component
tRNA37-GlyGCC	103	65	EFNA5	ephrin A5
tRNA37-GlyGCC	104	65	AK2	adenylate kinase 2
tRNA37-GlyGCC	105	65	DPYSL2	dihydropyrimidinase like 2
tRNA37-GlyGCC	106	64	TMEM164	transmembrane protein 164
tRNA37-GlyGCC	107	64	DOCK5	dedicator of cytokinesis 5
tRNA37-GlyGCC	108	64	TAL1	TAL bHLH transcription factor 1, erythroid differentiation factor
tRNA37-GlyGCC	109	64	PLN	phospholamban
tRNA37-GlyGCC	110	64	MRPL2	mitochondrial ribosomal protein L2
tRNA37-GlyGCC	111	63	TSPYL4	TSPY like 4
tRNA37-GlyGCC	112	63	ZNF286A	zinc finger protein 286A
tRNA37-GlyGCC	113	63	ZNF286B	zinc finger protein 286B
tRNA37-GlyGCC	114	63	NFKBIE	NFKB inhibitor epsilon
tRNA37-GlyGCC	115	63	DCUN1D1	defective in cullin neddylation 1 domain containing 1
tRNA37-GlyGCC	116	63	SNX5	sorting nexin 5
tRNA37-GlyGCC	117	63	HNRNPK	heterogeneous nuclear ribonucleoprotein K
tRNA37-GlyGCC	118	63	MTMR3	myotubularin related protein 3
tRNA37-GlyGCC	119	63	HTR1D	5-hydroxytryptamine receptor 1D
tRNA37-GlyGCC	120	63	PAX5	paired box 5
tRNA37-GlyGCC	121	62	IGSF3	immunoglobulin superfamily member 3
tRNA37-GlyGCC	122	62	VPS13C	vacuolar protein sorting 13 homolog C
tRNA37-GlyGCC	123	62	GTF2H3	general transcription factor IIH subunit 3
tRNA37-GlyGCC	124	62	LPAR1	lysophosphatidic acid receptor 1
tRNA37-GlyGCC	125	62	ZDHHC22	zinc finger DHHC-type containing 22
tRNA37-GlyGCC	126	62	ZNF267	zinc finger protein 267
tRNA37-GlyGCC	127	62	MYL1	myosin light chain 1
tRNA37-GlyGCC	128	61	SELP	selectin P
tRNA37-GlyGCC	129	61	DLG3	discs large MAGUK scaffold protein 3
tRNA37-GlyGCC	130	61	C22orf23	chromosome 22 open reading frame 23
tRNA37-GlyGCC	131	61	ATP2B3	ATPase plasma membrane Ca2+ transporting 3
tRNA37-GlyGCC	132	61	AKAP2	A-kinase anchoring protein 2
tRNA37-GlyGCC	133	61	KAT7	lysine acetyltransferase 7
tRNA37-GlyGCC	134	61	SLC17A6	solute carrier family 17 member 6
tRNA37-GlyGCC	135	61	RTL6	retrotransposon Gag like 6
tRNA37-GlyGCC	136	60	TOMM40L	translocase of outer mitochondrial membrane 40 like
tRNA37-GlyGCC	137	60	MMP28	matrix metallopeptidase 28
tRNA37-GlyGCC	138	60	HS6ST2	heparan sulfate 6-O-sulfotransferase 2
tRNA37-GlyGCC	139	60	GANC	glucosidase alpha, neutral C
tRNA37-GlyGCC	140	60	CXCL9	C-X-C motif chemokine ligand 9
tRNA37-GlyGCC	141	60	TGM2	transglutaminase 2
tRNA37-GlyGCC	142	60	IL36B	interleukin 36 beta
tRNA37-GlyGCC	143	60	DGKE	diacylglycerol kinase epsilon
[truncated: 4,101 more rows]
